# Supplementary material for: In silico metabolic profiling of non-baumannii Acinetobacter species uncovers conserved functions and provides first evidence of siderophore biosynthetic genes in Acinetobacter junii
Source: Sci Rep. 2026 Jun 30;16:19911. doi: 10.1038/s41598-026-60123-7 (PMC13320182; doi:10.1038/s41598-026-60123-7)
Supplement: Supplementary file 1 — Supplementary Material 1 [file 41598_2026_60123_MOESM1_ESM.xlsx]

## Sheet: 24AR27661
# gapseq version: 1.4.0
# Sequence DB md5sum: 954ab58 (2024-11-06, Bacteria)
# Genome format: nucl
ID	Name	Prediction	Completeness	VagueReactions	KeyReactions	KeyReactionsFound	ReactionsFound
|2PHENDEG-PWY|	phenylethylamine degradation I	TRUE	100	0	1	1	PHENDEHYD-RXN RXN-10817
|4-HYDROXYMANDELATE-DEGRADATION-PWY|	4-hydroxymandelate degradation	TRUE	66	0	1	1	4-HYDROXYMANDELATE-OXY-RXN HYDROXYBENZALDEHYDE-OXIDATION-NAD-RXN HYDROXYBENZALDEHYDE-OXIDATION-NADP-RXN 4-HYDROXYBENZOATE-3-MONOOXYGENASE-RXN
|ALADEG-PWY|	L-alanine degradation I	TRUE	100	0	1	1	ALARACECAT-RXN DALADEHYDROG-RXN
|ALANINE-DEG3-PWY|	L-alanine degradation III	TRUE	100	0	0	0	ALANINE-AMINOTRANSFERASE-RXN
|ALANINE-SYN2-PWY|	L-alanine biosynthesis II	TRUE	100	0	0	0	ALANINE-AMINOTRANSFERASE-RXN
|AMMASSIM-PWY|	ammonia assimilation cycle III	TRUE	100	0	0	0	RXN-20084 GLUTAMINESYN-RXN GLUTAMIN-RXN
|ANAPHENOXI-PWY|	L-phenylalanine degradation II (anaerobic)	TRUE	100	0	0	0	PHENYLPYRUVATE-DECARBOXYLASE-RXN PHENDEHYD-RXN RXN-10814
|ARGININE-SYN4-PWY|	L-ornithine biosynthesis II	TRUE	100	0	0	0	ORNITHINE-GLU-AMINOTRANSFERASE-RXN GLUTKIN-RXN GLUTSEMIALDEHYDROG-RXN
|ARGSYNBSUB-PWY|	L-arginine biosynthesis II (acetyl cycle)	TRUE	100	0	2	2	ARGSUCCINSYN-RXN ARGSUCCINLYA-RXN ORNCARBAMTRANSFER-RXN ACETYLORNTRANSAM-RXN N-ACETYLGLUTPREDUCT-RXN ACETYLGLUTKIN-RXN GLUTAMATE-N-ACETYLTRANSFERASE-RXN CARBPSYN-RXN N-ACETYLTRANSFER-RXN
|ASPARAGINE-DEG1-PWY|	L-asparagine degradation I	TRUE	100	0	0	0	ASPARAGHYD-RXN
|ASPARTATE-DEG1-PWY|	L-aspartate degradation I	TRUE	100	0	0	0	ASPAMINOTRANS-RXN
|ASPARTATESYN-PWY|	L-aspartate biosynthesis	TRUE	100	0	0	0	ASPAMINOTRANS-RXN
|AST-PWY|	L-arginine degradation II (AST pathway)	TRUE	100	0	0	0	ARGININE-N-SUCCINYLTRANSFERASE-RXN SUCCARGDIHYDRO-RXN SUCCORNTRANSAM-RXN SUCCGLUALDDEHYD-RXN SUCCGLUDESUCC-RXN
|BETSYN-PWY|	glycine betaine biosynthesis I (Gram-negative bacteria)	TRUE	100	0	0	0	CHD-RXN BADH-RXN
|CATECHOL-ORTHO-CLEAVAGE-PWY|	catechol degradation to &beta;-ketoadipate	TRUE	75	0	1	1	CATECHOL-12-DIOXYGENASE-RXN MUCONATE-CYCLOISOMERASE-RXN 3-OXOADIPATE-ENOL-LACTONASE-RXN
|CHOLINE-BETAINE-ANA-PWY|	choline degradation I	TRUE	100	0	0	0	BADH-RXN CHD-RXN
|CITRULBIO-PWY|	L-citrulline biosynthesis	TRUE	85	0	0	0	ORNITHINE-GLU-AMINOTRANSFERASE-RXN ORNCARBAMTRANSFER-RXN GLUTKIN-RXN GLUTSEMIALDEHYDROG-RXN RXN-14903 GLUTAMIN-RXN
|COA-PWY|	coenzyme A biosynthesis I (bacteria)	TRUE	100	0	1	1	PANTEPADENYLYLTRAN-RXN DEPHOSPHOCOAKIN-RXN P-PANTOCYSDECARB-RXN P-PANTOCYSLIG-RXN
|CYSTSYN-PWY|	L-cysteine biosynthesis I	TRUE	100	0	0	0	SERINE-O-ACETTRAN-RXN ACSERLY-RXN
|DAPLYSINESYN-PWY|	L-lysine biosynthesis I	TRUE	100	0	1	1	DIAMINOPIMEPIM-RXN DIAMINOPIMDECARB-RXN SUCCDIAMINOPIMDESUCC-RXN SUCCINYLDIAMINOPIMTRANS-RXN TETHYDPICSUCC-RXN DIHYDRODIPICSYN-RXN ASPARTATE-SEMIALDEHYDE-DEHYDROGENASE-RXN ASPARTATEKIN-RXN RXN-14014
|DETOX1-PWY|	superoxide radicals degradation	TRUE	100	0	0	0	SUPEROX-DISMUT-RXN CATAL-RXN
|FAO-PWY|	fatty acid &beta;-oxidation I (generic)	TRUE	100	0	0	0	OHACYL-COA-DEHYDROG-RXN KETOACYLCOATHIOL-RXN OHBUTYRYL-COA-EPIM-RXN ACYLCOASYN-RXN ACYLCOADEHYDROG-RXN ENOYL-COA-DELTA-ISOM-RXN ENOYL-COA-HYDRAT-RXN
|FASYN-ELONG-PWY|	fatty acid elongation -- saturated	TRUE	100	0	0	0	3-HYDROXYDECANOYL-ACP-DEHYDR-RXN ENOYL-ACP-REDUCT-NADPH-RXN ENOYL-ACP-REDUCT-NADH-RXN 3-OXOACYL-ACP-REDUCT-RXN 3-OXOACYL-ACP-SYNTH-RXN
|FORMASS-PWY|	formaldehyde oxidation IV (thiol-independent)	TRUE	100	0	0	0	FORMALDEHYDE-DEHYDROGENASE-RXN
|GLNSYN-PWY|	L-glutamine biosynthesis I	TRUE	100	0	0	0	GLUTAMINESYN-RXN
|GLUCONEO-PWY|	gluconeogenesis I	TRUE	92	0	0	0	F16BDEPHOS-RXN F16ALDOLASE-RXN GAPOXNPHOSPHN-RXN PHOSGLYPHOS-RXN 3PGAREARR-RXN 2PGADEHYDRAT-RXN PEPSYNTH-RXN MALIC-NADP-RXN TRIOSEPISOMERIZATION-RXN 1.1.1.39-RXN MALATE-DEH-RXN PGLUCISOM-RXN
|GLUGLNSYN-PWY|	L-glutamate biosynthesis IV	TRUE	100	0	0	0	GLUTAMATE-SYNTHASE-NADH-RXN
|GLUTAMATE-DEG1-PWY|	L-glutamate degradation I	TRUE	100	0	0	0	GLUTAMATE-DEHYDROGENASE-RXN
|GLUTAMATE-SYN2-PWY|	L-glutamate biosynthesis II	TRUE	100	0	0	0	GLUTAMATE-DEHYDROGENASE-NADP+-RXN
|GLUTAMINDEG-PWY|	L-glutamine degradation I	TRUE	100	0	0	0	GLUTAMIN-RXN
|GLUTAMINEFUM-PWY|	L-glutamine degradation II	TRUE	100	0	0	0	GLUTAMATESYN-RXN
|GLUTATHIONESYN-PWY|	glutathione biosynthesis	TRUE	100	0	0	0	GLUTCYSLIG-RXN GLUTATHIONE-SYN-RXN
|GLUTDEG-PWY|	L-glutamate degradation II	TRUE	100	0	0	0	ASPAMINOTRANS-RXN ASPARTASE-RXN
|GLUTSYNIII-PWY|	L-glutamate biosynthesis III	TRUE	100	0	0	0	GLUTDEHYD-RXN
|GLUTSYN-PWY|	L-glutamate biosynthesis I	TRUE	100	0	0	0	RXN-20084 GLUTAMIN-RXN
|GLYCOLATEMET-PWY|	glycolate and glyoxylate degradation I	TRUE	75	0	1	1	GLYOCARBOLIG-RXN GKI-RXN TSA-REDUCT-RXN
|GLYOXYLATE-BYPASS|	glyoxylate cycle	TRUE	100	0	2	2	MALSYN-RXN ISOCIT-CLEAV-RXN ACONITATEHYDR-RXN CITSYN-RXN ACONITATEDEHYDR-RXN MALATE-DEH-RXN
|GLYSYN-ALA-PWY|	glycine biosynthesis III	TRUE	100	0	0	0	ALANINE--GLYOXYLATE-AMINOTRANSFERASE-RXN
|GLYSYN-PWY|	glycine biosynthesis I	TRUE	100	0	0	0	GLYOHMETRANS-RXN
|GLYSYN-THR-PWY|	glycine biosynthesis IV	TRUE	100	0	0	0	THREONINE-ALDOLASE-RXN
|HEME-BIOSYNTHESIS-II-1|	heme b biosynthesis V (aerobic)	TRUE	100	0	1	1	UROGENDECARBOX-RXN PROTOHEMEFERROCHELAT-RXN RXN0-1461 RXN-21483
|HEME-BIOSYNTHESIS-II|	heme b biosynthesis I (aerobic)	TRUE	75	0	1	1	UROGENDECARBOX-RXN PROTOHEMEFERROCHELAT-RXN RXN0-1461
|HISDEG-PWY|	L-histidine degradation I	TRUE	100	0	0	0	HISTIDINE-AMMONIA-LYASE-RXN UROCANATE-HYDRATASE-RXN IMIDAZOLONEPROPIONASE-RXN FORMIMINOGLUTAMASE-RXN
|HISHP-PWY|	L-histidine degradation VI	TRUE	100	1	0	0	HISTIDINE-AMMONIA-LYASE-RXN UROCANATE-HYDRATASE-RXN IMIDAZOLONEPROPIONASE-RXN
|HOMOSER-METSYN-PWY|	L-methionine biosynthesis I	TRUE	80	0	2	2	HOMSUCTRAN-RXN O-SUCCHOMOSERLYASE-RXN HOMOCYSMETB12-RXN CYSTATHIONINE-BETA-LYASE-RXN
|HOMOSERSYN-PWY|	L-homoserine biosynthesis	TRUE	100	0	0	0	ASPARTATEKIN-RXN ASPARTATE-SEMIALDEHYDE-DEHYDROGENASE-RXN HOMOSERDEHYDROG-RXN
|ILEUDEG-PWY|	L-isoleucine degradation I	TRUE	100	0	0	0	BRANCHED-CHAINAMINOTRANSFERILEU-RXN 1.1.1.178-RXN TIGLYLCOA-HYDROXY-RXN METHYLACETOACETYLCOATHIOL-RXN 2KETO-3METHYLVALERATE-RXN 2-METHYLACYL-COA-DEHYDROGENASE-RXN
|ILEUSYN-PWY|	L-isoleucine biosynthesis I (from threonine)	TRUE	100	0	1	1	DIHYDROXYMETVALDEHYDRAT-RXN BRANCHED-CHAINAMINOTRANSFERILEU-RXN ACETOOHBUTREDUCTOISOM-RXN ACETOOHBUTSYN-RXN RXN-15122
|KDOSYN-PWY|	Kdo transfer to lipid IVA (E. coli)	TRUE	100	0	0	0	KDOTRANS-RXN KDOTRANS2-RXN
|LCYSDEG-PWY|	L-cysteine degradation II	TRUE	100	0	1	1	RXN-15129
|LEU-DEG2-PWY|	L-leucine degradation I	TRUE	100	0	1	1	BRANCHED-CHAINAMINOTRANSFERLEU-RXN 2KETO-4METHYL-PENTANOATE-DEHYDROG-RXN METHYLCROTONYL-COA-CARBOXYLASE-RXN METHYLGLUTACONYL-COA-HYDRATASE-RXN HYDROXYMETHYLGLUTARYL-COA-LYASE-RXN RXN0-2301
|LEUSYN-PWY|	L-leucine biosynthesis	TRUE	100	0	0	0	3-ISOPROPYLMALDEHYDROG-RXN BRANCHED-CHAINAMINOTRANSFERLEU-RXN 3-ISOPROPYLMALISOM-RXN 2-ISOPROPYLMALATESYN-RXN RXN-8991
|LIPASYN-PWY|	phospholipases	TRUE	80	0	0	0	PHOSCHOL-RXN PHOSPHOLIPASE-A2-RXN PHOSPHOLIPASE-A1-RXN PHOSPHOLIPASE-C-RXN
|MALATE-ASPARTATE-SHUTTLE-PWY|	malate/L-aspartate shuttle pathway	TRUE	100	0	0	0	ASPAMINOTRANS-RXN MALATE-DEH-RXN
|MENAQUINONESYN-PWY|	menaquinol-8 biosynthesis	TRUE	100	0	0	0	ADOMET-DMK-METHYLTRANSFER-RXN
|NAD-BIOSYNTHESIS-III|	NAD biosynthesis from nicotinamide	TRUE	100	0	1	1	2.4.2.12-RXN 2.7.7.1-RXN
|NADPHOS-DEPHOS-PWY-1|	NAD phosphorylation and transhydrogenation	TRUE	100	0	0	0	NAD-KIN-RXN TRANS-RXN0-277
|NAGLIPASYN-PWY|	lipid IVA biosynthesis (E. coli)	TRUE	83	0	0	0	LIPIDADISACCHARIDESYNTH-RXN TETRAACYLDISACC4KIN-RXN UDPHYDROXYMYRGLUCOSAMNACETYLTRANS-RXN UDPACYLGLCNACDEACETYL-RXN UDPNACETYLGLUCOSAMACYLTRANS-RXN
|NONMEVIPP-PWY|	methylerythritol phosphate pathway I	TRUE	88	0	1	1	DXS-RXN DXPREDISOM-RXN RXN0-302 RXN0-884 ISPH2-RXN 2.7.1.148-RXN 2.7.7.60-RXN RXN-15878
|NONOXIPENT-PWY|	pentose phosphate pathway (non-oxidative branch) I	TRUE	100	0	1	1	TRANSALDOL-RXN 2TRANSKETO-RXN 1TRANSKETO-RXN RIBULP3EPIM-RXN RIB5PISOM-RXN
|P105-PWY|	TCA cycle IV (2-oxoglutarate decarboxylase)	TRUE	100	0	2	2	CITSYN-RXN ACONITATEDEHYDR-RXN ACONITATEHYDR-RXN FUMHYDR-RXN SUCCSEMIALDDEHYDROG-RXN RXN-7774 ISOCITDEH-RXN MALATE-DEH-RXN RXN-14971
|P108-PWY|	pyruvate fermentation to propanoate I	TRUE	71	0	1	1	FUMHYDR-RXN R601-RXN RXN0-268 2.1.3.1-RXN MALATE-DEH-RXN
|P185-PWY|	formaldehyde assimilation III (dihydroxyacetone cycle)	TRUE	91	0	1	1	FORMALDEHYDE-TRANSKETOLASE-RXN F16ALDOLASE-RXN F16BDEPHOS-RXN 2TRANSKETO-RXN TRIOSEPISOMERIZATION-RXN GAPOXNPHOSPHN-RXN PHOSGLYPHOS-RXN TRANSALDOL-RXN 1TRANSKETO-RXN RIB5PISOM-RXN RIBULP3EPIM-RXN
|P21-PWY|	pentose phosphate pathway (partial)	TRUE	100	0	0	0	RIBULP3EPIM-RXN 1TRANSKETO-RXN 2TRANSKETO-RXN
|P221-PWY|	octane oxidation	TRUE	100	0	1	1	R221-RXN R222-RXN R223-RXN RUBREDOXIN--NAD+-REDUCTASE-RXN ALKANE-1-MONOOXYGENASE-RXN
|P222-PWY|	sulfide oxidation I (to sulfur globules)	TRUE	100	0	0	0	R17-RXN
|P401-PWY|	cyanide degradation	TRUE	100	0	0	0	L-3-CYANOALANINE-SYNTHASE-RXN
|PHESYN|	L-phenylalanine biosynthesis I	TRUE	100	0	1	1	PREPHENATEDEHYDRAT-RXN CHORISMATEMUT-RXN RXN-10814
|PHOSPHONOTASE-PWY|	2-aminoethylphosphonate degradation I	TRUE	66	0	1	1	PHOSPHONOACETALDEHYDE-HYDROLASE-RXN 2.6.1.37-RXN
|PPGPPMET-PWY|	ppGpp metabolism	TRUE	100	0	0	0	PPPGPPHYDRO-RXN PPGPPSYN-RXN GTPPYPHOSKIN-RXN GDPPYPHOSKIN-RXN RXN0-6427 GDPKIN-RXN
|PROSYN-PWY|	L-proline biosynthesis I (from L-glutamate)	TRUE	100	0	0	0	PYRROLINECARBREDUCT-RXN GLUTSEMIALDEHYDROG-RXN GLUTKIN-RXN
|PROTOCATECHUATE-ORTHO-CLEAVAGE-PWY|	protocatechuate degradation II (ortho-cleavage pathway)	TRUE	100	0	0	0	PROTOCATECHUATE-34-DIOXYGENASE-RXN 5.5.1.2-RXN 3-OXOADIPATE-ENOL-LACTONASE-RXN 4-CARBOXYMUCONOLACTONE-DECARBOXYLASE-RXN
|PROUT-PWY|	L-proline degradation I	TRUE	100	0	1	1	RXN-14116 RXN-14903
|PUTDEG-PWY|	putrescine degradation I	TRUE	100	0	0	0	AMINOBUTDEHYDROG-RXN PUTTRANSAM-RXN
|PWY0-1021|	L-alanine biosynthesis III	TRUE	100	0	0	0	RXN-12588
|PWY0-1221|	putrescine degradation II	TRUE	75	0	1	1	RXN0-3922 RXN0-3921 RXN0-3901
|PWY0-1280|	ethylene glycol degradation	TRUE	100	0	0	0	GLYCOLALD-DEHYDROG-RXN GLYCOLALDREDUCT-RXN
|PWY0-1296|	purine ribonucleosides degradation	TRUE	83	0	0	0	XANTHOSINEPHOSPHORY-RXN ADENPHOSPHOR-RXN ADENODEAMIN-RXN INOPHOSPHOR-RXN RXN0-5199
|PWY0-1312|	acetate and ATP formation from acetyl-CoA I	TRUE	100	0	0	0	ACETATEKIN-RXN PHOSACETYLTRANS-RXN
|PWY0-1313|	acetate conversion to acetyl-CoA	TRUE	100	0	0	0	ACETATE--COA-LIGASE-RXN
|PWY0-1314|	fructose degradation	TRUE	100	0	0	0	1PFRUCTPHOSN-RXN
|PWY0-1315|	L-lactaldehyde degradation (anaerobic)	TRUE	100	0	0	0	LACTALDREDUCT-RXN
|PWY0-1317|	L-lactaldehyde degradation (aerobic)	TRUE	100	0	0	0	L-LACTDEHYDROGFMN-RXN LACTALDDEHYDROG-RXN
|PWY0-1329|	succinate to cytochrome bo oxidase electron transfer	TRUE	100	0	2	2	RXN0-5268 SUCCINATE-DEHYDROGENASE-UBIQUINONE-RXN
|PWY0-1334|	NADH to cytochrome bd oxidase electron transfer I	TRUE	100	0	2	2	NADH-DEHYDROG-A-RXN RXN0-5266
|PWY0-1335|	NADH to cytochrome bo oxidase electron transfer I	TRUE	100	0	2	2	NADH-DEHYDROG-A-RXN RXN0-5268
|PWY0-1337|	oleate &beta;-oxidation	TRUE	100	0	0	0	RXN0-5391 RXN0-5390 RXN0-5393 RXN-17783 RXN-17782 RXN-17781 RXN-17780 RXN-17779 RXN-17778 RXN-17777 RXN-17776 RXN-17775 RXN-14393 RXN-14394 RXN-7931 RXN-9644 RXN-20675 RXN-20676 RXN-14274 RXN-13615 RXN-13616 RXN-12490 RXN-13617 RXN-14229 RXN-20678 RXN-20679 RXN-14277 RXN-14278 RXN-12570 RXN-12565 BUTYRYL-COA-DEHYDROGENASE-RXN RXN-11667 RXN-11662 ACETYL-COA-ACETYLTRANSFER-RXN RXN-12567
|PWY0-1353|	succinate to cytochrome bd oxidase electron transfer	TRUE	100	0	2	2	SUCCINATE-DEHYDROGENASE-UBIQUINONE-RXN RXN0-5266
|PWY0-1465|	D-malate degradation	TRUE	100	0	0	0	1.1.1.83-RXN
|PWY0-1477|	ethanolamine utilization	TRUE	80	0	1	1	ETHAMLY-RXN PHOSACETYLTRANS-RXN ACETATEKIN-RXN ALCOHOL-DEHYDROG-RXN
|PWY0-1479|	tRNA processing	TRUE	80	0	0	0	RXN0-6478 RXN0-6479 RXN0-4222 RXN0-6480 RXN0-6482 3.1.26.5-RXN RXN0-6481 RXN0-6485
|PWY0-1507|	biotin biosynthesis from 8-amino-7-oxononanoate I	TRUE	100	0	1	1	DETHIOBIOTIN-SYN-RXN DAPASYN-RXN RXN-17472 RXN-17473
|PWY0-1535|	D-serine degradation	TRUE	100	0	0	0	RXN-15581
|PWY0-1544|	proline to cytochrome bo oxidase electron transfer	TRUE	100	0	0	0	RXN0-5268 RXN0-7008
|PWY0-1561|	glycerol-3-phosphate to cytochrome bo oxidase electron transfer	TRUE	100	0	0	0	RXN0-5260 RXN0-5268
|PWY0-1565|	D-lactate to cytochrome bo oxidase electron transfer	TRUE	100	0	0	0	DLACTDEHYDROGFAD-RXN RXN0-5268
|PWY0-1567|	NADH to cytochrome bo oxidase electron transfer II	TRUE	100	0	0	0	RXN0-5330 RXN0-5268
|PWY0-1568|	NADH to cytochrome bd oxidase electron transfer II	TRUE	100	0	0	0	RXN0-5330 RXN0-5266
|PWY0-1587|	N6-L-threonylcarbamoyladenosine37-modified tRNA biosynthesis	TRUE	100	0	0	0	RXN-14570 RXN-14569
|PWY0-1600|	periplasmic disulfide bond reduction	TRUE	100	0	0	0	RXN-20161 RXN-20057
|PWY0-1601|	cadaverine biosynthesis	TRUE	100	0	0	0	LYSDECARBOX-RXN
|PWY0-501|	lipoate biosynthesis and incorporation I	TRUE	100	0	0	0	RXN0-949 RXN0-947
|PWY0-662|	PRPP biosynthesis	TRUE	100	0	0	0	PRPPSYN-RXN
|PWY0-981|	taurine degradation IV	TRUE	100	0	0	0	RXN0-299
|PWY-1269|	CMP-3-deoxy-D-manno-octulosonate biosynthesis	TRUE	75	0	1	1	CPM-KDOSYNTH-RXN KDO-8PSYNTH-RXN DARAB5PISOM-RXN
|PWY-1281|	sulfoacetaldehyde degradation I	TRUE	100	0	1	1	RXN-2364 PHOSACETYLTRANS-RXN
|PWY-1781|	&beta;-alanine degradation II	TRUE	100	0	1	1	2.6.1.18-RXN RXN-2902
|PWY-1801|	formaldehyde oxidation II (glutathione-dependent)	TRUE	100	0	1	1	S-FORMYLGLUTATHIONE-HYDROLASE-RXN RXN-2962
|PWY1A0-6120|	streptorubin B biosynthesis	TRUE	82	9	0	0	RXN-9661 RXN-9533 RXN-9532 RXN-9531 RXN-9660 RXN-9655 RXN-9528 RXN-9527 RXN-9659 4.2.1.59-RXN RXN-9524 RXN-9523 RXN-9658 RXN-9520 RXN-9518 RXN-9516 RXN-9657 4.2.1.58-RXN RXN-9514
|PWY1F-353|	glycine betaine biosynthesis III (plants)	TRUE	100	0	0	0	RXN1F-357 BADH-RXN
|PWY1YI0-8|	succinate to plastoquinol oxidase	TRUE	100	0	0	0	RXN1YI0-14 RXN1YI0-23
|PWY1ZNC-1|	assimilatory sulfate reduction IV	TRUE	75	0	1	1	SULFATE-ADENYLYLTRANS-RXN SULFITE-REDUCTASE-FERREDOXIN-RXN ADENYLYLSULFKIN-RXN
|PWY-2161|	folate polyglutamylation	TRUE	80	0	0	0	RXN0-2921 FORMYLTHFGLUSYNTH-RXN GLYOHMETRANS-RXN FOLYLPOLYGLUTAMATESYNTH-RXN
|PWY-2361|	3-oxoadipate degradation	TRUE	100	0	0	0	3-OXOADIPATE-COA-TRANSFERASE-RXN RXN-3641
|PWY-2421|	indole-3-acetate degradation I	TRUE	100	0	0	0	RXN-3941 RXN-14711 RXN-20920
|PWY-2503|	benzoate degradation I (aerobic)	TRUE	100	0	1	1	1.3.1.25-RXN BENZOATE-12-DIOXYGENASE-RXN
|PWY-2601|	isethionate degradation	TRUE	100	0	0	0	RXN-4261
|PWY-283|	benzoate degradation II (aerobic and anaerobic)	TRUE	100	0	0	0	BENZOATE--COA-LIGASE-RXN
|PWY2B4Q-6|	Kdo transfer to lipid IVA (Brucella)	TRUE	100	0	0	0	RXN2B4Q-54 RXN2B4Q-55
|PWY2DNV-1|	Kdo transfer to lipid IVA (H. pylori)	TRUE	100	0	0	0	RXN2DNV-4 RXN2DNV-5
|PWY2G6Z-2|	lipid IVA biosynthesis (Vibrio cholerae serogroup O1 El Tor)	TRUE	83	0	0	0	RXN2G6Z-1 RXN-23219 RXN-23221 RXN-23222 RXN-23223
|PWY-301|	cyclohexane-1-carboxylate degradation (anaerobic)	TRUE	100	0	0	0	R281-RXN R282-RXN
|PWY-3341|	L-proline biosynthesis III (from L-ornithine)	TRUE	100	0	0	0	ORNITHINE-GLU-AMINOTRANSFERASE-RXN PYRROLINECARBREDUCT-RXN
|PWY-3641|	L-carnitine degradation II	TRUE	100	0	1	1	RXN-5921 RXN-6002 1.1.1.39-RXN
|PWY-3721|	choline degradation II	TRUE	100	0	0	0	CHOLINE-OXIDASE-RXN RXN-23577
|PWY-3722|	glycine betaine biosynthesis II (Gram-positive bacteria)	TRUE	100	0	0	0	RXN-6021 BADH-RXN
|PWY-3941|	&beta;-alanine biosynthesis II	TRUE	100	0	1	1	PROPIONATE--COA-LIGASE-RXN RXN-6383 RXN-6384 3-HYDROXYPROPIONATE-DEHYDROGENASE-RXN PROPCOASYN-RXN 2.6.1.18-RXN
|PWY-3981|	&beta;-alanine biosynthesis I	TRUE	100	0	0	0	RXN-6381 RXN-6382
|PWY3O-1801|	palmitoleate biosynthesis IV (fungi and animals)	TRUE	100	0	0	0	RXN-10662 RXN-10664
|PWY3O-246|	(R,R)-butanediol degradation	TRUE	100	0	0	0	RR-BUTANEDIOL-DEHYDROGENASE-RXN
|PWY3O-355|	stearate biosynthesis III (fungi)	TRUE	83	0	0	0	RXN3O-5304 RXN3O-1803 RXN3O-5293 RXN-20769 RXN-20770
|PWY3O-4107|	NAD salvage pathway V (PNC V cycle)	TRUE	100	0	0	0	NICONUCADENYLYLTRAN-RXN NICOTINATEPRIBOSYLTRANS-RXN NICOTINAMID-RXN NAD-SYNTH-GLN-RXN RXN-15025
|PWY-3|	putrescine degradation V	TRUE	100	0	1	1	AMINOBUTDEHYDROG-RXN RXN-8
|PWY-4341|	L-glutamate biosynthesis V	TRUE	100	0	0	0	GLUTAMATE-SYNTHASE-FERREDOXIN-RXN
|PWY-4781|	phytate degradation II	TRUE	100	0	0	0	RXN-7304 RXN-7303 RXN-7302 RXN-7301 RXN-7250 RXN-7246 RXN-7305 RXN-10940
|PWY490-4|	L-asparagine biosynthesis III (tRNA-dependent)	TRUE	100	0	2	2	RXN490-3616 RXN-20080 RXN-20081 GLUTAMIN-RXN
|PWY-4983|	nitric oxide biosynthesis II (mammals)	TRUE	100	0	0	0	NITRIC-OXIDE-SYNTHASE-RXN ARGSUCCINSYN-RXN ARGSUCCINLYA-RXN
|PWY-5041|	S-adenosyl-L-methionine salvage II	TRUE	66	0	1	1	S-ADENMETSYN-RXN ADENOSYLHOMOCYSTEINASE-RXN
|PWY-5057|	L-valine degradation II	TRUE	100	0	1	1	BRANCHED-CHAINAMINOTRANSFERVAL-RXN RXN-7643 RXN-7657
|PWY-5076|	L-leucine degradation III	TRUE	100	0	0	0	BRANCHED-CHAINAMINOTRANSFERLEU-RXN RXN-7693 RXN-7692
|PWY-5078|	L-isoleucine degradation II	TRUE	100	0	0	0	BRANCHED-CHAINAMINOTRANSFERILEU-RXN 4.1.1.72-RXN RXN-7694
|PWY-5079|	L-phenylalanine degradation III	TRUE	100	1	0	0	PHENYLPYRUVATE-DECARBOXYLASE-RXN RXN-7700 RXN-10814
|PWY-5083|	NAD(P)/NADPH interconversion	TRUE	83	1	0	0	PYRNUTRANSHYDROGEN-RXN NAD-KIN-RXN NADH-DEHYDROG-A-RXN NADH-KINASE-RXN
|PWY-5084|	2-oxoglutarate decarboxylation to succinyl-CoA	TRUE	100	0	1	1	2OXOGLUTDECARB-RXN RXN0-1147 RXN-7716
|PWY-5109|	propanoate fermentation to 2-methylbutanoate	TRUE	83	1	0	0	METHYLACETOACETYLCOATHIOL-RXN 1.1.1.178-RXN TIGLYLCOA-HYDROXY-RXN 2-METHYLACYL-COA-DEHYDROGENASE-RXN
|PWY-5122|	geranyl diphosphate biosynthesis	TRUE	100	0	0	0	GPPSYN-RXN
|PWY-5123|	trans, trans-farnesyl diphosphate biosynthesis	TRUE	100	0	1	1	GPPSYN-RXN FPPSYN-RXN
|PWY-5136|	fatty acid &beta;-oxidation II (plant peroxisome)	TRUE	100	0	1	1	ACYLCOASYN-RXN ENOYL-COA-HYDRAT-RXN OHACYL-COA-DEHYDROG-RXN KETOACYLCOATHIOL-RXN RXN-11026
|PWY-5137|	fatty acid &beta;-oxidation III (unsaturated, odd number)	TRUE	100	0	0	0	ENOYL-COA-DELTA-ISOM-RXN
|PWY-5143|	long-chain fatty acid activation	TRUE	100	0	0	0	RXN-7904
|PWY-5148|	acyl-CoA hydrolysis	TRUE	100	0	0	0	THIOESTER-RXN
|PWY-5155|	&beta;-alanine biosynthesis III	TRUE	100	0	0	0	ASPDECARBOX-RXN
|PWY-5177|	glutaryl-CoA degradation	TRUE	100	0	0	0	GLUTARYL-COA-DEHYDROG-RXN GLUTACONYL-COA-DECARBOXYLASE-RXN ACETYL-COA-ACETYLTRANSFER-RXN RXN-11662 RXN-11667
|PWY-5188|	tetrapyrrole biosynthesis I (from glutamate)	TRUE	83	0	0	0	OHMETHYLBILANESYN-RXN PORPHOBILSYNTH-RXN GSAAMINOTRANS-RXN GLUTRNAREDUCT-RXN GLURS-RXN
|PWY-5194|	siroheme biosynthesis	TRUE	100	0	0	0	DIMETHUROPORDEHYDROG-RXN SIROHEME-FERROCHELAT-RXN UROPORIIIMETHYLTRANSA-RXN RXN-8675
|PWY-5285|	sulfide oxidation III (to sulfite)	TRUE	100	0	0	0	FESGSHTHIO-RXN R17-RXN
|PWY-5340|	sulfate activation for sulfonation	TRUE	100	0	0	0	SULFATE-ADENYLYLTRANS-RXN ADENYLYLSULFKIN-RXN
|PWY-5386-1|	methylglyoxal degradation VIII	TRUE	100	0	1	1	GLYOXI-RXN GLYOXII-RXN D-LACTATE-DEHYDROGENASE-CYTOCHROME-RXN
|PWY-5386|	methylglyoxal degradation I	TRUE	100	0	2	2	GLYOXI-RXN GLYOXII-RXN RXN-20917
|PWY-5418|	phenol degradation I (aerobic)	TRUE	100	0	0	0	PHENOL-2-MONOOXYGENASE-RXN
|PWY-5461|	betanidin degradation	TRUE	100	0	0	0	RXN-8635
|PWY-5482|	pyruvate fermentation to acetate II	TRUE	100	0	1	1	PYRUVDEH-RXN PHOSACETYLTRANS-RXN ACETATEKIN-RXN
|PWY-5486|	pyruvate fermentation to ethanol II	TRUE	100	0	1	1	ALCOHOL-DEHYDROG-RXN RXN-6161
|PWY-5489|	methyl parathion degradation	TRUE	100	0	0	0	RXN-8743
|PWY-5509|	adenosylcobalamin biosynthesis from adenosylcobinamide-GDP I	TRUE	66	0	1	1	COBALAMIN5PSYN-RXN DMBPPRIBOSYLTRANS-RXN
|PWY-5512|	UDP-N-acetyl-D-galactosamine biosynthesis I	TRUE	100	0	0	0	UDP-N-ACETYLGLUCOSAMINE-4-EPIMERASE-RXN
|PWY-5516|	D-xylose degradation II	TRUE	100	0	0	0	RXN-8773
|PWY-5519|	D-arabinose degradation III	TRUE	80	1	1	1	ARABINONATE-DEHYDRATASE-RXN RXN-8777 25-DIOXOVALERATE-DEHYDROGENASE-RXN
|PWY-5521|	L-ascorbate biosynthesis III (D-sorbitol pathway)	TRUE	100	0	0	0	D-SORBITOL-DEHYDROGENASE-RXN RXN-8782 RXN-8781
|PWY-5536|	acetate formation from acetyl-CoA (succinate)	TRUE	100	0	0	0	RXN-8807
|PWY-5640|	nitrobenzene degradation II	TRUE	100	0	0	0	RXN-3661
|PWY-5653|	NAD biosynthesis from 2-amino-3-carboxymuconate semialdehyde	TRUE	100	0	0	0	NICONUCADENYLYLTRAN-RXN NAD-SYNTH-GLN-RXN QUINOPRIBOTRANS-RXN
|PWY-5686|	UMP biosynthesis I	TRUE	100	0	1	1	CARBPSYN-RXN ASPCARBTRANS-RXN DIHYDROOROT-RXN OROPRIBTRANS-RXN OROTPDECARB-RXN DIHYDROOROTATE-DEHYDROGENASE-RXN
|PWY-5703|	urea degradation I	TRUE	100	0	0	0	UREA-CARBOXYLASE-RXN RXN-20065
|PWY-5704|	urea degradation II	TRUE	100	0	0	0	UREASE-RXN
|PWY-5747|	2-methylcitrate cycle II	TRUE	100	0	1	1	PROPIONATE--COA-LIGASE-RXN 2-METHYLCITRATE-SYNTHASE-RXN METHYLISOCITRATE-LYASE-RXN 4.2.1.99-RXN RXN-8979 RXN-8977
|PWY-5755|	4-hydroxybenzoate biosynthesis II (bacteria)	TRUE	100	0	0	0	CHORPYRLY-RXN
|PWY-5766|	L-glutamate degradation X	TRUE	100	0	0	0	GLUTAMATE-DEHYDROGENASE-NADP+-RXN
|PWY-5768|	pyruvate fermentation to acetate VIII	TRUE	100	0	0	0	RXN-6161 RXN0-3962
|PWY-5782|	2-keto-L-gulonate biosynthesis	TRUE	100	0	0	0	D-SORBITOL-DEHYDROGENASE-RXN RXN-8782 RXN-9069
|PWY-5783|	octaprenyl diphosphate biosynthesis	TRUE	100	0	0	0	RXN-8992
|PWY-5785|	di-trans,poly-cis-undecaprenyl phosphate biosynthesis	TRUE	100	0	0	0	RXN-8999 UNDECAPRENYL-DIPHOSPHATASE-RXN
|PWY-5805|	nonaprenyl diphosphate biosynthesis I	TRUE	100	0	0	0	TRANS-OCTAPRENYLTRANSTRANSFERASE-RXN
|PWY-5806|	all-trans-decaprenyl diphosphate biosynthesis	TRUE	100	0	0	0	RXN-9106
|PWY-5844|	menaquinol-9 biosynthesis	TRUE	100	0	0	0	RXN-9205
|PWY-5849|	menaquinol-6 biosynthesis	TRUE	100	0	0	0	RXN-9220
|PWY-5855|	ubiquinol-7 biosynthesis (early decarboxylation)	TRUE	75	1	2	2	RXN-9225 RXN-9227 RXN-9228 RXN-9222 RXN-9229
|PWY-5886|	3-(4-hydroxyphenyl)pyruvate biosynthesis	TRUE	100	0	0	0	TYROSINE-AMINOTRANSFERASE-RXN
|PWY-5913|	partial TCA cycle (obligate autotrophs)	TRUE	100	0	1	1	FUMHYDR-RXN ACONITATEHYDR-RXN CITSYN-RXN ACONITATEDEHYDR-RXN PEPCARBOX-RXN ISOCITDEH-RXN MALATE-DEHYDROGENASE-ACCEPTOR-RXN RXN-14971
|PWY-5921|	glutaminyl-tRNAgln biosynthesis via transamidation	TRUE	100	0	0	0	RXN-9386 RXN-20082 RXN-20083 GLUTAMIN-RXN
|PWY-5938|	pyruvate fermentation to (R)-acetoin I	TRUE	100	0	1	1	ACETOLACTSYN-RXN RXN-11036
|PWY-5951|	(R,R)-butanediol biosynthesis	TRUE	100	0	0	0	RR-BUTANEDIOL-DEHYDROGENASE-RXN
|PWY-5964|	guanylyl molybdenum cofactor biosynthesis	TRUE	100	0	0	0	RXN0-262
|PWY-5966-1|	fatty acid biosynthesis initiation (type I)	TRUE	100	0	0	0	ACETYL-COA-CARBOXYLTRANSFER-RXN RXN66-610 RXN66-613
|PWY-5971|	palmitate biosynthesis II (type II fatty acid synthase)	TRUE	96	0	1	1	RXN-9657 RXN-9658 RXN-9520 RXN-9518 RXN-9516 RXN-9514 4.2.1.58-RXN RXN-9523 RXN-9524 RXN-9659 4.2.1.59-RXN RXN-9527 RXN-9528 RXN-9660 RXN-9531 RXN-9532 RXN-9533 RXN-9661 RXN-9535 RXN-9536 RXN-9537 RXN-9662 RXN-9539 RXN-9540 4.2.1.61-RXN RXN-9663 3.1.2.21-RXN RXN-9655 RXN-9623 RXN-16393
|PWY-5982|	sulfoacetaldehyde degradation II	TRUE	100	0	1	1	RXN-9592
|PWY-5989|	stearate biosynthesis II (bacteria and plants)	TRUE	83	0	0	0	RXN-9632 RXN-9633 RXN-9634 RXN-9635 RXN-16380
|PWY-5994|	palmitate biosynthesis I (type I fatty acid synthase)	TRUE	96	2	0	0	RXN66-614 RXN66-616 RXN66-617 RXN66-618 RXN66-619 RXN66-620 RXN66-621 RXN66-622 RXN66-623 RXN66-624 RXN66-625 RXN66-626 RXN66-627 RXN66-628 RXN66-629 RXN66-630 RXN66-631 RXN66-632 RXN66-633 RXN66-634 RXN66-635 RXN66-636 RXN66-637 RXN66-638 RXN66-639 RXN66-640 RXN66-641 RXN66-642
|PWY-6000|	&gamma;-linolenate biosynthesis II (animals)	TRUE	100	0	1	1	1.14.19.3-RXN RXN-9673
|PWY-6001|	linoleate biosynthesis II (animals)	TRUE	100	0	1	1	RXN-9644 RXN-9601
|PWY-6028|	acetoin degradation	TRUE	100	0	0	0	RXN-22435 RXN-22436 RXN-22437
|PWY-6048|	methylthiopropanoate degradation I (cleavage)	TRUE	100	0	0	0	RXN-12572 RXN-12571 RXN-16010 RXN-16011 RXN-16012 RXN-16013
|PWY-6059|	dimethyl sulfide degradation II (oxidation)	TRUE	100	0	0	0	RXN-9767 RXN-14709 RXN-18086 RXN-20073
|PWY-6077|	anthranilate degradation II (aerobic)	TRUE	100	0	0	0	AMINOBENZCOALIG-RXN ANTHRANILOYL-COA-MONOOXYGENASE-RXN
|PWY-6079|	anthranilate degradation I (aerobic)	TRUE	100	0	0	0	1.14.12.1-RXN
|PWY-6087|	4-chlorocatechol degradation	TRUE	75	0	1	1	RXN-9870 MALEYLACETATE-REDUCTASE-RXN RXN-9892
|PWY-6118|	glycerol-3-phosphate shuttle	TRUE	100	0	0	0	1.1.1.8-RXN RXN-15745
|PWY-6122|	5-aminoimidazole ribonucleotide biosynthesis II	TRUE	80	0	0	0	PRPPAMIDOTRANS-RXN GLYRIBONUCSYN-RXN AIRS-RXN GARTRANSFORMYL2-RXN
|PWY-6123|	inosine-5'-phosphate biosynthesis I	TRUE	100	0	3	3	SAICARSYN-RXN AICARSYN-RXN AICARTRANSFORM-RXN IMPCYCLOHYDROLASE-RXN RXN0-743 RXN0-742
|PWY-6157|	autoinducer AI-1 biosynthesis	TRUE	100	0	0	0	2.3.1.184-RXN
|PWY-6163|	chorismate biosynthesis from 3-dehydroquinate	TRUE	100	0	0	0	CHORISMATE-SYNTHASE-RXN 2.5.1.19-RXN SHIKIMATE-KINASE-RXN SHIKIMATE-5-DEHYDROGENASE-RXN 3-DEHYDROQUINATE-DEHYDRATASE-RXN
|PWY-6164|	3-dehydroquinate biosynthesis I	TRUE	100	0	0	0	3-DEHYDROQUINATE-SYNTHASE-RXN DAHPSYN-RXN
|PWY-6168|	flavin biosynthesis III (fungi)	TRUE	88	0	0	0	RIBOPHOSPHAT-RXN RXN-10058 GTP-CYCLOHYDRO-II-RXN LUMAZINESYN-RXN RIBOFLAVIN-SYN-RXN RIBOFLAVINKIN-RXN FADSYN-RXN DIOHBUTANONEPSYN-RXN
|PWY-6185|	4-methylcatechol degradation (ortho cleavage)	TRUE	71	0	1	1	RXN-10080 RXN-10081 RXN-10083 RXN-10085 RXN-10086
|PWY-6197|	chlorinated phenols degradation	TRUE	100	0	0	0	RXN-10125 RXN-10128 RXN-10129 RXN-10127
|PWY-6221|	2-chlorobenzoate degradation	TRUE	100	0	0	0	2-CHLOROBENZOATE-12-DIOXYGENASE-RXN
|PWY-6223|	gentisate degradation I	TRUE	100	0	1	1	GENTISATE-12-DIOXYGENASE-RXN MALEYLPYRUVATE-ISOMERASE-RXN RXN-10445
|PWY-6321|	homotaurine degradation	TRUE	100	0	0	0	RXN-10822 RXN-10823
|PWY-6328|	L-lysine degradation X	TRUE	100	0	0	0	LYSDECARBOX-RXN VAGL-RXN RXN-8182 RXN-14724 RXN0-7317 RXN0-7318
|PWY-6330|	acetaldehyde biosynthesis II	TRUE	100	0	0	0	RXN-6161
|PWY-6333|	acetaldehyde biosynthesis I	TRUE	100	0	0	0	ALCOHOL-DEHYDROG-RXN
|PWY-6348|	phosphate acquisition	TRUE	100	0	0	0	ACID-PHOSPHATASE-RXN
|PWY-6373|	acrylate degradation I	TRUE	100	0	0	0	RXN-9958 3-HYDROXYPROPIONATE-DEHYDROGENASE-RXN RXN-10985 RXN-6383 RXN-6384
|PWY-6386|	UDP-N-acetylmuramoyl-pentapeptide biosynthesis II (lysine-containing)	TRUE	100	0	2	2	UDPNACETYLGLUCOSAMENOLPYRTRANS-RXN UDPNACETYLMURAMATEDEHYDROG-RXN UDP-NACMUR-ALA-LIG-RXN UDP-NACMURALA-GLU-LIG-RXN GLUTRACE-RXN DALADALALIG-RXN 6.3.2.7-RXN 6.3.2.10-RXN
|PWY-6387|	UDP-N-acetylmuramoyl-pentapeptide biosynthesis I (meso-diaminopimelate containing)	TRUE	100	0	2	2	UDPNACETYLGLUCOSAMENOLPYRTRANS-RXN UDPNACETYLMURAMATEDEHYDROG-RXN UDP-NACMURALGLDAPAALIG-RXN UDP-NACMUR-ALA-LIG-RXN UDP-NACMURALA-GLU-LIG-RXN GLUTRACE-RXN UDP-NACMURALGLDAPLIG-RXN DALADALALIG-RXN
|PWY-6388|	(S,S)-butanediol degradation	TRUE	100	0	0	0	SS-BUTANEDIOL-DEHYDROGENASE-RXN
|PWY-6389|	pyruvate fermentation to (S)-acetoin	TRUE	100	0	1	1	ACETOLACTSYN-RXN RXN-11032
|PWY-6390|	(S,S)-butanediol biosynthesis	TRUE	100	0	0	0	SS-BUTANEDIOL-DEHYDROGENASE-RXN
|PWY-6391|	meso-butanediol biosynthesis I	TRUE	100	0	0	0	RXN-11035
|PWY-63|	UDP-&beta;-L-arabinose biosynthesis I (from UDP-&alpha;-D-xylose)	TRUE	100	0	0	0	UDP-ARABINOSE-4-EPIMERASE-RXN
|PWY-6407|	yersiniabactin biosynthesis	TRUE	100	0	0	0	RXN-11105 RXN-11113
|PWY-6435|	4-hydroxybenzoate biosynthesis III (plants)	TRUE	80	0	0	0	4-COUMARATE--COA-LIGASE-RXN RXN-11244 RXN-11245 RXN-11246
|PWY-6458|	benzoyl-CoA biosynthesis	TRUE	100	0	0	0	RXN-2006 RXN-2002 RXN-2003
|PWY-6497|	D-galactarate degradation II	TRUE	100	0	1	1	GALACTARDEHYDRA-RXN 4.2.1.41-RXN 25-DIOXOVALERATE-DEHYDROGENASE-RXN
|PWY-6499|	D-glucarate degradation II	TRUE	100	0	1	1	4.2.1.41-RXN 25-DIOXOVALERATE-DEHYDROGENASE-RXN GLUCARDEHYDRA-RXN
|PWY-6543|	4-aminobenzoate biosynthesis I	TRUE	100	0	0	0	PABASYN-RXN ADCLY-RXN
|PWY-6609|	adenine and adenosine salvage III	TRUE	100	0	2	2	INOPHOSPHOR-RXN ADENPHOSPHOR-RXN ADENODEAMIN-RXN HYPOXANPRIBOSYLTRAN-RXN
|PWY-6610|	adenine salvage	TRUE	66	0	1	1	HYPOXANPRIBOSYLTRAN-RXN ADENINE-DEAMINASE-RXN
|PWY-6614|	tetrahydrofolate biosynthesis I	TRUE	100	0	1	1	H2PTEROATESYNTH-RXN DIHYDROFOLATESYNTH-RXN DIHYDROFOLATEREDUCT-RXN
|PWY66-162|	ethanol degradation IV	TRUE	100	0	1	1	RXN66-3 RXN66-1 ACETATE--COA-LIGASE-RXN
|PWY-6620|	guanine and guanosine salvage I	TRUE	100	0	0	0	GUANPRIBOSYLTRAN-RXN RXN0-5199
|PWY66-21|	ethanol degradation II	TRUE	100	0	1	1	ALCOHOL-DEHYDROG-RXN RXN66-3 ACETATE--COA-LIGASE-RXN
|PWY66-366|	flavin salvage	TRUE	100	0	0	0	FADSYN-RXN RIBOFLAVINKIN-RXN
|PWY66-368|	ketolysis	TRUE	100	0	0	0	3-HYDROXYBUTYRATE-DEHYDROGENASE-RXN RXNI-2 ACETYL-COA-ACETYLTRANSFER-RXN
|PWY66-385|	dTMP de novo biosynthesis (mitochondrial)	TRUE	100	0	0	0	DIHYDROFOLATEREDUCT-RXN GLYOHMETRANS-RXN THYMIDYLATESYN-RXN
|PWY66-389|	phytol degradation	TRUE	100	0	1	1	RXN66-478 RXN66-479 RXN66-480 RXN66-482
|PWY66-391|	fatty acid &beta;-oxidation VI (mammalian peroxisome)	TRUE	85	1	1	1	ACYLCOASYN-RXN ENOYL-COA-HYDRAT-RXN OHACYL-COA-DEHYDROG-RXN KETOACYLCOATHIOL-RXN RXN-11026
|PWY66-428|	L-threonine degradation V	TRUE	100	0	0	0	THREDEHYD-RXN RXN-7790
|PWY66-429|	fatty acid biosynthesis initiation (mitochondria)	TRUE	100	0	0	0	3-OXOACYL-ACP-SYNTH-BASE-RXN ACP-S-ACETYLTRANSFER-RXN MALONYL-COA-ACP-TRANSACYL-RXN RXN-12359
|PWY66-430|	tetradecanoate biosynthesis (mitochondria)	TRUE	96	0	0	0	RXN-9515 RXN-9521 RXN-9520 4.2.1.58-RXN RXN-9526 4.2.1.59-RXN RXN-9530 RXN-9533 RXN-9534 RXN-9537 RXN-9538 3.1.2.21-RXN RXN-9648 RXN-9650 RXN-9651 RXN-9652 RXN-9653 RXN-9655 RXN-9514 RXN-9528 RXN-9524 RXN-9518 RXN-9536 RXN-9532
|PWY-6670|	citronellol degradation	TRUE	100	1	1	1	RXN-11912 RXN-11913 RXN-11915
|PWY-6683|	assimilatory sulfate reduction III	TRUE	66	0	1	1	SULFATE-ADENYLYLTRANS-RXN RXN-12019
|PWY-6689|	tRNA splicing I	TRUE	71	2	3	3	RXN-17939 RXN-17940 RXN-17941
|PWY-6697|	oxalate degradation IV	TRUE	100	0	0	0	OXALATE-OXIDASE-RXN
|PWY-6700|	queuosine biosynthesis I (de novo)	TRUE	100	0	0	0	RXN0-4022 RXN0-1321 RXN0-1342 RXN-12104
|PWY-6708|	ubiquinol-8 biosynthesis (early decarboxylation)	TRUE	75	0	1	1	OCTAPRENYL-METHYL-METHOXY-BENZOQ-OH-RXN DHHB-METHYLTRANSFER-RXN 2-OCTAPRENYL-METHOXY-BENZOQ-METH-RXN 2-OCTAPRENYL-6-METHOXYPHENOL-HYDROX-RXN 2-OCTAPRENYL-6-OHPHENOL-METHY-RXN 4OHBENZOATE-OCTAPRENYLTRANSFER-RXN
|PWY-6718|	sulfoacetaldehyde degradation III	TRUE	100	0	0	0	RXN-12148
|PWY-6760|	D-xylose degradation III	TRUE	80	1	1	1	XYLONATE-DEHYDRATASE-RXN RXN-8777 25-DIOXOVALERATE-DEHYDROGENASE-RXN
|PWY-6781|	chlorogenic acid degradation	TRUE	100	0	0	0	CHLOROGENATE-HYDROLASE-RXN
|PWY-6845|	nitric oxide biosynthesis I (plants)	TRUE	100	0	0	0	RXN-13564 RXN-13565
|PWY-6854|	ethene biosynthesis III (microbes)	TRUE	66	0	1	1	R15-RXN SUPEROX-DISMUT-RXN
|PWY-6871|	3-methylbutanol biosynthesis (engineered)	TRUE	100	0	0	0	3-ISOPROPYLMALISOM-RXN 2-ISOPROPYLMALATESYN-RXN RXN-8991 3-ISOPROPYLMALDEHYDROG-RXN RXN-7692 RXN-7693
|PWY-6922|	L-N&delta;-acetylornithine biosynthesis	TRUE	83	1	0	0	ORNITHINE-GLU-AMINOTRANSFERASE-RXN RXN-14903 GLUTKIN-RXN GLUTSEMIALDEHYDROG-RXN
|PWY-6933|	seleno-amino acid detoxification and volatilization III	TRUE	100	0	0	0	RXN-11061 RXN-11063
|PWY-6936|	seleno-amino acid biosynthesis (plants)	TRUE	80	1	0	0	RXN-12726 RXN-12729 SERINE-O-ACETTRAN-RXN
|PWY-6938-1|	NADH repair (prokaryotes)	TRUE	100	0	1	1	RXN-12752 RXN0-6727
|PWY-6964|	ammonia assimilation cycle II	TRUE	100	0	0	0	GLUTAMINESYN-RXN GLUTAMATE-SYNTHASE-FERREDOXIN-RXN
|PWY-701|	L-methionine degradation II	TRUE	100	0	0	0	RXN-14301
|PWY-7046|	4-coumarate degradation (anaerobic)	TRUE	66	0	1	1	4-COUMARATE--COA-LIGASE-RXN RXN-11244 RXN-13392 RXN-13394
|PWY-7094|	fatty acid salvage	TRUE	100	0	1	1	RXN-13614 RXN-13616 RXN-13617 RXN-12490 RXN-13613 RXN-13615
|PWY-7096|	triclosan resistance	TRUE	100	0	0	0	RXN-17126
|PWY-7098|	vanillin and vanillate degradation II	TRUE	100	0	1	1	1.2.1.67-RXN RXN-10891
|PWY-7111|	pyruvate fermentation to isobutanol (engineered)	TRUE	100	0	0	0	ACETOLACTSYN-RXN ACETOLACTREDUCTOISOM-RXN DIHYDROXYISOVALDEHYDRAT-RXN RXN-7643 RXN-7657
|PWY-7115|	C4 photosynthetic carbon assimilation cycle, NAD-ME type	TRUE	81	2	0	0	PEPCARBOX-RXN ASPAMINOTRANS-RXN ALANINE-AMINOTRANSFERASE-RXN RXN-13697 RXN-13698 1.1.1.39-RXN MALATE-DEH-RXN
|PWY-7118|	chitin deacetylation	TRUE	100	0	0	0	CHITIN-DEACETYLASE-RXN MALSYN-RXN 1.1.1.39-RXN ACETATE--COA-LIGASE-RXN
|PWY-7176|	UTP and CTP de novo biosynthesis	TRUE	100	0	0	0	RXN-12002 UDPKIN-RXN CTPSYN-RXN
|PWY-7179-1|	purine deoxyribonucleosides degradation II	TRUE	100	0	0	0	DEOXYINOPHOSPHOR-RXN DEOXYGUANPHOSPHOR-RXN ADDALT-RXN
|PWY-7179|	purine deoxyribonucleosides degradation I	TRUE	100	0	0	0	DEOXYINOPHOSPHOR-RXN DEOXYGUANPHOSPHOR-RXN DEOXYADENPHOSPHOR-RXN ADDALT-RXN
|PWY-7183|	pyrimidine nucleobases salvage I	TRUE	100	0	0	0	URACIL-PRIBOSYLTRANS-RXN
|PWY-7184|	pyrimidine deoxyribonucleotides de novo biosynthesis I	TRUE	88	0	1	1	DCDPKIN-RXN DUDPKIN-RXN DUTP-PYROP-RXN DTMPKI-RXN DTDPKIN-RXN UDPREDUCT-RXN CDPREDUCT-RXN THYMIDYLATESYN-RXN
|PWY-7197|	pyrimidine deoxyribonucleotide phosphorylation	TRUE	100	0	0	0	DTMPKI-RXN RXN-7913 DTDPKIN-RXN DCDPKIN-RXN
|PWY-7198|	pyrimidine deoxyribonucleotides de novo biosynthesis IV	TRUE	71	0	1	1	DCDPKIN-RXN DTMPKI-RXN DTDPKIN-RXN CDPREDUCT-RXN THYMIDYLATESYN-RXN
|PWY-7205|	CMP phosphorylation	TRUE	100	0	0	0	RXN-11832 CDPKIN-RXN
|PWY-7216|	(R)- and (S)-3-hydroxybutanoate biosynthesis (engineered)	TRUE	100	0	0	0	RXN-5901 ACETYL-COA-ACETYLTRANSFER-RXN RXN-11662 RXN-14255 RXN-14251
|PWY-7219|	adenosine ribonucleotides de novo biosynthesis	TRUE	100	0	0	0	ADENYLOSUCCINATE-SYNTHASE-RXN AMPSYN-RXN ADENYL-KIN-RXN
|PWY-7221|	guanosine ribonucleotides de novo biosynthesis	TRUE	100	0	0	0	IMP-DEHYDROG-RXN GMP-SYN-GLUT-RXN GUANYL-KIN-RXN GDPKIN-RXN
|PWY-7226|	guanosine deoxyribonucleotides de novo biosynthesis I	TRUE	100	0	0	0	GDPREDUCT-RXN DGDPKIN-RXN
|PWY-7227|	adenosine deoxyribonucleotides de novo biosynthesis I	TRUE	100	0	0	0	ADPREDUCT-RXN DADPKIN-RXN
|PWY-723|	alkylnitronates degradation	TRUE	100	0	1	1	2-NITROPROPANE-DIOXYGENASE-RXN RXN0-6377
|PWY-7254|	TCA cycle VII (acetate-producers)	TRUE	88	0	1	1	FUMHYDR-RXN ACONITATEHYDR-RXN CITSYN-RXN ACONITATEDEHYDR-RXN MALATE-DEHYDROGENASE-ACCEPTOR-RXN ISOCITDEH-RXN RXN-8807 RXN-14971
|PWY-7268|	cytosolic NADPH production (yeast)	TRUE	80	0	0	0	NAD-KIN-RXN RXN0-3962 ISOCITDEH-RXN NADH-KINASE-RXN
|PWY-7269|	mitochondrial NADPH production (yeast)	TRUE	100	0	0	0	NAD-KIN-RXN ALDHDEHYDROG-RXN NADH-KINASE-RXN RXN0-5330 ALDEHYDE-DEHYDROGENASE-NADP+-RXN
|PWY-7288|	fatty acid &beta;-oxidation VII (yeast peroxisome)	TRUE	80	0	0	0	ACYLCOASYN-RXN RXN66-485 KETOACYLCOATHIOL-RXN RXN-11026
|PWY-7292|	oleate &beta;-oxidation (thioesterase-dependent, yeast)	TRUE	100	0	0	0	RXN0-5391 RXN0-5390
|PWY-7340|	9-cis, 11-trans-octadecadienoyl-CoA degradation (isomerase-dependent, yeast)	TRUE	80	1	0	0	RXN-14796 RXN-14798 RXN-14799 RXN-14800 RXN-14802 RXN-14803 RXN-14804
|PWY-7343|	UDP-&alpha;-D-glucose biosynthesis	TRUE	100	0	0	0	GLUC1PURIDYLTRANS-RXN PHOSPHOGLUCMUT-RXN
|PWY-7344|	UDP-&alpha;-D-galactose biosynthesis	TRUE	100	0	0	0	UDPGLUCEPIM-RXN
|PWY-7380|	biotin biosynthesis from 8-amino-7-oxononanoate II	TRUE	100	0	1	1	DETHIOBIOTIN-SYN-RXN RXN-14930 RXN-17472 RXN-17473
|PWY-7383|	anaerobic energy metabolism (invertebrates, cytosol)	TRUE	85	0	2	2	ALANINE-AMINOTRANSFERASE-RXN ALARACECAT-RXN ASPAMINOTRANS-RXN MALATE-DEH-RXN 4.1.1.32-RXN RXN-12481
|PWY-7388|	octanoyl-[acyl-carrier protein] biosynthesis (mitochondria, yeast)	TRUE	100	0	0	0	RXN-9514 4.2.1.58-RXN RXN-9515 RXN-9516 RXN-9518 RXN-9520 RXN-9523 RXN-9524 4.2.1.59-RXN RXN-9521 RXN-9526 3-OXOACYL-ACP-SYNTH-BASE-RXN
|PWY-7396|	butanol and isobutanol biosynthesis (engineered)	TRUE	87	2	0	0	RXN-14986 RXN-14985 RXN-7643 RXN-7657 1.4.3.19-RXN
|PWY-7425|	2-chloroacrylate degradation I	TRUE	66	0	1	1	RXN-14536 DLACTDEHYDROGFAD-RXN
|PWY-7432|	L-phenylalanine biosynthesis III (cytosolic, plants)	TRUE	100	0	0	0	RXN-15200 PREPHENATEDEHYDRAT-RXN
|PWY-7441|	polymyxin A biosynthesis	TRUE	100	0	0	0	RXN-15242
|PWY-7516|	L-lyxonate degradation	TRUE	100	0	0	0	RXN-15590 4.2.1.43-RXN RXN-8775
|PWY-7544|	pyruvate to cytochrome bo oxidase electron transfer	TRUE	100	0	0	0	RXN-11496 RXN0-5268
|PWY-7545|	pyruvate to cytochrome bd oxidase electron transfer	TRUE	100	0	0	0	RXN-11496 RXN0-5266
|PWY-7559|	glutathione degradation (DUG pathway)	TRUE	100	0	0	0	RXN-6622 RXN-12618
|PWY-7560|	methylerythritol phosphate pathway II	TRUE	88	0	1	1	DXS-RXN DXPREDISOM-RXN RXN0-302 RXN0-882 RXN0-884 ISPH2-RXN 2.7.1.148-RXN 2.7.7.60-RXN
|PWY-7566|	L-gulonate degradation	TRUE	100	0	0	0	RXN-15920
|PWY-7568|	L-galactose degradation	TRUE	100	0	1	1	RXN-15924
|PWY-7574|	propanoyl-CoA degradation II	TRUE	100	0	1	1	RXN-15977 RXN-6383 RXN-6384 3-HYDROXYPROPIONATE-DEHYDROGENASE-RXN RXN-2902
|PWY-7639|	bis(guanylyl molybdenum cofactor) biosynthesis	TRUE	100	0	0	0	RXN-16456 RXN-16457
|PWY-7663|	gondoate biosynthesis (anaerobic)	TRUE	100	0	1	0	RXN-16629 RXN-16630 RXN-16631 RXN-16632
|PWY-7681|	1-chloro-2-nitrobenzene degradation	TRUE	100	0	0	0	RXN-16792
|PWY-7685|	L-malate degradation I	TRUE	100	0	0	0	RXN-16819
|PWY-7686|	L-malate degradation II	TRUE	100	0	0	0	1.1.1.39-RXN
|PWY-7691|	10,13-epoxy-11-methyl-octadecadienoate biosynthesis	TRUE	100	0	0	0	RXN-16881 RXN-16880
|PWY-7801|	N-end rule pathway I (prokaryotic)	TRUE	100	0	0	0	RXN-17846 LEUCYLTRANSFERASE-RXN
|PWY-7802|	N-end rule pathway II (prokaryotic)	TRUE	100	0	0	0	RXN-17899 RXN-17898
|PWY-7806|	glyphosate degradation II	TRUE	100	0	0	0	RXN-17951
|PWY-7851|	coenzyme A biosynthesis II (eukaryotic)	TRUE	100	1	0	0	PANTEPADENYLYLTRAN-RXN DEPHOSPHOCOAKIN-RXN P-PANTOCYSDECARB-RXN
|PWY-7870|	L-cysteine biosynthesis VII (from S-sulfo-L-cysteine)	TRUE	66	0	1	1	SULFOCYS-RXN SERINE-O-ACETTRAN-RXN
|PWY-7895|	ethionamide activation	TRUE	100	0	0	0	RXN-18711 RXN-18712 RXN-18713
|PWY-7896|	isoniazid activation	TRUE	100	0	0	0	RXN-18721
|PWY-7909|	formaldehyde oxidation VII (THF pathway)	TRUE	100	0	0	0	METHENYLTHFCYCLOHYDRO-RXN METHYLENETHFDEHYDROG-NADP-RXN FORMYLTHFDEFORMYL-RXN
|PWY-7919|	protein N-glycosylation processing phase (plants and animals)	TRUE	90	4	0	0	RXN-18917 RXN-18918 RXN-18919 RXN-18920 RXN-18921 RXN-18922 RXN-18923 RXN-18924 RXN-18926 RXN-18927 RXN-18928 RXN-18929 RXN-18930 RXN-18931
|PWY-7980|	ATP biosynthesis	TRUE	100	0	0	0	ATPSYN-RXN
|PWY-7996|	menaquinol-4 biosynthesis I	TRUE	100	0	0	0	RXN-19667
|PWY-8002|	4-coumarate degradation (aerobic)	TRUE	100	0	1	1	4-COUMARATE--COA-LIGASE-RXN RXN-11244 RXN-13392 RXN-13394 4-HYDROXYBENZOATE-3-MONOOXYGENASE-RXN
|PWY-8072|	alanine racemization	TRUE	100	0	0	0	ALARACECAT-RXN
|PWY-8073|	lipid IVA biosynthesis (P. putida)	TRUE	83	0	0	0	RXN-20784 RXN-20785 RXN-20787 RXN-20788 RXN-20789
|PWY-8074|	Kdo transfer to lipid IVA (P. putida)	TRUE	100	0	0	0	RXN-20790 RXN-20791
|PWY-8097|	5-hydroxybenzimidazole biosynthesis (anaerobic)	TRUE	100	0	0	0	RXN-17122
|PWY-8105|	queuosine biosynthesis II (queuine salvage)	TRUE	100	0	0	0	QUEUOSINE-TRNA-RIBOSYLTRANSFERASE-RXN
|PWY-8136|	NADPH repair (prokaryotes)	TRUE	100	0	1	1	RXN-13141 RXN-13142
|PWY-8138|	polyphosphate metabolism	TRUE	100	0	0	0	EXOPOLYPHOSPHATASE-RXN POLYPHOSPHATE-KINASE-RXN
|PWY-8148|	NADP biosynthesis	TRUE	100	0	0	0	NAD-KIN-RXN
|PWY-8159|	dipyrromethane cofactor biosynthesis	TRUE	100	1	0	0	RXN-21523 RXN-21524 RXN-21525
|PWY-8168|	bis(guanylyl tungstenpterin) cofactor biosynthesis	TRUE	100	0	0	0	RXN-21295
|PWY-8173|	anteiso-branched-chain fatty acid biosynthesis	TRUE	79	0	1	1	RXN-21614 RXN-21615 2KETO-3METHYLVALERATE-RXN BRANCHED-CHAINAMINOTRANSFERILEU-RXN RXN-21616 RXN-21617 RXN-21618 RXN-21619 RXN-21620 RXN-21621 RXN-21622 RXN-21623 RXN-21624 RXN-21625 RXN-21626 RXN-21627 RXN-21628 RXN-21629 RXN-21631 RXN-21632 RXN-21633 RXN-21634 RXN-21635 RXN-21636 RXN-21637 RXN-21639 RXN-21643
|PWY-8174|	odd iso-branched-chain fatty acid biosynthesis	TRUE	76	0	1	1	2KETO-4METHYL-PENTANOATE-DEHYDROG-RXN BRANCHED-CHAINAMINOTRANSFERLEU-RXN RXN-21645 RXN-21646 RXN-21647 RXN-21649 RXN-21650 RXN-21651 RXN-21652 RXN-21654 RXN-21655 RXN-21656 RXN-21657 RXN-21659 RXN-21660 RXN-21661 RXN-21662 RXN-21664 RXN-21665 RXN-21666 RXN-21667 RXN-21668 RXN-21669 RXN-21670 RXN-21671 RXN-21672
|PWY-8181|	2-methyl-branched fatty acid &beta;-oxidation	TRUE	100	0	0	0	RXN-21776 RXN-21775 RXN-21774 RXN-21773 RXN-21777 RXN-21779 RXN-21780 RXN-21781 RXN-21782 RXN-21783 RXN-21784 RXN-21785 RXN-21786 RXN-21787
|PWY-8182|	valproate &beta;-oxidation	TRUE	100	1	0	0	RXN-21768 RXN-21767 RXN-21766 RXN-21765 RXN-21763 RXN-21769 RXN-21771 RXN-12561
|PWY-8203|	8-amino-7-oxononanoate biosynthesis IV	TRUE	80	0	0	0	RXN-22026 RXN-22025 RXN-22024 RXN-11484
|PWY-8245|	lipid IVA biosynthesis (P. gingivalis)	TRUE	88	0	0	0	RXN-22237 RXN-22238 RXN-22241 RXN-22242 RXN-22244 RXN-22245 RXN-22246 RXN-22247
|PWY-8246|	Kdo transfer to lipid IVA (P. gingivalis)	TRUE	100	0	2	0	RXN-22248 RXN-22249
|PWY-8276|	4-aminobenzoate biosynthesis II	TRUE	100	0	0	0	ADCLY-RXN RXN-22440
|PWY-8277|	NAD de novo biosynthesis IV (anaerobic)	TRUE	83	0	0	0	NICONUCADENYLYLTRAN-RXN NAD-SYNTH-GLN-RXN QUINOPRIBOTRANS-RXN QUINOLINATE-SYNTHA-RXN RXN-9772
|PWY-8279|	palmitate biosynthesis III	TRUE	96	0	1	1	RXN-9520 RXN-9518 RXN-9516 RXN-9514 4.2.1.58-RXN RXN-9523 RXN-9524 4.2.1.59-RXN RXN-9527 RXN-9528 RXN-9531 RXN-9532 RXN-9533 RXN-9535 RXN-9536 RXN-9537 RXN-9539 RXN-9540 4.2.1.61-RXN RXN-9655 RXN-9623 RXN-9515 RXN-9521 RXN-9526 RXN-9530 RXN-9534 RXN-9538 RXN-9542
|PWY-8283|	lipid IVA biosynthesis (generic)	TRUE	83	0	0	0	RXN-22480 RXN-22481 RXN-22482 RXN-22484 RXN-22485
|PWY-8284|	Kdo transfer to lipid IVA (generic)	TRUE	100	0	0	0	RXN-22486 RXN-22487
|PWY-8289|	dZTP biosynthesis	TRUE	100	1	0	0	RXN-22497 RXN-22498 RXN-22499 RXN0-385
|PWY-8325|	glycine betaine degradation III	TRUE	80	0	0	0	RXN-15125 GLYOHMETRANS-RXN RXN-22744 RXN-22743
|PWY-8328|	acetate and ATP formation from acetyl-CoA III	TRUE	100	0	0	0	ACETATE--COA-LIGASE-RXN
|PWY-8347|	adipate biosynthesis	TRUE	100	0	0	0	RXN-3641 RXN0-2044 RXN-2425 RXN-22975 RXN-22974
|PWY-8354|	adipate degradation	TRUE	100	0	0	0	RXN-22974 RXN-22997 RXN-2425 RXN0-2044 RXN-3641
|PWY-8375|	benzene degradation IV (anaerobic)	TRUE	100	0	0	0	RXN-23213
|PWYI-14|	lipid IVA biosynthesis (H. pylori)	TRUE	83	0	0	0	RXN-22246 RXN-22247 RXNI-27 RXN2DNV-2 RXN2DNV-3
|PYRIDNUCSYN-PWY|	NAD de novo biosynthesis I	TRUE	83	0	1	1	NICONUCADENYLYLTRAN-RXN NAD-SYNTH-GLN-RXN QUINOPRIBOTRANS-RXN QUINOLINATE-SYNTHA-RXN L-ASPARTATE-OXID-RXN
|PYRIDOXSYN-PWY|	pyridoxal 5'-phosphate biosynthesis I	TRUE	100	0	0	0	PNPOXI-RXN ERYTH4PDEHYDROG-RXN DXS-RXN PDXJ-RXN ERYTHRON4PDEHYDROG-RXN PSERTRANSAMPYR-RXN RXN-13179
|PYRUVDEHYD-PWY|	pyruvate decarboxylation to acetyl CoA I	TRUE	100	0	1	1	RXN0-1133 RXN0-1132 RXN0-1134
|QUINATEDEG-PWY|	quinate degradation I	TRUE	100	0	0	0	1.1.99.25-RXN DHSHIKIMATE-DEHYDRO-RXN 3-DEHYDROQUINATE-DEHYDRATASE-RXN
|REDCITCYC|	TCA cycle VI (Helicobacter)	TRUE	88	0	1	1	FUMHYDR-RXN ACONITATEHYDR-RXN CITSYN-RXN ACONITATEDEHYDR-RXN RXNI-2 R601-RXN RXNI-3 ISOCITDEH-RXN
|RIBOSYN2-PWY|	flavin biosynthesis I (bacteria and plants)	TRUE	100	0	1	1	RIBOFLAVINKIN-RXN FADSYN-RXN RIBOFLAVIN-SYN-RXN LUMAZINESYN-RXN RIBOPHOSPHAT-RXN DIOHBUTANONEPSYN-RXN RIBOFLAVINSYNREDUC-RXN RIBOFLAVINSYNDEAM-RXN GTP-CYCLOHYDRO-II-RXN
|SALVPURINE2-PWY|	xanthine and xanthosine salvage	TRUE	100	0	0	0	XANPRIBOSYLTRAN-RXN XANTHOSINEPHOSPHORY-RXN
|SAM-PWY|	S-adenosyl-L-methionine biosynthesis	TRUE	100	0	0	0	S-ADENMETSYN-RXN
|SERDEG-PWY|	L-serine degradation	TRUE	100	0	0	0	RXN-15125
|SERSYN-PWY|	L-serine biosynthesis I	TRUE	100	0	0	0	PSERTRANSAM-RXN PGLYCDEHYDROG-RXN RXN0-5114
|SHIKIMATEDEG-PWY|	shikimate degradation I	TRUE	100	0	1	1	SHIKIMATE-PQQ-RXN DHSHIKIMATE-DEHYDRO-RXN
|SULFMETII-PWY|	assimilatory sulfate reduction II	TRUE	100	0	1	1	SULFATE-ADENYLYLTRANS-RXN SULFITE-REDUCTASE-FERREDOXIN-RXN 1.8.4.9-RXN
|SULFUROX-PWY|	sulfur oxidation I (aerobic)	TRUE	100	0	0	0	FESGSHTHIO-RXN
|TCA-1|	TCA cycle VIII (Chlamydia)	TRUE	100	0	0	0	FUMHYDR-RXN SUCCCOASYN-RXN MALATE-DEH-RXN RXN-14971 2OXOGLUTARATEDEH-RXN ASPAMINOTRANS-RXN
|TCA|	TCA cycle I (prokaryotic)	TRUE	100	0	1	1	FUMHYDR-RXN SUCCCOASYN-RXN 2OXOGLUTARATEDEH-RXN ACONITATEHYDR-RXN CITSYN-RXN ACONITATEDEHYDR-RXN MALATE-DEHYDROGENASE-ACCEPTOR-RXN ISOCITDEH-RXN MALATE-DEH-RXN RXN-14971
|THRDLCTCAT-PWY|	L-threonine degradation III (to methylglyoxal)	TRUE	100	0	0	0	THREODEHYD-RXN AMACETOXID-RXN
|TRNA-CHARGING-PWY|	tRNA charging	TRUE	95	0	0	0	ARGININE--TRNA-LIGASE-RXN CYSTEINE--TRNA-LIGASE-RXN GLUTAMINE--TRNA-LIGASE-RXN GLURS-RXN ISOLEUCINE--TRNA-LIGASE-RXN LEUCINE--TRNA-LIGASE-RXN VALINE--TRNA-LIGASE-RXN ALANINE--TRNA-LIGASE-RXN ASPARTATE--TRNA-LIGASE-RXN TYROSINE--TRNA-LIGASE-RXN TRYPTOPHAN--TRNA-LIGASE-RXN THREONINE--TRNA-LIGASE-RXN SERINE--TRNA-LIGASE-RXN PROLINE--TRNA-LIGASE-RXN PHENYLALANINE--TRNA-LIGASE-RXN METHIONINE--TRNA-LIG…
|TRPIAACAT-PWY|	indole-3-acetate biosynthesis VI (bacteria)	TRUE	66	1	1	1	TRYPTOPHAN-AMINOTRANSFERASE-RXN 4.1.1.74-RXN
|TRPSYN-PWY|	L-tryptophan biosynthesis	TRUE	83	0	0	0	IGPSYN-RXN PRAISOM-RXN PRTRANS-RXN ANTHRANSYN-RXN RXN0-2382
|TRYPANOSYN-PWY|	trypanothione biosynthesis	TRUE	100	0	0	0	6.3.1.9-RXN
|TYRFUMCAT-PWY|	L-tyrosine degradation I	TRUE	80	0	0	0	4-HYDROXYPHENYLPYRUVATE-DIOXYGENASE-RXN MALEYLACETOACETATE-ISOMERASE-RXN FUMARYLACETOACETASE-RXN TYROSINE-AMINOTRANSFERASE-RXN
|TYRSYN|	L-tyrosine biosynthesis I	TRUE	100	0	1	1	PREPHENATEDEHYDROG-RXN CHORISMATEMUT-RXN TYROSINE-AMINOTRANSFERASE-RXN
|UDPNACETYLGALSYN-PWY|	UDP-N-acetyl-D-glucosamine biosynthesis II	TRUE	83	0	0	0	L-GLN-FRUCT-6-P-AMINOTRANS-RXN GLUCOSAMINEPNACETYLTRANS-RXN PHOSACETYLGLUCOSAMINEMUT-RXN NAG1P-URIDYLTRANS-RXN PGLUCISOM-RXN
|UDPNAGSYN-PWY|	UDP-N-acetyl-D-glucosamine biosynthesis I	TRUE	100	0	0	0	NAG1P-URIDYLTRANS-RXN 2.3.1.157-RXN L-GLN-FRUCT-6-P-AMINOTRANS-RXN 5.4.2.10-RXN PGLUCISOM-RXN
|VALDEG-PWY|	L-valine degradation I	TRUE	100	0	0	0	BRANCHED-CHAINAMINOTRANSFERVAL-RXN MEPROPCOA-FAD-RXN METHYLACYLYLCOA-HYDROXY-RXN 3-HYDROXYISOBUTYRYL-COA-HYDROLASE-RXN 3-HYDROXYISOBUTYRATE-DEHYDROGENASE-RXN 1.2.1.25-RXN 2.6.1.22-RXN RXN-11213
|VALSYN-PWY|	L-valine biosynthesis	TRUE	100	0	0	0	DIHYDROXYISOVALDEHYDRAT-RXN BRANCHED-CHAINAMINOTRANSFERVAL-RXN ACETOLACTREDUCTOISOM-RXN ACETOLACTSYN-RXN
PWY2	Catalase test	TRUE	100	0	1	1	rxn1
PWY3	leucyl aminopeptidase test	TRUE	100	0	1	1	rxn1
AGMA-TRANSP	Agmatine Transport	TRUE	100	0	0	0	rxn1
FD-NADH-OXIDO	Ferredoxin:NAD+ oxidoreductase	TRUE	100	0	0	0	FERREDOXIN-NAD+-REDUCTASE-RXN
MQL6-NADH-OXIDO	NADH:menaquinone6 oxidoreductase	TRUE	100	0	0	0	NQOR-RXN
TRPSYN-PWY2	L-tryptophan biosynthesis (complex)	TRUE	100	0	1	1	IGPSYN-RXN PRAISOM-RXN PRTRANS-RXN ANTHRANSYN-RXN TRYPSYN-RXN
BACTERIOFERRITIN-PWY	ferroxidase	TRUE	100	0	0	0	RXN0-1483
PEPTIDOGLYCANSYN-PWY2	peptidoglycan biosynthesis I (meso-diaminopimelate containing)	TRUE	100	0	2	2	NACGLCTRANS-RXN PHOSNACMURPENTATRANS-RXN UDPNACETYLGLUCOSAMENOLPYRTRANS-RXN UDPNACETYLMURAMATEDEHYDROG-RXN UDP-NACMURALGLDAPAALIG-RXN UDP-NACMUR-ALA-LIG-RXN UDP-NACMURALA-GLU-LIG-RXN GLUTRACE-RXN UDP-NACMURALGLDAPLIG-RXN DALADALALIG-RXN
PWY-6559-2	spermidine biosynthesis II (only one key enzyme)	TRUE	75	0	1	1	ASPARTATEKIN-RXN ASPARTATE-SEMIALDEHYDE-DEHYDROGENASE-RXN RXN-11564
PI-ABC-TRANS	Phosphate ABC transporter	TRUE	100	0	0	0	ABC-27-RXN
PYR-TO-BUT-NADPH	3-hydroxybutyryl-CoA dehydrogenase	TRUE	100	0	0	0	3-HYDROXYBUTYRYL-COA-DEHYDROGENASE-RXN
FOLATE-SYN-GS1	Folate biosynthesis from GTP and 4-aminobenzoate via dihydropterin-3-triphosphate	TRUE	66	0	1	1	GTP-CYCLOHYDRO-I-RXN H2PTEROATESYNTH-RXN DIHYDROFOLATESYNTH-RXN DHFR
NA-F0F1ATPSYN	Na(+)-translocating ATPase	TRUE	100	0	0	0	NA-F0F1ATPSYNTHASE
THRBIOSYN-GS	Threonine biosynthis from aspartate via homoserine (gapseq)	TRUE	80	0	0	0	THRESYN-RXN ASPARTATEKIN-RXN ASPARTATE-SEMIALDEHYDE-DEHYDROGENASE-RXN HOMOSERDEHYDROG-RXN
|NADPHOS-DEPHOS-PWY|	NAD phosphorylation and dephosphorylation	TRUE	100	0	2	1	NAD-KIN-RXN TRANS-RXN0-277 RXN-5822

## Sheet: 24AR27662
# gapseq version: 1.4.0
# Sequence DB md5sum: 954ab58 (2024-11-06, Bacteria)
# Genome format: nucl
ID	Name	Prediction	Completeness	VagueReactions	KeyReactions	KeyReactionsFound	ReactionsFound
|2PHENDEG-PWY|	phenylethylamine degradation I	TRUE	100	0	1	1	PHENDEHYD-RXN RXN-10817
|4-HYDROXYMANDELATE-DEGRADATION-PWY|	4-hydroxymandelate degradation	TRUE	66	0	1	1	4-HYDROXYMANDELATE-OXY-RXN HYDROXYBENZALDEHYDE-OXIDATION-NAD-RXN HYDROXYBENZALDEHYDE-OXIDATION-NADP-RXN 4-HYDROXYBENZOATE-3-MONOOXYGENASE-RXN
|ALADEG-PWY|	L-alanine degradation I	TRUE	100	0	1	1	ALARACECAT-RXN DALADEHYDROG-RXN
|ALANINE-DEG3-PWY|	L-alanine degradation III	TRUE	100	0	0	0	ALANINE-AMINOTRANSFERASE-RXN
|ALANINE-SYN2-PWY|	L-alanine biosynthesis II	TRUE	100	0	0	0	ALANINE-AMINOTRANSFERASE-RXN
|AMMASSIM-PWY|	ammonia assimilation cycle III	TRUE	100	0	0	0	RXN-20084 GLUTAMINESYN-RXN GLUTAMIN-RXN
|ANAPHENOXI-PWY|	L-phenylalanine degradation II (anaerobic)	TRUE	100	0	0	0	PHENYLPYRUVATE-DECARBOXYLASE-RXN PHENDEHYD-RXN RXN-10814
|ARGININE-SYN4-PWY|	L-ornithine biosynthesis II	TRUE	100	0	0	0	ORNITHINE-GLU-AMINOTRANSFERASE-RXN GLUTKIN-RXN GLUTSEMIALDEHYDROG-RXN
|ARGSYNBSUB-PWY|	L-arginine biosynthesis II (acetyl cycle)	TRUE	100	0	2	2	ARGSUCCINSYN-RXN ARGSUCCINLYA-RXN ORNCARBAMTRANSFER-RXN ACETYLORNTRANSAM-RXN N-ACETYLGLUTPREDUCT-RXN ACETYLGLUTKIN-RXN GLUTAMATE-N-ACETYLTRANSFERASE-RXN CARBPSYN-RXN N-ACETYLTRANSFER-RXN
|ASPARAGINE-DEG1-PWY|	L-asparagine degradation I	TRUE	100	0	0	0	ASPARAGHYD-RXN
|ASPARTATE-DEG1-PWY|	L-aspartate degradation I	TRUE	100	0	0	0	ASPAMINOTRANS-RXN
|ASPARTATESYN-PWY|	L-aspartate biosynthesis	TRUE	100	0	0	0	ASPAMINOTRANS-RXN
|AST-PWY|	L-arginine degradation II (AST pathway)	TRUE	100	0	0	0	ARGININE-N-SUCCINYLTRANSFERASE-RXN SUCCARGDIHYDRO-RXN SUCCORNTRANSAM-RXN SUCCGLUALDDEHYD-RXN SUCCGLUDESUCC-RXN
|BETSYN-PWY|	glycine betaine biosynthesis I (Gram-negative bacteria)	TRUE	100	0	0	0	CHD-RXN BADH-RXN
|CATECHOL-ORTHO-CLEAVAGE-PWY|	catechol degradation to &beta;-ketoadipate	TRUE	75	0	1	1	CATECHOL-12-DIOXYGENASE-RXN MUCONATE-CYCLOISOMERASE-RXN 3-OXOADIPATE-ENOL-LACTONASE-RXN
|CHOLINE-BETAINE-ANA-PWY|	choline degradation I	TRUE	100	0	0	0	BADH-RXN CHD-RXN
|CITRULBIO-PWY|	L-citrulline biosynthesis	TRUE	85	0	0	0	ORNITHINE-GLU-AMINOTRANSFERASE-RXN ORNCARBAMTRANSFER-RXN GLUTKIN-RXN GLUTSEMIALDEHYDROG-RXN RXN-14903 GLUTAMIN-RXN
|COA-PWY|	coenzyme A biosynthesis I (bacteria)	TRUE	100	0	1	1	PANTEPADENYLYLTRAN-RXN DEPHOSPHOCOAKIN-RXN P-PANTOCYSDECARB-RXN P-PANTOCYSLIG-RXN
|CYSTSYN-PWY|	L-cysteine biosynthesis I	TRUE	100	0	0	0	SERINE-O-ACETTRAN-RXN ACSERLY-RXN
|DAPLYSINESYN-PWY|	L-lysine biosynthesis I	TRUE	100	0	1	1	DIAMINOPIMEPIM-RXN DIAMINOPIMDECARB-RXN SUCCDIAMINOPIMDESUCC-RXN SUCCINYLDIAMINOPIMTRANS-RXN TETHYDPICSUCC-RXN DIHYDRODIPICSYN-RXN ASPARTATE-SEMIALDEHYDE-DEHYDROGENASE-RXN ASPARTATEKIN-RXN RXN-14014
|DETOX1-PWY|	superoxide radicals degradation	TRUE	100	0	0	0	SUPEROX-DISMUT-RXN CATAL-RXN
|FAO-PWY|	fatty acid &beta;-oxidation I (generic)	TRUE	100	0	0	0	OHACYL-COA-DEHYDROG-RXN KETOACYLCOATHIOL-RXN OHBUTYRYL-COA-EPIM-RXN ACYLCOASYN-RXN ACYLCOADEHYDROG-RXN ENOYL-COA-DELTA-ISOM-RXN ENOYL-COA-HYDRAT-RXN
|FASYN-ELONG-PWY|	fatty acid elongation -- saturated	TRUE	100	0	0	0	3-HYDROXYDECANOYL-ACP-DEHYDR-RXN ENOYL-ACP-REDUCT-NADPH-RXN ENOYL-ACP-REDUCT-NADH-RXN 3-OXOACYL-ACP-REDUCT-RXN 3-OXOACYL-ACP-SYNTH-RXN
|FORMASS-PWY|	formaldehyde oxidation IV (thiol-independent)	TRUE	100	0	0	0	FORMALDEHYDE-DEHYDROGENASE-RXN
|GLNSYN-PWY|	L-glutamine biosynthesis I	TRUE	100	0	0	0	GLUTAMINESYN-RXN
|GLUCONEO-PWY|	gluconeogenesis I	TRUE	92	0	0	0	F16BDEPHOS-RXN F16ALDOLASE-RXN GAPOXNPHOSPHN-RXN PHOSGLYPHOS-RXN 3PGAREARR-RXN 2PGADEHYDRAT-RXN PEPSYNTH-RXN MALIC-NADP-RXN TRIOSEPISOMERIZATION-RXN 1.1.1.39-RXN MALATE-DEH-RXN PGLUCISOM-RXN
|GLUGLNSYN-PWY|	L-glutamate biosynthesis IV	TRUE	100	0	0	0	GLUTAMATE-SYNTHASE-NADH-RXN
|GLUTAMATE-DEG1-PWY|	L-glutamate degradation I	TRUE	100	0	0	0	GLUTAMATE-DEHYDROGENASE-RXN
|GLUTAMATE-SYN2-PWY|	L-glutamate biosynthesis II	TRUE	100	0	0	0	GLUTAMATE-DEHYDROGENASE-NADP+-RXN
|GLUTAMINDEG-PWY|	L-glutamine degradation I	TRUE	100	0	0	0	GLUTAMIN-RXN
|GLUTAMINEFUM-PWY|	L-glutamine degradation II	TRUE	100	0	0	0	GLUTAMATESYN-RXN
|GLUTATHIONESYN-PWY|	glutathione biosynthesis	TRUE	100	0	0	0	GLUTCYSLIG-RXN GLUTATHIONE-SYN-RXN
|GLUTDEG-PWY|	L-glutamate degradation II	TRUE	100	0	0	0	ASPAMINOTRANS-RXN ASPARTASE-RXN
|GLUTSYNIII-PWY|	L-glutamate biosynthesis III	TRUE	100	0	0	0	GLUTDEHYD-RXN
|GLUTSYN-PWY|	L-glutamate biosynthesis I	TRUE	100	0	0	0	RXN-20084 GLUTAMIN-RXN
|GLYCOLATEMET-PWY|	glycolate and glyoxylate degradation I	TRUE	75	0	1	1	GLYOCARBOLIG-RXN GKI-RXN TSA-REDUCT-RXN
|GLYOXYLATE-BYPASS|	glyoxylate cycle	TRUE	100	0	2	2	MALSYN-RXN ISOCIT-CLEAV-RXN ACONITATEHYDR-RXN CITSYN-RXN ACONITATEDEHYDR-RXN MALATE-DEH-RXN
|GLYSYN-ALA-PWY|	glycine biosynthesis III	TRUE	100	0	0	0	ALANINE--GLYOXYLATE-AMINOTRANSFERASE-RXN
|GLYSYN-PWY|	glycine biosynthesis I	TRUE	100	0	0	0	GLYOHMETRANS-RXN
|GLYSYN-THR-PWY|	glycine biosynthesis IV	TRUE	100	0	0	0	THREONINE-ALDOLASE-RXN
|HEME-BIOSYNTHESIS-II-1|	heme b biosynthesis V (aerobic)	TRUE	100	0	1	1	UROGENDECARBOX-RXN PROTOHEMEFERROCHELAT-RXN RXN0-1461 RXN-21483
|HEME-BIOSYNTHESIS-II|	heme b biosynthesis I (aerobic)	TRUE	75	0	1	1	UROGENDECARBOX-RXN PROTOHEMEFERROCHELAT-RXN RXN0-1461
|HISDEG-PWY|	L-histidine degradation I	TRUE	100	0	0	0	HISTIDINE-AMMONIA-LYASE-RXN UROCANATE-HYDRATASE-RXN IMIDAZOLONEPROPIONASE-RXN FORMIMINOGLUTAMASE-RXN
|HISHP-PWY|	L-histidine degradation VI	TRUE	100	1	0	0	HISTIDINE-AMMONIA-LYASE-RXN UROCANATE-HYDRATASE-RXN IMIDAZOLONEPROPIONASE-RXN
|HOMOSER-METSYN-PWY|	L-methionine biosynthesis I	TRUE	80	0	2	2	HOMSUCTRAN-RXN O-SUCCHOMOSERLYASE-RXN HOMOCYSMETB12-RXN CYSTATHIONINE-BETA-LYASE-RXN
|HOMOSERSYN-PWY|	L-homoserine biosynthesis	TRUE	100	0	0	0	ASPARTATEKIN-RXN ASPARTATE-SEMIALDEHYDE-DEHYDROGENASE-RXN HOMOSERDEHYDROG-RXN
|ILEUDEG-PWY|	L-isoleucine degradation I	TRUE	100	0	0	0	BRANCHED-CHAINAMINOTRANSFERILEU-RXN 1.1.1.178-RXN TIGLYLCOA-HYDROXY-RXN METHYLACETOACETYLCOATHIOL-RXN 2KETO-3METHYLVALERATE-RXN 2-METHYLACYL-COA-DEHYDROGENASE-RXN
|ILEUSYN-PWY|	L-isoleucine biosynthesis I (from threonine)	TRUE	100	0	1	1	DIHYDROXYMETVALDEHYDRAT-RXN BRANCHED-CHAINAMINOTRANSFERILEU-RXN ACETOOHBUTREDUCTOISOM-RXN ACETOOHBUTSYN-RXN RXN-15122
|KDOSYN-PWY|	Kdo transfer to lipid IVA (E. coli)	TRUE	100	0	0	0	KDOTRANS-RXN KDOTRANS2-RXN
|LCYSDEG-PWY|	L-cysteine degradation II	TRUE	100	0	1	1	RXN-15129
|LEU-DEG2-PWY|	L-leucine degradation I	TRUE	100	0	1	1	BRANCHED-CHAINAMINOTRANSFERLEU-RXN 2KETO-4METHYL-PENTANOATE-DEHYDROG-RXN METHYLCROTONYL-COA-CARBOXYLASE-RXN METHYLGLUTACONYL-COA-HYDRATASE-RXN HYDROXYMETHYLGLUTARYL-COA-LYASE-RXN RXN0-2301
|LEUSYN-PWY|	L-leucine biosynthesis	TRUE	100	0	0	0	3-ISOPROPYLMALDEHYDROG-RXN BRANCHED-CHAINAMINOTRANSFERLEU-RXN 3-ISOPROPYLMALISOM-RXN 2-ISOPROPYLMALATESYN-RXN RXN-8991
|LIPASYN-PWY|	phospholipases	TRUE	80	0	0	0	PHOSCHOL-RXN PHOSPHOLIPASE-A2-RXN PHOSPHOLIPASE-A1-RXN PHOSPHOLIPASE-C-RXN
|MALATE-ASPARTATE-SHUTTLE-PWY|	malate/L-aspartate shuttle pathway	TRUE	100	0	0	0	ASPAMINOTRANS-RXN MALATE-DEH-RXN
|MENAQUINONESYN-PWY|	menaquinol-8 biosynthesis	TRUE	100	0	0	0	ADOMET-DMK-METHYLTRANSFER-RXN
|NAD-BIOSYNTHESIS-III|	NAD biosynthesis from nicotinamide	TRUE	100	0	1	1	2.4.2.12-RXN 2.7.7.1-RXN
|NADPHOS-DEPHOS-PWY-1|	NAD phosphorylation and transhydrogenation	TRUE	100	0	0	0	NAD-KIN-RXN TRANS-RXN0-277
|NAGLIPASYN-PWY|	lipid IVA biosynthesis (E. coli)	TRUE	83	0	0	0	LIPIDADISACCHARIDESYNTH-RXN TETRAACYLDISACC4KIN-RXN UDPHYDROXYMYRGLUCOSAMNACETYLTRANS-RXN UDPACYLGLCNACDEACETYL-RXN UDPNACETYLGLUCOSAMACYLTRANS-RXN
|NONMEVIPP-PWY|	methylerythritol phosphate pathway I	TRUE	88	0	1	1	DXS-RXN DXPREDISOM-RXN RXN0-302 RXN0-884 ISPH2-RXN 2.7.1.148-RXN 2.7.7.60-RXN RXN-15878
|NONOXIPENT-PWY|	pentose phosphate pathway (non-oxidative branch) I	TRUE	100	0	1	1	TRANSALDOL-RXN 2TRANSKETO-RXN 1TRANSKETO-RXN RIBULP3EPIM-RXN RIB5PISOM-RXN
|P105-PWY|	TCA cycle IV (2-oxoglutarate decarboxylase)	TRUE	100	0	2	2	CITSYN-RXN ACONITATEDEHYDR-RXN ACONITATEHYDR-RXN FUMHYDR-RXN SUCCSEMIALDDEHYDROG-RXN RXN-7774 ISOCITDEH-RXN MALATE-DEH-RXN RXN-14971
|P108-PWY|	pyruvate fermentation to propanoate I	TRUE	71	0	1	1	FUMHYDR-RXN R601-RXN RXN0-268 2.1.3.1-RXN MALATE-DEH-RXN
|P185-PWY|	formaldehyde assimilation III (dihydroxyacetone cycle)	TRUE	91	0	1	1	FORMALDEHYDE-TRANSKETOLASE-RXN F16ALDOLASE-RXN F16BDEPHOS-RXN 2TRANSKETO-RXN TRIOSEPISOMERIZATION-RXN GAPOXNPHOSPHN-RXN PHOSGLYPHOS-RXN TRANSALDOL-RXN 1TRANSKETO-RXN RIB5PISOM-RXN RIBULP3EPIM-RXN
|P21-PWY|	pentose phosphate pathway (partial)	TRUE	100	0	0	0	RIBULP3EPIM-RXN 1TRANSKETO-RXN 2TRANSKETO-RXN
|P221-PWY|	octane oxidation	TRUE	100	0	1	1	R221-RXN R222-RXN R223-RXN RUBREDOXIN--NAD+-REDUCTASE-RXN ALKANE-1-MONOOXYGENASE-RXN
|P222-PWY|	sulfide oxidation I (to sulfur globules)	TRUE	100	0	0	0	R17-RXN
|P401-PWY|	cyanide degradation	TRUE	100	0	0	0	L-3-CYANOALANINE-SYNTHASE-RXN
|PHESYN|	L-phenylalanine biosynthesis I	TRUE	100	0	1	1	PREPHENATEDEHYDRAT-RXN CHORISMATEMUT-RXN RXN-10814
|PHOSPHONOTASE-PWY|	2-aminoethylphosphonate degradation I	TRUE	66	0	1	1	PHOSPHONOACETALDEHYDE-HYDROLASE-RXN 2.6.1.37-RXN
|PPGPPMET-PWY|	ppGpp metabolism	TRUE	100	0	0	0	PPPGPPHYDRO-RXN PPGPPSYN-RXN GTPPYPHOSKIN-RXN GDPPYPHOSKIN-RXN RXN0-6427 GDPKIN-RXN
|PROSYN-PWY|	L-proline biosynthesis I (from L-glutamate)	TRUE	100	0	0	0	PYRROLINECARBREDUCT-RXN GLUTSEMIALDEHYDROG-RXN GLUTKIN-RXN
|PROTOCATECHUATE-ORTHO-CLEAVAGE-PWY|	protocatechuate degradation II (ortho-cleavage pathway)	TRUE	100	0	0	0	PROTOCATECHUATE-34-DIOXYGENASE-RXN 5.5.1.2-RXN 3-OXOADIPATE-ENOL-LACTONASE-RXN 4-CARBOXYMUCONOLACTONE-DECARBOXYLASE-RXN
|PROUT-PWY|	L-proline degradation I	TRUE	100	0	1	1	RXN-14116 RXN-14903
|PUTDEG-PWY|	putrescine degradation I	TRUE	100	0	0	0	AMINOBUTDEHYDROG-RXN PUTTRANSAM-RXN
|PWY0-1021|	L-alanine biosynthesis III	TRUE	100	0	0	0	RXN-12588
|PWY0-1221|	putrescine degradation II	TRUE	75	0	1	1	RXN0-3922 RXN0-3921 RXN0-3901
|PWY0-1280|	ethylene glycol degradation	TRUE	100	0	0	0	GLYCOLALD-DEHYDROG-RXN GLYCOLALDREDUCT-RXN
|PWY0-1296|	purine ribonucleosides degradation	TRUE	83	0	0	0	XANTHOSINEPHOSPHORY-RXN ADENPHOSPHOR-RXN ADENODEAMIN-RXN INOPHOSPHOR-RXN RXN0-5199
|PWY0-1312|	acetate and ATP formation from acetyl-CoA I	TRUE	100	0	0	0	ACETATEKIN-RXN PHOSACETYLTRANS-RXN
|PWY0-1313|	acetate conversion to acetyl-CoA	TRUE	100	0	0	0	ACETATE--COA-LIGASE-RXN
|PWY0-1314|	fructose degradation	TRUE	100	0	0	0	1PFRUCTPHOSN-RXN
|PWY0-1315|	L-lactaldehyde degradation (anaerobic)	TRUE	100	0	0	0	LACTALDREDUCT-RXN
|PWY0-1317|	L-lactaldehyde degradation (aerobic)	TRUE	100	0	0	0	L-LACTDEHYDROGFMN-RXN LACTALDDEHYDROG-RXN
|PWY0-1329|	succinate to cytochrome bo oxidase electron transfer	TRUE	100	0	2	2	RXN0-5268 SUCCINATE-DEHYDROGENASE-UBIQUINONE-RXN
|PWY0-1334|	NADH to cytochrome bd oxidase electron transfer I	TRUE	100	0	2	2	NADH-DEHYDROG-A-RXN RXN0-5266
|PWY0-1335|	NADH to cytochrome bo oxidase electron transfer I	TRUE	100	0	2	2	NADH-DEHYDROG-A-RXN RXN0-5268
|PWY0-1337|	oleate &beta;-oxidation	TRUE	100	0	0	0	RXN0-5391 RXN0-5390 RXN0-5393 RXN-17783 RXN-17782 RXN-17781 RXN-17780 RXN-17779 RXN-17778 RXN-17777 RXN-17776 RXN-17775 RXN-14393 RXN-14394 RXN-7931 RXN-9644 RXN-20675 RXN-20676 RXN-14274 RXN-13615 RXN-13616 RXN-12490 RXN-13617 RXN-14229 RXN-20678 RXN-20679 RXN-14277 RXN-14278 RXN-12570 RXN-12565 BUTYRYL-COA-DEHYDROGENASE-RXN RXN-11667 RXN-11662 ACETYL-COA-ACETYLTRANSFER-RXN RXN-12567
|PWY0-1353|	succinate to cytochrome bd oxidase electron transfer	TRUE	100	0	2	2	SUCCINATE-DEHYDROGENASE-UBIQUINONE-RXN RXN0-5266
|PWY0-1465|	D-malate degradation	TRUE	100	0	0	0	1.1.1.83-RXN
|PWY0-1477|	ethanolamine utilization	TRUE	80	0	1	1	ETHAMLY-RXN PHOSACETYLTRANS-RXN ACETATEKIN-RXN ALCOHOL-DEHYDROG-RXN
|PWY0-1479|	tRNA processing	TRUE	80	0	0	0	RXN0-6478 RXN0-6479 RXN0-4222 RXN0-6480 RXN0-6482 3.1.26.5-RXN RXN0-6481 RXN0-6485
|PWY0-1507|	biotin biosynthesis from 8-amino-7-oxononanoate I	TRUE	100	0	1	1	DETHIOBIOTIN-SYN-RXN DAPASYN-RXN RXN-17472 RXN-17473
|PWY0-1535|	D-serine degradation	TRUE	100	0	0	0	RXN-15581
|PWY0-1544|	proline to cytochrome bo oxidase electron transfer	TRUE	100	0	0	0	RXN0-5268 RXN0-7008
|PWY0-1561|	glycerol-3-phosphate to cytochrome bo oxidase electron transfer	TRUE	100	0	0	0	RXN0-5260 RXN0-5268
|PWY0-1565|	D-lactate to cytochrome bo oxidase electron transfer	TRUE	100	0	0	0	DLACTDEHYDROGFAD-RXN RXN0-5268
|PWY0-1567|	NADH to cytochrome bo oxidase electron transfer II	TRUE	100	0	0	0	RXN0-5330 RXN0-5268
|PWY0-1568|	NADH to cytochrome bd oxidase electron transfer II	TRUE	100	0	0	0	RXN0-5330 RXN0-5266
|PWY0-1587|	N6-L-threonylcarbamoyladenosine37-modified tRNA biosynthesis	TRUE	100	0	0	0	RXN-14570 RXN-14569
|PWY0-1600|	periplasmic disulfide bond reduction	TRUE	100	0	0	0	RXN-20161 RXN-20057
|PWY0-1601|	cadaverine biosynthesis	TRUE	100	0	0	0	LYSDECARBOX-RXN
|PWY0-501|	lipoate biosynthesis and incorporation I	TRUE	100	0	0	0	RXN0-949 RXN0-947
|PWY0-662|	PRPP biosynthesis	TRUE	100	0	0	0	PRPPSYN-RXN
|PWY0-981|	taurine degradation IV	TRUE	100	0	0	0	RXN0-299
|PWY-1269|	CMP-3-deoxy-D-manno-octulosonate biosynthesis	TRUE	75	0	1	1	CPM-KDOSYNTH-RXN KDO-8PSYNTH-RXN DARAB5PISOM-RXN
|PWY-1281|	sulfoacetaldehyde degradation I	TRUE	100	0	1	1	RXN-2364 PHOSACETYLTRANS-RXN
|PWY-1781|	&beta;-alanine degradation II	TRUE	100	0	1	1	2.6.1.18-RXN RXN-2902
|PWY-1801|	formaldehyde oxidation II (glutathione-dependent)	TRUE	100	0	1	1	S-FORMYLGLUTATHIONE-HYDROLASE-RXN RXN-2962
|PWY1A0-6120|	streptorubin B biosynthesis	TRUE	82	9	0	0	RXN-9661 RXN-9533 RXN-9532 RXN-9531 RXN-9660 RXN-9655 RXN-9528 RXN-9527 RXN-9659 4.2.1.59-RXN RXN-9524 RXN-9523 RXN-9658 RXN-9520 RXN-9518 RXN-9516 RXN-9657 4.2.1.58-RXN RXN-9514
|PWY1F-353|	glycine betaine biosynthesis III (plants)	TRUE	100	0	0	0	RXN1F-357 BADH-RXN
|PWY1YI0-8|	succinate to plastoquinol oxidase	TRUE	100	0	0	0	RXN1YI0-14 RXN1YI0-23
|PWY1ZNC-1|	assimilatory sulfate reduction IV	TRUE	75	0	1	1	SULFATE-ADENYLYLTRANS-RXN SULFITE-REDUCTASE-FERREDOXIN-RXN ADENYLYLSULFKIN-RXN
|PWY-2161|	folate polyglutamylation	TRUE	80	0	0	0	RXN0-2921 FORMYLTHFGLUSYNTH-RXN GLYOHMETRANS-RXN FOLYLPOLYGLUTAMATESYNTH-RXN
|PWY-2361|	3-oxoadipate degradation	TRUE	100	0	0	0	3-OXOADIPATE-COA-TRANSFERASE-RXN RXN-3641
|PWY-2421|	indole-3-acetate degradation I	TRUE	100	0	0	0	RXN-3941 RXN-14711 RXN-20920
|PWY-2503|	benzoate degradation I (aerobic)	TRUE	100	0	1	1	1.3.1.25-RXN BENZOATE-12-DIOXYGENASE-RXN
|PWY-2601|	isethionate degradation	TRUE	100	0	0	0	RXN-4261
|PWY-283|	benzoate degradation II (aerobic and anaerobic)	TRUE	100	0	0	0	BENZOATE--COA-LIGASE-RXN
|PWY2B4Q-6|	Kdo transfer to lipid IVA (Brucella)	TRUE	100	0	0	0	RXN2B4Q-54 RXN2B4Q-55
|PWY2DNV-1|	Kdo transfer to lipid IVA (H. pylori)	TRUE	100	0	0	0	RXN2DNV-4 RXN2DNV-5
|PWY2G6Z-2|	lipid IVA biosynthesis (Vibrio cholerae serogroup O1 El Tor)	TRUE	83	0	0	0	RXN2G6Z-1 RXN-23219 RXN-23221 RXN-23222 RXN-23223
|PWY-301|	cyclohexane-1-carboxylate degradation (anaerobic)	TRUE	100	0	0	0	R281-RXN R282-RXN
|PWY-3341|	L-proline biosynthesis III (from L-ornithine)	TRUE	100	0	0	0	ORNITHINE-GLU-AMINOTRANSFERASE-RXN PYRROLINECARBREDUCT-RXN
|PWY-3641|	L-carnitine degradation II	TRUE	100	0	1	1	RXN-5921 RXN-6002 1.1.1.39-RXN
|PWY-3721|	choline degradation II	TRUE	100	0	0	0	CHOLINE-OXIDASE-RXN RXN-23577
|PWY-3722|	glycine betaine biosynthesis II (Gram-positive bacteria)	TRUE	100	0	0	0	RXN-6021 BADH-RXN
|PWY-3941|	&beta;-alanine biosynthesis II	TRUE	100	0	1	1	PROPIONATE--COA-LIGASE-RXN RXN-6383 RXN-6384 3-HYDROXYPROPIONATE-DEHYDROGENASE-RXN PROPCOASYN-RXN 2.6.1.18-RXN
|PWY-3981|	&beta;-alanine biosynthesis I	TRUE	100	0	0	0	RXN-6381 RXN-6382
|PWY3O-1801|	palmitoleate biosynthesis IV (fungi and animals)	TRUE	100	0	0	0	RXN-10662 RXN-10664
|PWY3O-246|	(R,R)-butanediol degradation	TRUE	100	0	0	0	RR-BUTANEDIOL-DEHYDROGENASE-RXN
|PWY3O-355|	stearate biosynthesis III (fungi)	TRUE	83	0	0	0	RXN3O-5304 RXN3O-1803 RXN3O-5293 RXN-20769 RXN-20770
|PWY3O-4107|	NAD salvage pathway V (PNC V cycle)	TRUE	100	0	0	0	NICONUCADENYLYLTRAN-RXN NICOTINATEPRIBOSYLTRANS-RXN NICOTINAMID-RXN NAD-SYNTH-GLN-RXN RXN-15025
|PWY-3|	putrescine degradation V	TRUE	100	0	1	1	AMINOBUTDEHYDROG-RXN RXN-8
|PWY-4341|	L-glutamate biosynthesis V	TRUE	100	0	0	0	GLUTAMATE-SYNTHASE-FERREDOXIN-RXN
|PWY-4781|	phytate degradation II	TRUE	100	0	0	0	RXN-7304 RXN-7303 RXN-7302 RXN-7301 RXN-7250 RXN-7246 RXN-7305 RXN-10940
|PWY490-4|	L-asparagine biosynthesis III (tRNA-dependent)	TRUE	100	0	2	2	RXN490-3616 RXN-20080 RXN-20081 GLUTAMIN-RXN
|PWY-4983|	nitric oxide biosynthesis II (mammals)	TRUE	100	0	0	0	NITRIC-OXIDE-SYNTHASE-RXN ARGSUCCINSYN-RXN ARGSUCCINLYA-RXN
|PWY-5041|	S-adenosyl-L-methionine salvage II	TRUE	66	0	1	1	S-ADENMETSYN-RXN ADENOSYLHOMOCYSTEINASE-RXN
|PWY-5057|	L-valine degradation II	TRUE	100	0	1	1	BRANCHED-CHAINAMINOTRANSFERVAL-RXN RXN-7643 RXN-7657
|PWY-5076|	L-leucine degradation III	TRUE	100	0	0	0	BRANCHED-CHAINAMINOTRANSFERLEU-RXN RXN-7693 RXN-7692
|PWY-5078|	L-isoleucine degradation II	TRUE	100	0	0	0	BRANCHED-CHAINAMINOTRANSFERILEU-RXN 4.1.1.72-RXN RXN-7694
|PWY-5079|	L-phenylalanine degradation III	TRUE	100	1	0	0	PHENYLPYRUVATE-DECARBOXYLASE-RXN RXN-7700 RXN-10814
|PWY-5083|	NAD(P)/NADPH interconversion	TRUE	83	1	0	0	PYRNUTRANSHYDROGEN-RXN NAD-KIN-RXN NADH-DEHYDROG-A-RXN NADH-KINASE-RXN
|PWY-5084|	2-oxoglutarate decarboxylation to succinyl-CoA	TRUE	100	0	1	1	2OXOGLUTDECARB-RXN RXN0-1147 RXN-7716
|PWY-5109|	propanoate fermentation to 2-methylbutanoate	TRUE	83	1	0	0	METHYLACETOACETYLCOATHIOL-RXN 1.1.1.178-RXN TIGLYLCOA-HYDROXY-RXN 2-METHYLACYL-COA-DEHYDROGENASE-RXN
|PWY-5122|	geranyl diphosphate biosynthesis	TRUE	100	0	0	0	GPPSYN-RXN
|PWY-5123|	trans, trans-farnesyl diphosphate biosynthesis	TRUE	100	0	1	1	GPPSYN-RXN FPPSYN-RXN
|PWY-5136|	fatty acid &beta;-oxidation II (plant peroxisome)	TRUE	100	0	1	1	ACYLCOASYN-RXN ENOYL-COA-HYDRAT-RXN OHACYL-COA-DEHYDROG-RXN KETOACYLCOATHIOL-RXN RXN-11026
|PWY-5137|	fatty acid &beta;-oxidation III (unsaturated, odd number)	TRUE	100	0	0	0	ENOYL-COA-DELTA-ISOM-RXN
|PWY-5143|	long-chain fatty acid activation	TRUE	100	0	0	0	RXN-7904
|PWY-5148|	acyl-CoA hydrolysis	TRUE	100	0	0	0	THIOESTER-RXN
|PWY-5155|	&beta;-alanine biosynthesis III	TRUE	100	0	0	0	ASPDECARBOX-RXN
|PWY-5177|	glutaryl-CoA degradation	TRUE	100	0	0	0	GLUTARYL-COA-DEHYDROG-RXN GLUTACONYL-COA-DECARBOXYLASE-RXN ACETYL-COA-ACETYLTRANSFER-RXN RXN-11662 RXN-11667
|PWY-5188|	tetrapyrrole biosynthesis I (from glutamate)	TRUE	83	0	0	0	OHMETHYLBILANESYN-RXN PORPHOBILSYNTH-RXN GSAAMINOTRANS-RXN GLUTRNAREDUCT-RXN GLURS-RXN
|PWY-5194|	siroheme biosynthesis	TRUE	100	0	0	0	DIMETHUROPORDEHYDROG-RXN SIROHEME-FERROCHELAT-RXN UROPORIIIMETHYLTRANSA-RXN RXN-8675
|PWY-5285|	sulfide oxidation III (to sulfite)	TRUE	100	0	0	0	FESGSHTHIO-RXN R17-RXN
|PWY-5340|	sulfate activation for sulfonation	TRUE	100	0	0	0	SULFATE-ADENYLYLTRANS-RXN ADENYLYLSULFKIN-RXN
|PWY-5386-1|	methylglyoxal degradation VIII	TRUE	100	0	1	1	GLYOXI-RXN GLYOXII-RXN D-LACTATE-DEHYDROGENASE-CYTOCHROME-RXN
|PWY-5386|	methylglyoxal degradation I	TRUE	100	0	2	2	GLYOXI-RXN GLYOXII-RXN RXN-20917
|PWY-5418|	phenol degradation I (aerobic)	TRUE	100	0	0	0	PHENOL-2-MONOOXYGENASE-RXN
|PWY-5461|	betanidin degradation	TRUE	100	0	0	0	RXN-8635
|PWY-5482|	pyruvate fermentation to acetate II	TRUE	100	0	1	1	PYRUVDEH-RXN PHOSACETYLTRANS-RXN ACETATEKIN-RXN
|PWY-5486|	pyruvate fermentation to ethanol II	TRUE	100	0	1	1	ALCOHOL-DEHYDROG-RXN RXN-6161
|PWY-5489|	methyl parathion degradation	TRUE	100	0	0	0	RXN-8743
|PWY-5509|	adenosylcobalamin biosynthesis from adenosylcobinamide-GDP I	TRUE	66	0	1	1	COBALAMIN5PSYN-RXN DMBPPRIBOSYLTRANS-RXN
|PWY-5512|	UDP-N-acetyl-D-galactosamine biosynthesis I	TRUE	100	0	0	0	UDP-N-ACETYLGLUCOSAMINE-4-EPIMERASE-RXN
|PWY-5516|	D-xylose degradation II	TRUE	100	0	0	0	RXN-8773
|PWY-5519|	D-arabinose degradation III	TRUE	80	1	1	1	ARABINONATE-DEHYDRATASE-RXN RXN-8777 25-DIOXOVALERATE-DEHYDROGENASE-RXN
|PWY-5521|	L-ascorbate biosynthesis III (D-sorbitol pathway)	TRUE	100	0	0	0	D-SORBITOL-DEHYDROGENASE-RXN RXN-8782 RXN-8781
|PWY-5536|	acetate formation from acetyl-CoA (succinate)	TRUE	100	0	0	0	RXN-8807
|PWY-5640|	nitrobenzene degradation II	TRUE	100	0	0	0	RXN-3661
|PWY-5653|	NAD biosynthesis from 2-amino-3-carboxymuconate semialdehyde	TRUE	100	0	0	0	NICONUCADENYLYLTRAN-RXN NAD-SYNTH-GLN-RXN QUINOPRIBOTRANS-RXN
|PWY-5686|	UMP biosynthesis I	TRUE	100	0	1	1	CARBPSYN-RXN ASPCARBTRANS-RXN DIHYDROOROT-RXN OROPRIBTRANS-RXN OROTPDECARB-RXN DIHYDROOROTATE-DEHYDROGENASE-RXN
|PWY-5703|	urea degradation I	TRUE	100	0	0	0	UREA-CARBOXYLASE-RXN RXN-20065
|PWY-5704|	urea degradation II	TRUE	100	0	0	0	UREASE-RXN
|PWY-5747|	2-methylcitrate cycle II	TRUE	100	0	1	1	PROPIONATE--COA-LIGASE-RXN 2-METHYLCITRATE-SYNTHASE-RXN METHYLISOCITRATE-LYASE-RXN 4.2.1.99-RXN RXN-8979 RXN-8977
|PWY-5755|	4-hydroxybenzoate biosynthesis II (bacteria)	TRUE	100	0	0	0	CHORPYRLY-RXN
|PWY-5766|	L-glutamate degradation X	TRUE	100	0	0	0	GLUTAMATE-DEHYDROGENASE-NADP+-RXN
|PWY-5768|	pyruvate fermentation to acetate VIII	TRUE	100	0	0	0	RXN-6161 RXN0-3962
|PWY-5782|	2-keto-L-gulonate biosynthesis	TRUE	100	0	0	0	D-SORBITOL-DEHYDROGENASE-RXN RXN-8782 RXN-9069
|PWY-5783|	octaprenyl diphosphate biosynthesis	TRUE	100	0	0	0	RXN-8992
|PWY-5785|	di-trans,poly-cis-undecaprenyl phosphate biosynthesis	TRUE	100	0	0	0	RXN-8999 UNDECAPRENYL-DIPHOSPHATASE-RXN
|PWY-5805|	nonaprenyl diphosphate biosynthesis I	TRUE	100	0	0	0	TRANS-OCTAPRENYLTRANSTRANSFERASE-RXN
|PWY-5806|	all-trans-decaprenyl diphosphate biosynthesis	TRUE	100	0	0	0	RXN-9106
|PWY-5844|	menaquinol-9 biosynthesis	TRUE	100	0	0	0	RXN-9205
|PWY-5849|	menaquinol-6 biosynthesis	TRUE	100	0	0	0	RXN-9220
|PWY-5855|	ubiquinol-7 biosynthesis (early decarboxylation)	TRUE	75	1	2	2	RXN-9225 RXN-9227 RXN-9228 RXN-9222 RXN-9229
|PWY-5886|	3-(4-hydroxyphenyl)pyruvate biosynthesis	TRUE	100	0	0	0	TYROSINE-AMINOTRANSFERASE-RXN
|PWY-5913|	partial TCA cycle (obligate autotrophs)	TRUE	100	0	1	1	FUMHYDR-RXN ACONITATEHYDR-RXN CITSYN-RXN ACONITATEDEHYDR-RXN PEPCARBOX-RXN ISOCITDEH-RXN MALATE-DEHYDROGENASE-ACCEPTOR-RXN RXN-14971
|PWY-5921|	glutaminyl-tRNAgln biosynthesis via transamidation	TRUE	100	0	0	0	RXN-9386 RXN-20082 RXN-20083 GLUTAMIN-RXN
|PWY-5938|	pyruvate fermentation to (R)-acetoin I	TRUE	100	0	1	1	ACETOLACTSYN-RXN RXN-11036
|PWY-5951|	(R,R)-butanediol biosynthesis	TRUE	100	0	0	0	RR-BUTANEDIOL-DEHYDROGENASE-RXN
|PWY-5964|	guanylyl molybdenum cofactor biosynthesis	TRUE	100	0	0	0	RXN0-262
|PWY-5966-1|	fatty acid biosynthesis initiation (type I)	TRUE	100	0	0	0	ACETYL-COA-CARBOXYLTRANSFER-RXN RXN66-610 RXN66-613
|PWY-5971|	palmitate biosynthesis II (type II fatty acid synthase)	TRUE	96	0	1	1	RXN-9657 RXN-9658 RXN-9520 RXN-9518 RXN-9516 RXN-9514 4.2.1.58-RXN RXN-9523 RXN-9524 RXN-9659 4.2.1.59-RXN RXN-9527 RXN-9528 RXN-9660 RXN-9531 RXN-9532 RXN-9533 RXN-9661 RXN-9535 RXN-9536 RXN-9537 RXN-9662 RXN-9539 RXN-9540 4.2.1.61-RXN RXN-9663 3.1.2.21-RXN RXN-9655 RXN-9623 RXN-16393
|PWY-5982|	sulfoacetaldehyde degradation II	TRUE	100	0	1	1	RXN-9592
|PWY-5989|	stearate biosynthesis II (bacteria and plants)	TRUE	83	0	0	0	RXN-9632 RXN-9633 RXN-9634 RXN-9635 RXN-16380
|PWY-5994|	palmitate biosynthesis I (type I fatty acid synthase)	TRUE	96	2	0	0	RXN66-614 RXN66-616 RXN66-617 RXN66-618 RXN66-619 RXN66-620 RXN66-621 RXN66-622 RXN66-623 RXN66-624 RXN66-625 RXN66-626 RXN66-627 RXN66-628 RXN66-629 RXN66-630 RXN66-631 RXN66-632 RXN66-633 RXN66-634 RXN66-635 RXN66-636 RXN66-637 RXN66-638 RXN66-639 RXN66-640 RXN66-641 RXN66-642
|PWY-6000|	&gamma;-linolenate biosynthesis II (animals)	TRUE	100	0	1	1	1.14.19.3-RXN RXN-9673
|PWY-6001|	linoleate biosynthesis II (animals)	TRUE	100	0	1	1	RXN-9644 RXN-9601
|PWY-6028|	acetoin degradation	TRUE	100	0	0	0	RXN-22435 RXN-22436 RXN-22437
|PWY-6048|	methylthiopropanoate degradation I (cleavage)	TRUE	100	0	0	0	RXN-12572 RXN-12571 RXN-16010 RXN-16011 RXN-16012 RXN-16013
|PWY-6059|	dimethyl sulfide degradation II (oxidation)	TRUE	100	0	0	0	RXN-9767 RXN-14709 RXN-18086 RXN-20073
|PWY-6077|	anthranilate degradation II (aerobic)	TRUE	100	0	0	0	AMINOBENZCOALIG-RXN ANTHRANILOYL-COA-MONOOXYGENASE-RXN
|PWY-6079|	anthranilate degradation I (aerobic)	TRUE	100	0	0	0	1.14.12.1-RXN
|PWY-6087|	4-chlorocatechol degradation	TRUE	75	0	1	1	RXN-9870 MALEYLACETATE-REDUCTASE-RXN RXN-9892
|PWY-6118|	glycerol-3-phosphate shuttle	TRUE	100	0	0	0	1.1.1.8-RXN RXN-15745
|PWY-6122|	5-aminoimidazole ribonucleotide biosynthesis II	TRUE	80	0	0	0	PRPPAMIDOTRANS-RXN GLYRIBONUCSYN-RXN AIRS-RXN GARTRANSFORMYL2-RXN
|PWY-6123|	inosine-5'-phosphate biosynthesis I	TRUE	100	0	3	3	SAICARSYN-RXN AICARSYN-RXN AICARTRANSFORM-RXN IMPCYCLOHYDROLASE-RXN RXN0-743 RXN0-742
|PWY-6157|	autoinducer AI-1 biosynthesis	TRUE	100	0	0	0	2.3.1.184-RXN
|PWY-6163|	chorismate biosynthesis from 3-dehydroquinate	TRUE	100	0	0	0	CHORISMATE-SYNTHASE-RXN 2.5.1.19-RXN SHIKIMATE-KINASE-RXN SHIKIMATE-5-DEHYDROGENASE-RXN 3-DEHYDROQUINATE-DEHYDRATASE-RXN
|PWY-6164|	3-dehydroquinate biosynthesis I	TRUE	100	0	0	0	3-DEHYDROQUINATE-SYNTHASE-RXN DAHPSYN-RXN
|PWY-6168|	flavin biosynthesis III (fungi)	TRUE	88	0	0	0	RIBOPHOSPHAT-RXN RXN-10058 GTP-CYCLOHYDRO-II-RXN LUMAZINESYN-RXN RIBOFLAVIN-SYN-RXN RIBOFLAVINKIN-RXN FADSYN-RXN DIOHBUTANONEPSYN-RXN
|PWY-6185|	4-methylcatechol degradation (ortho cleavage)	TRUE	71	0	1	1	RXN-10080 RXN-10081 RXN-10083 RXN-10085 RXN-10086
|PWY-6197|	chlorinated phenols degradation	TRUE	100	0	0	0	RXN-10125 RXN-10128 RXN-10129 RXN-10127
|PWY-6221|	2-chlorobenzoate degradation	TRUE	100	0	0	0	2-CHLOROBENZOATE-12-DIOXYGENASE-RXN
|PWY-6223|	gentisate degradation I	TRUE	100	0	1	1	GENTISATE-12-DIOXYGENASE-RXN MALEYLPYRUVATE-ISOMERASE-RXN RXN-10445
|PWY-6321|	homotaurine degradation	TRUE	100	0	0	0	RXN-10822 RXN-10823
|PWY-6328|	L-lysine degradation X	TRUE	100	0	0	0	LYSDECARBOX-RXN VAGL-RXN RXN-8182 RXN-14724 RXN0-7317 RXN0-7318
|PWY-6330|	acetaldehyde biosynthesis II	TRUE	100	0	0	0	RXN-6161
|PWY-6333|	acetaldehyde biosynthesis I	TRUE	100	0	0	0	ALCOHOL-DEHYDROG-RXN
|PWY-6348|	phosphate acquisition	TRUE	100	0	0	0	ACID-PHOSPHATASE-RXN
|PWY-6373|	acrylate degradation I	TRUE	100	0	0	0	RXN-9958 3-HYDROXYPROPIONATE-DEHYDROGENASE-RXN RXN-10985 RXN-6383 RXN-6384
|PWY-6386|	UDP-N-acetylmuramoyl-pentapeptide biosynthesis II (lysine-containing)	TRUE	100	0	2	2	UDPNACETYLGLUCOSAMENOLPYRTRANS-RXN UDPNACETYLMURAMATEDEHYDROG-RXN UDP-NACMUR-ALA-LIG-RXN UDP-NACMURALA-GLU-LIG-RXN GLUTRACE-RXN DALADALALIG-RXN 6.3.2.7-RXN 6.3.2.10-RXN
|PWY-6387|	UDP-N-acetylmuramoyl-pentapeptide biosynthesis I (meso-diaminopimelate containing)	TRUE	100	0	2	2	UDPNACETYLGLUCOSAMENOLPYRTRANS-RXN UDPNACETYLMURAMATEDEHYDROG-RXN UDP-NACMURALGLDAPAALIG-RXN UDP-NACMUR-ALA-LIG-RXN UDP-NACMURALA-GLU-LIG-RXN GLUTRACE-RXN UDP-NACMURALGLDAPLIG-RXN DALADALALIG-RXN
|PWY-6388|	(S,S)-butanediol degradation	TRUE	100	0	0	0	SS-BUTANEDIOL-DEHYDROGENASE-RXN
|PWY-6389|	pyruvate fermentation to (S)-acetoin	TRUE	100	0	1	1	ACETOLACTSYN-RXN RXN-11032
|PWY-6390|	(S,S)-butanediol biosynthesis	TRUE	100	0	0	0	SS-BUTANEDIOL-DEHYDROGENASE-RXN
|PWY-6391|	meso-butanediol biosynthesis I	TRUE	100	0	0	0	RXN-11035
|PWY-63|	UDP-&beta;-L-arabinose biosynthesis I (from UDP-&alpha;-D-xylose)	TRUE	100	0	0	0	UDP-ARABINOSE-4-EPIMERASE-RXN
|PWY-6407|	yersiniabactin biosynthesis	TRUE	100	0	0	0	RXN-11105 RXN-11113
|PWY-6435|	4-hydroxybenzoate biosynthesis III (plants)	TRUE	80	0	0	0	4-COUMARATE--COA-LIGASE-RXN RXN-11244 RXN-11245 RXN-11246
|PWY-6458|	benzoyl-CoA biosynthesis	TRUE	100	0	0	0	RXN-2006 RXN-2002 RXN-2003
|PWY-6497|	D-galactarate degradation II	TRUE	100	0	1	1	GALACTARDEHYDRA-RXN 4.2.1.41-RXN 25-DIOXOVALERATE-DEHYDROGENASE-RXN
|PWY-6499|	D-glucarate degradation II	TRUE	100	0	1	1	4.2.1.41-RXN 25-DIOXOVALERATE-DEHYDROGENASE-RXN GLUCARDEHYDRA-RXN
|PWY-6543|	4-aminobenzoate biosynthesis I	TRUE	100	0	0	0	PABASYN-RXN ADCLY-RXN
|PWY-6609|	adenine and adenosine salvage III	TRUE	100	0	2	2	INOPHOSPHOR-RXN ADENPHOSPHOR-RXN ADENODEAMIN-RXN HYPOXANPRIBOSYLTRAN-RXN
|PWY-6610|	adenine salvage	TRUE	66	0	1	1	HYPOXANPRIBOSYLTRAN-RXN ADENINE-DEAMINASE-RXN
|PWY-6614|	tetrahydrofolate biosynthesis I	TRUE	100	0	1	1	H2PTEROATESYNTH-RXN DIHYDROFOLATESYNTH-RXN DIHYDROFOLATEREDUCT-RXN
|PWY66-162|	ethanol degradation IV	TRUE	100	0	1	1	RXN66-3 RXN66-1 ACETATE--COA-LIGASE-RXN
|PWY-6620|	guanine and guanosine salvage I	TRUE	100	0	0	0	GUANPRIBOSYLTRAN-RXN RXN0-5199
|PWY66-21|	ethanol degradation II	TRUE	100	0	1	1	ALCOHOL-DEHYDROG-RXN RXN66-3 ACETATE--COA-LIGASE-RXN
|PWY66-366|	flavin salvage	TRUE	100	0	0	0	FADSYN-RXN RIBOFLAVINKIN-RXN
|PWY66-368|	ketolysis	TRUE	100	0	0	0	3-HYDROXYBUTYRATE-DEHYDROGENASE-RXN RXNI-2 ACETYL-COA-ACETYLTRANSFER-RXN
|PWY66-385|	dTMP de novo biosynthesis (mitochondrial)	TRUE	100	0	0	0	DIHYDROFOLATEREDUCT-RXN GLYOHMETRANS-RXN THYMIDYLATESYN-RXN
|PWY66-389|	phytol degradation	TRUE	100	0	1	1	RXN66-478 RXN66-479 RXN66-480 RXN66-482
|PWY66-391|	fatty acid &beta;-oxidation VI (mammalian peroxisome)	TRUE	85	1	1	1	ACYLCOASYN-RXN ENOYL-COA-HYDRAT-RXN OHACYL-COA-DEHYDROG-RXN KETOACYLCOATHIOL-RXN RXN-11026
|PWY66-428|	L-threonine degradation V	TRUE	100	0	0	0	THREDEHYD-RXN RXN-7790
|PWY66-429|	fatty acid biosynthesis initiation (mitochondria)	TRUE	100	0	0	0	3-OXOACYL-ACP-SYNTH-BASE-RXN ACP-S-ACETYLTRANSFER-RXN MALONYL-COA-ACP-TRANSACYL-RXN RXN-12359
|PWY66-430|	tetradecanoate biosynthesis (mitochondria)	TRUE	96	0	0	0	RXN-9515 RXN-9521 RXN-9520 4.2.1.58-RXN RXN-9526 4.2.1.59-RXN RXN-9530 RXN-9533 RXN-9534 RXN-9537 RXN-9538 3.1.2.21-RXN RXN-9648 RXN-9650 RXN-9651 RXN-9652 RXN-9653 RXN-9655 RXN-9514 RXN-9528 RXN-9524 RXN-9518 RXN-9536 RXN-9532
|PWY-6670|	citronellol degradation	TRUE	100	1	1	1	RXN-11912 RXN-11913 RXN-11915
|PWY-6683|	assimilatory sulfate reduction III	TRUE	66	0	1	1	SULFATE-ADENYLYLTRANS-RXN RXN-12019
|PWY-6689|	tRNA splicing I	TRUE	71	2	3	3	RXN-17939 RXN-17940 RXN-17941
|PWY-6697|	oxalate degradation IV	TRUE	100	0	0	0	OXALATE-OXIDASE-RXN
|PWY-6700|	queuosine biosynthesis I (de novo)	TRUE	100	0	0	0	RXN0-4022 RXN0-1321 RXN0-1342 RXN-12104
|PWY-6708|	ubiquinol-8 biosynthesis (early decarboxylation)	TRUE	75	0	1	1	OCTAPRENYL-METHYL-METHOXY-BENZOQ-OH-RXN DHHB-METHYLTRANSFER-RXN 2-OCTAPRENYL-METHOXY-BENZOQ-METH-RXN 2-OCTAPRENYL-6-METHOXYPHENOL-HYDROX-RXN 2-OCTAPRENYL-6-OHPHENOL-METHY-RXN 4OHBENZOATE-OCTAPRENYLTRANSFER-RXN
|PWY-6718|	sulfoacetaldehyde degradation III	TRUE	100	0	0	0	RXN-12148
|PWY-6760|	D-xylose degradation III	TRUE	80	1	1	1	XYLONATE-DEHYDRATASE-RXN RXN-8777 25-DIOXOVALERATE-DEHYDROGENASE-RXN
|PWY-6781|	chlorogenic acid degradation	TRUE	100	0	0	0	CHLOROGENATE-HYDROLASE-RXN
|PWY-6845|	nitric oxide biosynthesis I (plants)	TRUE	100	0	0	0	RXN-13564 RXN-13565
|PWY-6854|	ethene biosynthesis III (microbes)	TRUE	66	0	1	1	R15-RXN SUPEROX-DISMUT-RXN
|PWY-6871|	3-methylbutanol biosynthesis (engineered)	TRUE	100	0	0	0	3-ISOPROPYLMALISOM-RXN 2-ISOPROPYLMALATESYN-RXN RXN-8991 3-ISOPROPYLMALDEHYDROG-RXN RXN-7692 RXN-7693
|PWY-6922|	L-N&delta;-acetylornithine biosynthesis	TRUE	83	1	0	0	ORNITHINE-GLU-AMINOTRANSFERASE-RXN RXN-14903 GLUTKIN-RXN GLUTSEMIALDEHYDROG-RXN
|PWY-6933|	seleno-amino acid detoxification and volatilization III	TRUE	100	0	0	0	RXN-11061 RXN-11063
|PWY-6936|	seleno-amino acid biosynthesis (plants)	TRUE	80	1	0	0	RXN-12726 RXN-12729 SERINE-O-ACETTRAN-RXN
|PWY-6938-1|	NADH repair (prokaryotes)	TRUE	100	0	1	1	RXN-12752 RXN0-6727
|PWY-6964|	ammonia assimilation cycle II	TRUE	100	0	0	0	GLUTAMINESYN-RXN GLUTAMATE-SYNTHASE-FERREDOXIN-RXN
|PWY-701|	L-methionine degradation II	TRUE	100	0	0	0	RXN-14301
|PWY-7046|	4-coumarate degradation (anaerobic)	TRUE	66	0	1	1	4-COUMARATE--COA-LIGASE-RXN RXN-11244 RXN-13392 RXN-13394
|PWY-7094|	fatty acid salvage	TRUE	100	0	1	1	RXN-13614 RXN-13616 RXN-13617 RXN-12490 RXN-13613 RXN-13615
|PWY-7096|	triclosan resistance	TRUE	100	0	0	0	RXN-17126
|PWY-7098|	vanillin and vanillate degradation II	TRUE	100	0	1	1	1.2.1.67-RXN RXN-10891
|PWY-7111|	pyruvate fermentation to isobutanol (engineered)	TRUE	100	0	0	0	ACETOLACTSYN-RXN ACETOLACTREDUCTOISOM-RXN DIHYDROXYISOVALDEHYDRAT-RXN RXN-7643 RXN-7657
|PWY-7115|	C4 photosynthetic carbon assimilation cycle, NAD-ME type	TRUE	81	2	0	0	PEPCARBOX-RXN ASPAMINOTRANS-RXN ALANINE-AMINOTRANSFERASE-RXN RXN-13697 RXN-13698 1.1.1.39-RXN MALATE-DEH-RXN
|PWY-7118|	chitin deacetylation	TRUE	100	0	0	0	CHITIN-DEACETYLASE-RXN MALSYN-RXN 1.1.1.39-RXN ACETATE--COA-LIGASE-RXN
|PWY-7176|	UTP and CTP de novo biosynthesis	TRUE	100	0	0	0	RXN-12002 UDPKIN-RXN CTPSYN-RXN
|PWY-7179-1|	purine deoxyribonucleosides degradation II	TRUE	100	0	0	0	DEOXYINOPHOSPHOR-RXN DEOXYGUANPHOSPHOR-RXN ADDALT-RXN
|PWY-7179|	purine deoxyribonucleosides degradation I	TRUE	100	0	0	0	DEOXYINOPHOSPHOR-RXN DEOXYGUANPHOSPHOR-RXN DEOXYADENPHOSPHOR-RXN ADDALT-RXN
|PWY-7183|	pyrimidine nucleobases salvage I	TRUE	100	0	0	0	URACIL-PRIBOSYLTRANS-RXN
|PWY-7184|	pyrimidine deoxyribonucleotides de novo biosynthesis I	TRUE	88	0	1	1	DCDPKIN-RXN DUDPKIN-RXN DUTP-PYROP-RXN DTMPKI-RXN DTDPKIN-RXN UDPREDUCT-RXN CDPREDUCT-RXN THYMIDYLATESYN-RXN
|PWY-7197|	pyrimidine deoxyribonucleotide phosphorylation	TRUE	100	0	0	0	DTMPKI-RXN RXN-7913 DTDPKIN-RXN DCDPKIN-RXN
|PWY-7198|	pyrimidine deoxyribonucleotides de novo biosynthesis IV	TRUE	71	0	1	1	DCDPKIN-RXN DTMPKI-RXN DTDPKIN-RXN CDPREDUCT-RXN THYMIDYLATESYN-RXN
|PWY-7205|	CMP phosphorylation	TRUE	100	0	0	0	RXN-11832 CDPKIN-RXN
|PWY-7216|	(R)- and (S)-3-hydroxybutanoate biosynthesis (engineered)	TRUE	100	0	0	0	RXN-5901 ACETYL-COA-ACETYLTRANSFER-RXN RXN-11662 RXN-14255 RXN-14251
|PWY-7219|	adenosine ribonucleotides de novo biosynthesis	TRUE	100	0	0	0	ADENYLOSUCCINATE-SYNTHASE-RXN AMPSYN-RXN ADENYL-KIN-RXN
|PWY-7221|	guanosine ribonucleotides de novo biosynthesis	TRUE	100	0	0	0	IMP-DEHYDROG-RXN GMP-SYN-GLUT-RXN GUANYL-KIN-RXN GDPKIN-RXN
|PWY-7226|	guanosine deoxyribonucleotides de novo biosynthesis I	TRUE	100	0	0	0	GDPREDUCT-RXN DGDPKIN-RXN
|PWY-7227|	adenosine deoxyribonucleotides de novo biosynthesis I	TRUE	100	0	0	0	ADPREDUCT-RXN DADPKIN-RXN
|PWY-723|	alkylnitronates degradation	TRUE	100	0	1	1	2-NITROPROPANE-DIOXYGENASE-RXN RXN0-6377
|PWY-7254|	TCA cycle VII (acetate-producers)	TRUE	88	0	1	1	FUMHYDR-RXN ACONITATEHYDR-RXN CITSYN-RXN ACONITATEDEHYDR-RXN MALATE-DEHYDROGENASE-ACCEPTOR-RXN ISOCITDEH-RXN RXN-8807 RXN-14971
|PWY-7268|	cytosolic NADPH production (yeast)	TRUE	80	0	0	0	NAD-KIN-RXN RXN0-3962 ISOCITDEH-RXN NADH-KINASE-RXN
|PWY-7269|	mitochondrial NADPH production (yeast)	TRUE	100	0	0	0	NAD-KIN-RXN ALDHDEHYDROG-RXN NADH-KINASE-RXN RXN0-5330 ALDEHYDE-DEHYDROGENASE-NADP+-RXN
|PWY-7288|	fatty acid &beta;-oxidation VII (yeast peroxisome)	TRUE	80	0	0	0	ACYLCOASYN-RXN RXN66-485 KETOACYLCOATHIOL-RXN RXN-11026
|PWY-7292|	oleate &beta;-oxidation (thioesterase-dependent, yeast)	TRUE	100	0	0	0	RXN0-5391 RXN0-5390
|PWY-7340|	9-cis, 11-trans-octadecadienoyl-CoA degradation (isomerase-dependent, yeast)	TRUE	80	1	0	0	RXN-14796 RXN-14798 RXN-14799 RXN-14800 RXN-14802 RXN-14803 RXN-14804
|PWY-7343|	UDP-&alpha;-D-glucose biosynthesis	TRUE	100	0	0	0	GLUC1PURIDYLTRANS-RXN PHOSPHOGLUCMUT-RXN
|PWY-7344|	UDP-&alpha;-D-galactose biosynthesis	TRUE	100	0	0	0	UDPGLUCEPIM-RXN
|PWY-7380|	biotin biosynthesis from 8-amino-7-oxononanoate II	TRUE	100	0	1	1	DETHIOBIOTIN-SYN-RXN RXN-14930 RXN-17472 RXN-17473
|PWY-7383|	anaerobic energy metabolism (invertebrates, cytosol)	TRUE	85	0	2	2	ALANINE-AMINOTRANSFERASE-RXN ALARACECAT-RXN ASPAMINOTRANS-RXN MALATE-DEH-RXN 4.1.1.32-RXN RXN-12481
|PWY-7388|	octanoyl-[acyl-carrier protein] biosynthesis (mitochondria, yeast)	TRUE	100	0	0	0	RXN-9514 4.2.1.58-RXN RXN-9515 RXN-9516 RXN-9518 RXN-9520 RXN-9523 RXN-9524 4.2.1.59-RXN RXN-9521 RXN-9526 3-OXOACYL-ACP-SYNTH-BASE-RXN
|PWY-7396|	butanol and isobutanol biosynthesis (engineered)	TRUE	87	2	0	0	RXN-14986 RXN-14985 RXN-7643 RXN-7657 1.4.3.19-RXN
|PWY-7425|	2-chloroacrylate degradation I	TRUE	66	0	1	1	RXN-14536 DLACTDEHYDROGFAD-RXN
|PWY-7432|	L-phenylalanine biosynthesis III (cytosolic, plants)	TRUE	100	0	0	0	RXN-15200 PREPHENATEDEHYDRAT-RXN
|PWY-7441|	polymyxin A biosynthesis	TRUE	100	0	0	0	RXN-15242
|PWY-7516|	L-lyxonate degradation	TRUE	100	0	0	0	RXN-15590 4.2.1.43-RXN RXN-8775
|PWY-7544|	pyruvate to cytochrome bo oxidase electron transfer	TRUE	100	0	0	0	RXN-11496 RXN0-5268
|PWY-7545|	pyruvate to cytochrome bd oxidase electron transfer	TRUE	100	0	0	0	RXN-11496 RXN0-5266
|PWY-7559|	glutathione degradation (DUG pathway)	TRUE	100	0	0	0	RXN-6622 RXN-12618
|PWY-7560|	methylerythritol phosphate pathway II	TRUE	88	0	1	1	DXS-RXN DXPREDISOM-RXN RXN0-302 RXN0-882 RXN0-884 ISPH2-RXN 2.7.1.148-RXN 2.7.7.60-RXN
|PWY-7566|	L-gulonate degradation	TRUE	100	0	0	0	RXN-15920
|PWY-7568|	L-galactose degradation	TRUE	100	0	1	1	RXN-15924
|PWY-7574|	propanoyl-CoA degradation II	TRUE	100	0	1	1	RXN-15977 RXN-6383 RXN-6384 3-HYDROXYPROPIONATE-DEHYDROGENASE-RXN RXN-2902
|PWY-7639|	bis(guanylyl molybdenum cofactor) biosynthesis	TRUE	100	0	0	0	RXN-16456 RXN-16457
|PWY-7663|	gondoate biosynthesis (anaerobic)	TRUE	100	0	1	0	RXN-16629 RXN-16630 RXN-16631 RXN-16632
|PWY-7681|	1-chloro-2-nitrobenzene degradation	TRUE	100	0	0	0	RXN-16792
|PWY-7685|	L-malate degradation I	TRUE	100	0	0	0	RXN-16819
|PWY-7686|	L-malate degradation II	TRUE	100	0	0	0	1.1.1.39-RXN
|PWY-7691|	10,13-epoxy-11-methyl-octadecadienoate biosynthesis	TRUE	100	0	0	0	RXN-16881 RXN-16880
|PWY-7801|	N-end rule pathway I (prokaryotic)	TRUE	100	0	0	0	RXN-17846 LEUCYLTRANSFERASE-RXN
|PWY-7802|	N-end rule pathway II (prokaryotic)	TRUE	100	0	0	0	RXN-17899 RXN-17898
|PWY-7806|	glyphosate degradation II	TRUE	100	0	0	0	RXN-17951
|PWY-7851|	coenzyme A biosynthesis II (eukaryotic)	TRUE	100	1	0	0	PANTEPADENYLYLTRAN-RXN DEPHOSPHOCOAKIN-RXN P-PANTOCYSDECARB-RXN
|PWY-7870|	L-cysteine biosynthesis VII (from S-sulfo-L-cysteine)	TRUE	66	0	1	1	SULFOCYS-RXN SERINE-O-ACETTRAN-RXN
|PWY-7895|	ethionamide activation	TRUE	100	0	0	0	RXN-18711 RXN-18712 RXN-18713
|PWY-7896|	isoniazid activation	TRUE	100	0	0	0	RXN-18721
|PWY-7909|	formaldehyde oxidation VII (THF pathway)	TRUE	100	0	0	0	METHENYLTHFCYCLOHYDRO-RXN METHYLENETHFDEHYDROG-NADP-RXN FORMYLTHFDEFORMYL-RXN
|PWY-7919|	protein N-glycosylation processing phase (plants and animals)	TRUE	90	4	0	0	RXN-18917 RXN-18918 RXN-18919 RXN-18920 RXN-18921 RXN-18922 RXN-18923 RXN-18924 RXN-18926 RXN-18927 RXN-18928 RXN-18929 RXN-18930 RXN-18931
|PWY-7980|	ATP biosynthesis	TRUE	100	0	0	0	ATPSYN-RXN
|PWY-7996|	menaquinol-4 biosynthesis I	TRUE	100	0	0	0	RXN-19667
|PWY-8002|	4-coumarate degradation (aerobic)	TRUE	100	0	1	1	4-COUMARATE--COA-LIGASE-RXN RXN-11244 RXN-13392 RXN-13394 4-HYDROXYBENZOATE-3-MONOOXYGENASE-RXN
|PWY-8072|	alanine racemization	TRUE	100	0	0	0	ALARACECAT-RXN
|PWY-8073|	lipid IVA biosynthesis (P. putida)	TRUE	83	0	0	0	RXN-20784 RXN-20785 RXN-20787 RXN-20788 RXN-20789
|PWY-8074|	Kdo transfer to lipid IVA (P. putida)	TRUE	100	0	0	0	RXN-20790 RXN-20791
|PWY-8097|	5-hydroxybenzimidazole biosynthesis (anaerobic)	TRUE	100	0	0	0	RXN-17122
|PWY-8105|	queuosine biosynthesis II (queuine salvage)	TRUE	100	0	0	0	QUEUOSINE-TRNA-RIBOSYLTRANSFERASE-RXN
|PWY-8136|	NADPH repair (prokaryotes)	TRUE	100	0	1	1	RXN-13141 RXN-13142
|PWY-8138|	polyphosphate metabolism	TRUE	100	0	0	0	EXOPOLYPHOSPHATASE-RXN POLYPHOSPHATE-KINASE-RXN
|PWY-8148|	NADP biosynthesis	TRUE	100	0	0	0	NAD-KIN-RXN
|PWY-8159|	dipyrromethane cofactor biosynthesis	TRUE	100	1	0	0	RXN-21523 RXN-21524 RXN-21525
|PWY-8168|	bis(guanylyl tungstenpterin) cofactor biosynthesis	TRUE	100	0	0	0	RXN-21295
|PWY-8173|	anteiso-branched-chain fatty acid biosynthesis	TRUE	79	0	1	1	RXN-21614 RXN-21615 2KETO-3METHYLVALERATE-RXN BRANCHED-CHAINAMINOTRANSFERILEU-RXN RXN-21616 RXN-21617 RXN-21618 RXN-21619 RXN-21620 RXN-21621 RXN-21622 RXN-21623 RXN-21624 RXN-21625 RXN-21626 RXN-21627 RXN-21628 RXN-21629 RXN-21631 RXN-21632 RXN-21633 RXN-21634 RXN-21635 RXN-21636 RXN-21637 RXN-21639 RXN-21643
|PWY-8174|	odd iso-branched-chain fatty acid biosynthesis	TRUE	76	0	1	1	2KETO-4METHYL-PENTANOATE-DEHYDROG-RXN BRANCHED-CHAINAMINOTRANSFERLEU-RXN RXN-21645 RXN-21646 RXN-21647 RXN-21649 RXN-21650 RXN-21651 RXN-21652 RXN-21654 RXN-21655 RXN-21656 RXN-21657 RXN-21659 RXN-21660 RXN-21661 RXN-21662 RXN-21664 RXN-21665 RXN-21666 RXN-21667 RXN-21668 RXN-21669 RXN-21670 RXN-21671 RXN-21672
|PWY-8181|	2-methyl-branched fatty acid &beta;-oxidation	TRUE	100	0	0	0	RXN-21776 RXN-21775 RXN-21774 RXN-21773 RXN-21777 RXN-21779 RXN-21780 RXN-21781 RXN-21782 RXN-21783 RXN-21784 RXN-21785 RXN-21786 RXN-21787
|PWY-8182|	valproate &beta;-oxidation	TRUE	100	1	0	0	RXN-21768 RXN-21767 RXN-21766 RXN-21765 RXN-21763 RXN-21769 RXN-21771 RXN-12561
|PWY-8203|	8-amino-7-oxononanoate biosynthesis IV	TRUE	80	0	0	0	RXN-22026 RXN-22025 RXN-22024 RXN-11484
|PWY-8245|	lipid IVA biosynthesis (P. gingivalis)	TRUE	88	0	0	0	RXN-22237 RXN-22238 RXN-22241 RXN-22242 RXN-22244 RXN-22245 RXN-22246 RXN-22247
|PWY-8246|	Kdo transfer to lipid IVA (P. gingivalis)	TRUE	100	0	2	0	RXN-22248 RXN-22249
|PWY-8276|	4-aminobenzoate biosynthesis II	TRUE	100	0	0	0	ADCLY-RXN RXN-22440
|PWY-8277|	NAD de novo biosynthesis IV (anaerobic)	TRUE	83	0	0	0	NICONUCADENYLYLTRAN-RXN NAD-SYNTH-GLN-RXN QUINOPRIBOTRANS-RXN QUINOLINATE-SYNTHA-RXN RXN-9772
|PWY-8279|	palmitate biosynthesis III	TRUE	96	0	1	1	RXN-9520 RXN-9518 RXN-9516 RXN-9514 4.2.1.58-RXN RXN-9523 RXN-9524 4.2.1.59-RXN RXN-9527 RXN-9528 RXN-9531 RXN-9532 RXN-9533 RXN-9535 RXN-9536 RXN-9537 RXN-9539 RXN-9540 4.2.1.61-RXN RXN-9655 RXN-9623 RXN-9515 RXN-9521 RXN-9526 RXN-9530 RXN-9534 RXN-9538 RXN-9542
|PWY-8283|	lipid IVA biosynthesis (generic)	TRUE	83	0	0	0	RXN-22480 RXN-22481 RXN-22482 RXN-22484 RXN-22485
|PWY-8284|	Kdo transfer to lipid IVA (generic)	TRUE	100	0	0	0	RXN-22486 RXN-22487
|PWY-8289|	dZTP biosynthesis	TRUE	100	1	0	0	RXN-22497 RXN-22498 RXN-22499 RXN0-385
|PWY-8325|	glycine betaine degradation III	TRUE	80	0	0	0	RXN-15125 GLYOHMETRANS-RXN RXN-22744 RXN-22743
|PWY-8328|	acetate and ATP formation from acetyl-CoA III	TRUE	100	0	0	0	ACETATE--COA-LIGASE-RXN
|PWY-8347|	adipate biosynthesis	TRUE	100	0	0	0	RXN-3641 RXN0-2044 RXN-2425 RXN-22975 RXN-22974
|PWY-8354|	adipate degradation	TRUE	100	0	0	0	RXN-22974 RXN-22997 RXN-2425 RXN0-2044 RXN-3641
|PWY-8375|	benzene degradation IV (anaerobic)	TRUE	100	0	0	0	RXN-23213
|PWYI-14|	lipid IVA biosynthesis (H. pylori)	TRUE	83	0	0	0	RXN-22246 RXN-22247 RXNI-27 RXN2DNV-2 RXN2DNV-3
|PYRIDNUCSYN-PWY|	NAD de novo biosynthesis I	TRUE	83	0	1	1	NICONUCADENYLYLTRAN-RXN NAD-SYNTH-GLN-RXN QUINOPRIBOTRANS-RXN QUINOLINATE-SYNTHA-RXN L-ASPARTATE-OXID-RXN
|PYRIDOXSYN-PWY|	pyridoxal 5'-phosphate biosynthesis I	TRUE	100	0	0	0	PNPOXI-RXN ERYTH4PDEHYDROG-RXN DXS-RXN PDXJ-RXN ERYTHRON4PDEHYDROG-RXN PSERTRANSAMPYR-RXN RXN-13179
|PYRUVDEHYD-PWY|	pyruvate decarboxylation to acetyl CoA I	TRUE	100	0	1	1	RXN0-1133 RXN0-1132 RXN0-1134
|QUINATEDEG-PWY|	quinate degradation I	TRUE	100	0	0	0	1.1.99.25-RXN DHSHIKIMATE-DEHYDRO-RXN 3-DEHYDROQUINATE-DEHYDRATASE-RXN
|REDCITCYC|	TCA cycle VI (Helicobacter)	TRUE	88	0	1	1	FUMHYDR-RXN ACONITATEHYDR-RXN CITSYN-RXN ACONITATEDEHYDR-RXN RXNI-2 R601-RXN RXNI-3 ISOCITDEH-RXN
|RIBOSYN2-PWY|	flavin biosynthesis I (bacteria and plants)	TRUE	100	0	1	1	RIBOFLAVINKIN-RXN FADSYN-RXN RIBOFLAVIN-SYN-RXN LUMAZINESYN-RXN RIBOPHOSPHAT-RXN DIOHBUTANONEPSYN-RXN RIBOFLAVINSYNREDUC-RXN RIBOFLAVINSYNDEAM-RXN GTP-CYCLOHYDRO-II-RXN
|SALVPURINE2-PWY|	xanthine and xanthosine salvage	TRUE	100	0	0	0	XANPRIBOSYLTRAN-RXN XANTHOSINEPHOSPHORY-RXN
|SAM-PWY|	S-adenosyl-L-methionine biosynthesis	TRUE	100	0	0	0	S-ADENMETSYN-RXN
|SERDEG-PWY|	L-serine degradation	TRUE	100	0	0	0	RXN-15125
|SERSYN-PWY|	L-serine biosynthesis I	TRUE	100	0	0	0	PSERTRANSAM-RXN PGLYCDEHYDROG-RXN RXN0-5114
|SHIKIMATEDEG-PWY|	shikimate degradation I	TRUE	100	0	1	1	SHIKIMATE-PQQ-RXN DHSHIKIMATE-DEHYDRO-RXN
|SULFMETII-PWY|	assimilatory sulfate reduction II	TRUE	100	0	1	1	SULFATE-ADENYLYLTRANS-RXN SULFITE-REDUCTASE-FERREDOXIN-RXN 1.8.4.9-RXN
|SULFUROX-PWY|	sulfur oxidation I (aerobic)	TRUE	100	0	0	0	FESGSHTHIO-RXN
|TCA-1|	TCA cycle VIII (Chlamydia)	TRUE	100	0	0	0	FUMHYDR-RXN SUCCCOASYN-RXN MALATE-DEH-RXN RXN-14971 2OXOGLUTARATEDEH-RXN ASPAMINOTRANS-RXN
|TCA|	TCA cycle I (prokaryotic)	TRUE	100	0	1	1	FUMHYDR-RXN SUCCCOASYN-RXN 2OXOGLUTARATEDEH-RXN ACONITATEHYDR-RXN CITSYN-RXN ACONITATEDEHYDR-RXN MALATE-DEHYDROGENASE-ACCEPTOR-RXN ISOCITDEH-RXN MALATE-DEH-RXN RXN-14971
|THRDLCTCAT-PWY|	L-threonine degradation III (to methylglyoxal)	TRUE	100	0	0	0	THREODEHYD-RXN AMACETOXID-RXN
|TRNA-CHARGING-PWY|	tRNA charging	TRUE	95	0	0	0	ARGININE--TRNA-LIGASE-RXN CYSTEINE--TRNA-LIGASE-RXN GLUTAMINE--TRNA-LIGASE-RXN GLURS-RXN ISOLEUCINE--TRNA-LIGASE-RXN LEUCINE--TRNA-LIGASE-RXN VALINE--TRNA-LIGASE-RXN ALANINE--TRNA-LIGASE-RXN ASPARTATE--TRNA-LIGASE-RXN TYROSINE--TRNA-LIGASE-RXN TRYPTOPHAN--TRNA-LIGASE-RXN THREONINE--TRNA-LIGASE-RXN SERINE--TRNA-LIGASE-RXN PROLINE--TRNA-LIGASE-RXN PHENYLALANINE--TRNA-LIGASE-RXN METHIONINE--TRNA-LIG…
|TRPIAACAT-PWY|	indole-3-acetate biosynthesis VI (bacteria)	TRUE	66	1	1	1	TRYPTOPHAN-AMINOTRANSFERASE-RXN 4.1.1.74-RXN
|TRPSYN-PWY|	L-tryptophan biosynthesis	TRUE	83	0	0	0	IGPSYN-RXN PRAISOM-RXN PRTRANS-RXN ANTHRANSYN-RXN RXN0-2382
|TRYPANOSYN-PWY|	trypanothione biosynthesis	TRUE	100	0	0	0	6.3.1.9-RXN
|TYRFUMCAT-PWY|	L-tyrosine degradation I	TRUE	80	0	0	0	4-HYDROXYPHENYLPYRUVATE-DIOXYGENASE-RXN MALEYLACETOACETATE-ISOMERASE-RXN FUMARYLACETOACETASE-RXN TYROSINE-AMINOTRANSFERASE-RXN
|TYRSYN|	L-tyrosine biosynthesis I	TRUE	100	0	1	1	PREPHENATEDEHYDROG-RXN CHORISMATEMUT-RXN TYROSINE-AMINOTRANSFERASE-RXN
|UDPNACETYLGALSYN-PWY|	UDP-N-acetyl-D-glucosamine biosynthesis II	TRUE	83	0	0	0	L-GLN-FRUCT-6-P-AMINOTRANS-RXN GLUCOSAMINEPNACETYLTRANS-RXN PHOSACETYLGLUCOSAMINEMUT-RXN NAG1P-URIDYLTRANS-RXN PGLUCISOM-RXN
|UDPNAGSYN-PWY|	UDP-N-acetyl-D-glucosamine biosynthesis I	TRUE	100	0	0	0	NAG1P-URIDYLTRANS-RXN 2.3.1.157-RXN L-GLN-FRUCT-6-P-AMINOTRANS-RXN 5.4.2.10-RXN PGLUCISOM-RXN
|VALDEG-PWY|	L-valine degradation I	TRUE	100	0	0	0	BRANCHED-CHAINAMINOTRANSFERVAL-RXN MEPROPCOA-FAD-RXN METHYLACYLYLCOA-HYDROXY-RXN 3-HYDROXYISOBUTYRYL-COA-HYDROLASE-RXN 3-HYDROXYISOBUTYRATE-DEHYDROGENASE-RXN 1.2.1.25-RXN 2.6.1.22-RXN RXN-11213
|VALSYN-PWY|	L-valine biosynthesis	TRUE	100	0	0	0	DIHYDROXYISOVALDEHYDRAT-RXN BRANCHED-CHAINAMINOTRANSFERVAL-RXN ACETOLACTREDUCTOISOM-RXN ACETOLACTSYN-RXN
PWY2	Catalase test	TRUE	100	0	1	1	rxn1
PWY3	leucyl aminopeptidase test	TRUE	100	0	1	1	rxn1
AGMA-TRANSP	Agmatine Transport	TRUE	100	0	0	0	rxn1
FD-NADH-OXIDO	Ferredoxin:NAD+ oxidoreductase	TRUE	100	0	0	0	FERREDOXIN-NAD+-REDUCTASE-RXN
MQL6-NADH-OXIDO	NADH:menaquinone6 oxidoreductase	TRUE	100	0	0	0	NQOR-RXN
TRPSYN-PWY2	L-tryptophan biosynthesis (complex)	TRUE	100	0	1	1	IGPSYN-RXN PRAISOM-RXN PRTRANS-RXN ANTHRANSYN-RXN TRYPSYN-RXN
BACTERIOFERRITIN-PWY	ferroxidase	TRUE	100	0	0	0	RXN0-1483
PEPTIDOGLYCANSYN-PWY2	peptidoglycan biosynthesis I (meso-diaminopimelate containing)	TRUE	100	0	2	2	NACGLCTRANS-RXN PHOSNACMURPENTATRANS-RXN UDPNACETYLGLUCOSAMENOLPYRTRANS-RXN UDPNACETYLMURAMATEDEHYDROG-RXN UDP-NACMURALGLDAPAALIG-RXN UDP-NACMUR-ALA-LIG-RXN UDP-NACMURALA-GLU-LIG-RXN GLUTRACE-RXN UDP-NACMURALGLDAPLIG-RXN DALADALALIG-RXN
PWY-6559-2	spermidine biosynthesis II (only one key enzyme)	TRUE	75	0	1	1	ASPARTATEKIN-RXN ASPARTATE-SEMIALDEHYDE-DEHYDROGENASE-RXN RXN-11564
PI-ABC-TRANS	Phosphate ABC transporter	TRUE	100	0	0	0	ABC-27-RXN
PYR-TO-BUT-NADPH	3-hydroxybutyryl-CoA dehydrogenase	TRUE	100	0	0	0	3-HYDROXYBUTYRYL-COA-DEHYDROGENASE-RXN
FOLATE-SYN-GS1	Folate biosynthesis from GTP and 4-aminobenzoate via dihydropterin-3-triphosphate	TRUE	66	0	1	1	GTP-CYCLOHYDRO-I-RXN H2PTEROATESYNTH-RXN DIHYDROFOLATESYNTH-RXN DHFR
NA-F0F1ATPSYN	Na(+)-translocating ATPase	TRUE	100	0	0	0	NA-F0F1ATPSYNTHASE
THRBIOSYN-GS	Threonine biosynthis from aspartate via homoserine (gapseq)	TRUE	80	0	0	0	THRESYN-RXN ASPARTATEKIN-RXN ASPARTATE-SEMIALDEHYDE-DEHYDROGENASE-RXN HOMOSERDEHYDROG-RXN
|NADPHOS-DEPHOS-PWY|	NAD phosphorylation and dephosphorylation	TRUE	100	0	2	1	NAD-KIN-RXN TRANS-RXN0-277 RXN-5822

## Sheet: 24AR27663
# gapseq version: 1.4.0
# Sequence DB md5sum: 954ab58 (2024-11-06, Bacteria)
# Genome format: nucl
ID	Name	Prediction	Completeness	VagueReactions	KeyReactions	KeyReactionsFound	ReactionsFound
|2PHENDEG-PWY|	phenylethylamine degradation I	TRUE	100	0	1	1	PHENDEHYD-RXN RXN-10817
|4-HYDROXYMANDELATE-DEGRADATION-PWY|	4-hydroxymandelate degradation	TRUE	66	0	1	1	4-HYDROXYMANDELATE-OXY-RXN HYDROXYBENZALDEHYDE-OXIDATION-NAD-RXN HYDROXYBENZALDEHYDE-OXIDATION-NADP-RXN 4-HYDROXYBENZOATE-3-MONOOXYGENASE-RXN
|ALADEG-PWY|	L-alanine degradation I	TRUE	100	0	1	1	ALARACECAT-RXN DALADEHYDROG-RXN
|ALANINE-DEG3-PWY|	L-alanine degradation III	TRUE	100	0	0	0	ALANINE-AMINOTRANSFERASE-RXN
|ALANINE-SYN2-PWY|	L-alanine biosynthesis II	TRUE	100	0	0	0	ALANINE-AMINOTRANSFERASE-RXN
|AMMASSIM-PWY|	ammonia assimilation cycle III	TRUE	100	0	0	0	RXN-20084 GLUTAMINESYN-RXN GLUTAMIN-RXN
|ANAPHENOXI-PWY|	L-phenylalanine degradation II (anaerobic)	TRUE	100	0	0	0	PHENYLPYRUVATE-DECARBOXYLASE-RXN PHENDEHYD-RXN RXN-10814
|ARGININE-SYN4-PWY|	L-ornithine biosynthesis II	TRUE	100	0	0	0	ORNITHINE-GLU-AMINOTRANSFERASE-RXN GLUTKIN-RXN GLUTSEMIALDEHYDROG-RXN
|ARGSYNBSUB-PWY|	L-arginine biosynthesis II (acetyl cycle)	TRUE	100	0	2	2	ARGSUCCINSYN-RXN ARGSUCCINLYA-RXN ORNCARBAMTRANSFER-RXN ACETYLORNTRANSAM-RXN N-ACETYLGLUTPREDUCT-RXN ACETYLGLUTKIN-RXN GLUTAMATE-N-ACETYLTRANSFERASE-RXN CARBPSYN-RXN N-ACETYLTRANSFER-RXN
|ASPARAGINE-DEG1-PWY|	L-asparagine degradation I	TRUE	100	0	0	0	ASPARAGHYD-RXN
|ASPARTATE-DEG1-PWY|	L-aspartate degradation I	TRUE	100	0	0	0	ASPAMINOTRANS-RXN
|ASPARTATESYN-PWY|	L-aspartate biosynthesis	TRUE	100	0	0	0	ASPAMINOTRANS-RXN
|AST-PWY|	L-arginine degradation II (AST pathway)	TRUE	100	0	0	0	ARGININE-N-SUCCINYLTRANSFERASE-RXN SUCCARGDIHYDRO-RXN SUCCORNTRANSAM-RXN SUCCGLUALDDEHYD-RXN SUCCGLUDESUCC-RXN
|BETSYN-PWY|	glycine betaine biosynthesis I (Gram-negative bacteria)	TRUE	100	0	0	0	CHD-RXN BADH-RXN
|CATECHOL-ORTHO-CLEAVAGE-PWY|	catechol degradation to &beta;-ketoadipate	TRUE	75	0	1	1	CATECHOL-12-DIOXYGENASE-RXN MUCONATE-CYCLOISOMERASE-RXN 3-OXOADIPATE-ENOL-LACTONASE-RXN
|CHOLINE-BETAINE-ANA-PWY|	choline degradation I	TRUE	100	0	0	0	BADH-RXN CHD-RXN
|CITRULBIO-PWY|	L-citrulline biosynthesis	TRUE	85	0	0	0	ORNITHINE-GLU-AMINOTRANSFERASE-RXN ORNCARBAMTRANSFER-RXN GLUTKIN-RXN GLUTSEMIALDEHYDROG-RXN RXN-14903 GLUTAMIN-RXN
|COA-PWY|	coenzyme A biosynthesis I (bacteria)	TRUE	100	0	1	1	PANTEPADENYLYLTRAN-RXN DEPHOSPHOCOAKIN-RXN P-PANTOCYSDECARB-RXN P-PANTOCYSLIG-RXN
|CYSTSYN-PWY|	L-cysteine biosynthesis I	TRUE	100	0	0	0	SERINE-O-ACETTRAN-RXN ACSERLY-RXN
|DAPLYSINESYN-PWY|	L-lysine biosynthesis I	TRUE	100	0	1	1	DIAMINOPIMEPIM-RXN DIAMINOPIMDECARB-RXN SUCCDIAMINOPIMDESUCC-RXN SUCCINYLDIAMINOPIMTRANS-RXN TETHYDPICSUCC-RXN DIHYDRODIPICSYN-RXN ASPARTATE-SEMIALDEHYDE-DEHYDROGENASE-RXN ASPARTATEKIN-RXN RXN-14014
|DETOX1-PWY|	superoxide radicals degradation	TRUE	100	0	0	0	SUPEROX-DISMUT-RXN CATAL-RXN
|FAO-PWY|	fatty acid &beta;-oxidation I (generic)	TRUE	100	0	0	0	OHACYL-COA-DEHYDROG-RXN KETOACYLCOATHIOL-RXN OHBUTYRYL-COA-EPIM-RXN ACYLCOASYN-RXN ACYLCOADEHYDROG-RXN ENOYL-COA-DELTA-ISOM-RXN ENOYL-COA-HYDRAT-RXN
|FASYN-ELONG-PWY|	fatty acid elongation -- saturated	TRUE	100	0	0	0	3-HYDROXYDECANOYL-ACP-DEHYDR-RXN ENOYL-ACP-REDUCT-NADPH-RXN ENOYL-ACP-REDUCT-NADH-RXN 3-OXOACYL-ACP-REDUCT-RXN 3-OXOACYL-ACP-SYNTH-RXN
|FORMASS-PWY|	formaldehyde oxidation IV (thiol-independent)	TRUE	100	0	0	0	FORMALDEHYDE-DEHYDROGENASE-RXN
|GLNSYN-PWY|	L-glutamine biosynthesis I	TRUE	100	0	0	0	GLUTAMINESYN-RXN
|GLUCONEO-PWY|	gluconeogenesis I	TRUE	92	0	0	0	F16BDEPHOS-RXN F16ALDOLASE-RXN GAPOXNPHOSPHN-RXN PHOSGLYPHOS-RXN 3PGAREARR-RXN 2PGADEHYDRAT-RXN PEPSYNTH-RXN MALIC-NADP-RXN TRIOSEPISOMERIZATION-RXN 1.1.1.39-RXN MALATE-DEH-RXN PGLUCISOM-RXN
|GLUGLNSYN-PWY|	L-glutamate biosynthesis IV	TRUE	100	0	0	0	GLUTAMATE-SYNTHASE-NADH-RXN
|GLUTAMATE-DEG1-PWY|	L-glutamate degradation I	TRUE	100	0	0	0	GLUTAMATE-DEHYDROGENASE-RXN
|GLUTAMATE-SYN2-PWY|	L-glutamate biosynthesis II	TRUE	100	0	0	0	GLUTAMATE-DEHYDROGENASE-NADP+-RXN
|GLUTAMINDEG-PWY|	L-glutamine degradation I	TRUE	100	0	0	0	GLUTAMIN-RXN
|GLUTAMINEFUM-PWY|	L-glutamine degradation II	TRUE	100	0	0	0	GLUTAMATESYN-RXN
|GLUTATHIONESYN-PWY|	glutathione biosynthesis	TRUE	100	0	0	0	GLUTCYSLIG-RXN GLUTATHIONE-SYN-RXN
|GLUTDEG-PWY|	L-glutamate degradation II	TRUE	100	0	0	0	ASPAMINOTRANS-RXN ASPARTASE-RXN
|GLUTSYNIII-PWY|	L-glutamate biosynthesis III	TRUE	100	0	0	0	GLUTDEHYD-RXN
|GLUTSYN-PWY|	L-glutamate biosynthesis I	TRUE	100	0	0	0	RXN-20084 GLUTAMIN-RXN
|GLYCOLATEMET-PWY|	glycolate and glyoxylate degradation I	TRUE	75	0	1	1	GLYOCARBOLIG-RXN GKI-RXN TSA-REDUCT-RXN
|GLYOXYLATE-BYPASS|	glyoxylate cycle	TRUE	100	0	2	2	MALSYN-RXN ISOCIT-CLEAV-RXN ACONITATEHYDR-RXN CITSYN-RXN ACONITATEDEHYDR-RXN MALATE-DEH-RXN
|GLYSYN-ALA-PWY|	glycine biosynthesis III	TRUE	100	0	0	0	ALANINE--GLYOXYLATE-AMINOTRANSFERASE-RXN
|GLYSYN-PWY|	glycine biosynthesis I	TRUE	100	0	0	0	GLYOHMETRANS-RXN
|GLYSYN-THR-PWY|	glycine biosynthesis IV	TRUE	100	0	0	0	THREONINE-ALDOLASE-RXN
|HEME-BIOSYNTHESIS-II-1|	heme b biosynthesis V (aerobic)	TRUE	100	0	1	1	UROGENDECARBOX-RXN PROTOHEMEFERROCHELAT-RXN RXN0-1461 RXN-21483
|HEME-BIOSYNTHESIS-II|	heme b biosynthesis I (aerobic)	TRUE	75	0	1	1	UROGENDECARBOX-RXN PROTOHEMEFERROCHELAT-RXN RXN0-1461
|HISDEG-PWY|	L-histidine degradation I	TRUE	100	0	0	0	HISTIDINE-AMMONIA-LYASE-RXN UROCANATE-HYDRATASE-RXN IMIDAZOLONEPROPIONASE-RXN FORMIMINOGLUTAMASE-RXN
|HISHP-PWY|	L-histidine degradation VI	TRUE	100	1	0	0	HISTIDINE-AMMONIA-LYASE-RXN UROCANATE-HYDRATASE-RXN IMIDAZOLONEPROPIONASE-RXN
|HOMOSER-METSYN-PWY|	L-methionine biosynthesis I	TRUE	80	0	2	2	HOMSUCTRAN-RXN O-SUCCHOMOSERLYASE-RXN HOMOCYSMETB12-RXN CYSTATHIONINE-BETA-LYASE-RXN
|HOMOSERSYN-PWY|	L-homoserine biosynthesis	TRUE	100	0	0	0	ASPARTATEKIN-RXN ASPARTATE-SEMIALDEHYDE-DEHYDROGENASE-RXN HOMOSERDEHYDROG-RXN
|ILEUDEG-PWY|	L-isoleucine degradation I	TRUE	100	0	0	0	BRANCHED-CHAINAMINOTRANSFERILEU-RXN 1.1.1.178-RXN TIGLYLCOA-HYDROXY-RXN METHYLACETOACETYLCOATHIOL-RXN 2KETO-3METHYLVALERATE-RXN 2-METHYLACYL-COA-DEHYDROGENASE-RXN
|ILEUSYN-PWY|	L-isoleucine biosynthesis I (from threonine)	TRUE	100	0	1	1	DIHYDROXYMETVALDEHYDRAT-RXN BRANCHED-CHAINAMINOTRANSFERILEU-RXN ACETOOHBUTREDUCTOISOM-RXN ACETOOHBUTSYN-RXN RXN-15122
|KDOSYN-PWY|	Kdo transfer to lipid IVA (E. coli)	TRUE	100	0	0	0	KDOTRANS-RXN KDOTRANS2-RXN
|LCYSDEG-PWY|	L-cysteine degradation II	TRUE	100	0	1	1	RXN-15129
|LEU-DEG2-PWY|	L-leucine degradation I	TRUE	100	0	1	1	BRANCHED-CHAINAMINOTRANSFERLEU-RXN 2KETO-4METHYL-PENTANOATE-DEHYDROG-RXN METHYLCROTONYL-COA-CARBOXYLASE-RXN METHYLGLUTACONYL-COA-HYDRATASE-RXN HYDROXYMETHYLGLUTARYL-COA-LYASE-RXN RXN0-2301
|LEUSYN-PWY|	L-leucine biosynthesis	TRUE	100	0	0	0	3-ISOPROPYLMALDEHYDROG-RXN BRANCHED-CHAINAMINOTRANSFERLEU-RXN 3-ISOPROPYLMALISOM-RXN 2-ISOPROPYLMALATESYN-RXN RXN-8991
|LIPASYN-PWY|	phospholipases	TRUE	80	0	0	0	PHOSCHOL-RXN PHOSPHOLIPASE-A2-RXN PHOSPHOLIPASE-A1-RXN PHOSPHOLIPASE-C-RXN
|MALATE-ASPARTATE-SHUTTLE-PWY|	malate/L-aspartate shuttle pathway	TRUE	100	0	0	0	ASPAMINOTRANS-RXN MALATE-DEH-RXN
|MENAQUINONESYN-PWY|	menaquinol-8 biosynthesis	TRUE	100	0	0	0	ADOMET-DMK-METHYLTRANSFER-RXN
|NAD-BIOSYNTHESIS-III|	NAD biosynthesis from nicotinamide	TRUE	100	0	1	1	2.4.2.12-RXN 2.7.7.1-RXN
|NADPHOS-DEPHOS-PWY-1|	NAD phosphorylation and transhydrogenation	TRUE	100	0	0	0	NAD-KIN-RXN TRANS-RXN0-277
|NAGLIPASYN-PWY|	lipid IVA biosynthesis (E. coli)	TRUE	83	0	0	0	LIPIDADISACCHARIDESYNTH-RXN TETRAACYLDISACC4KIN-RXN UDPHYDROXYMYRGLUCOSAMNACETYLTRANS-RXN UDPACYLGLCNACDEACETYL-RXN UDPNACETYLGLUCOSAMACYLTRANS-RXN
|NONMEVIPP-PWY|	methylerythritol phosphate pathway I	TRUE	88	0	1	1	DXS-RXN DXPREDISOM-RXN RXN0-302 RXN0-884 ISPH2-RXN 2.7.1.148-RXN 2.7.7.60-RXN RXN-15878
|NONOXIPENT-PWY|	pentose phosphate pathway (non-oxidative branch) I	TRUE	100	0	1	1	TRANSALDOL-RXN 2TRANSKETO-RXN 1TRANSKETO-RXN RIBULP3EPIM-RXN RIB5PISOM-RXN
|P105-PWY|	TCA cycle IV (2-oxoglutarate decarboxylase)	TRUE	100	0	2	2	CITSYN-RXN ACONITATEDEHYDR-RXN ACONITATEHYDR-RXN FUMHYDR-RXN SUCCSEMIALDDEHYDROG-RXN RXN-7774 ISOCITDEH-RXN MALATE-DEH-RXN RXN-14971
|P108-PWY|	pyruvate fermentation to propanoate I	TRUE	71	0	1	1	FUMHYDR-RXN R601-RXN RXN0-268 2.1.3.1-RXN MALATE-DEH-RXN
|P185-PWY|	formaldehyde assimilation III (dihydroxyacetone cycle)	TRUE	91	0	1	1	FORMALDEHYDE-TRANSKETOLASE-RXN F16ALDOLASE-RXN F16BDEPHOS-RXN 2TRANSKETO-RXN TRIOSEPISOMERIZATION-RXN GAPOXNPHOSPHN-RXN PHOSGLYPHOS-RXN TRANSALDOL-RXN 1TRANSKETO-RXN RIB5PISOM-RXN RIBULP3EPIM-RXN
|P21-PWY|	pentose phosphate pathway (partial)	TRUE	100	0	0	0	RIBULP3EPIM-RXN 1TRANSKETO-RXN 2TRANSKETO-RXN
|P221-PWY|	octane oxidation	TRUE	100	0	1	1	R221-RXN R222-RXN R223-RXN RUBREDOXIN--NAD+-REDUCTASE-RXN ALKANE-1-MONOOXYGENASE-RXN
|P222-PWY|	sulfide oxidation I (to sulfur globules)	TRUE	100	0	0	0	R17-RXN
|P401-PWY|	cyanide degradation	TRUE	100	0	0	0	L-3-CYANOALANINE-SYNTHASE-RXN
|PHESYN|	L-phenylalanine biosynthesis I	TRUE	100	0	1	1	PREPHENATEDEHYDRAT-RXN CHORISMATEMUT-RXN RXN-10814
|PHOSPHONOTASE-PWY|	2-aminoethylphosphonate degradation I	TRUE	66	0	1	1	PHOSPHONOACETALDEHYDE-HYDROLASE-RXN 2.6.1.37-RXN
|PPGPPMET-PWY|	ppGpp metabolism	TRUE	100	0	0	0	PPPGPPHYDRO-RXN PPGPPSYN-RXN GTPPYPHOSKIN-RXN GDPPYPHOSKIN-RXN RXN0-6427 GDPKIN-RXN
|PROSYN-PWY|	L-proline biosynthesis I (from L-glutamate)	TRUE	100	0	0	0	PYRROLINECARBREDUCT-RXN GLUTSEMIALDEHYDROG-RXN GLUTKIN-RXN
|PROTOCATECHUATE-ORTHO-CLEAVAGE-PWY|	protocatechuate degradation II (ortho-cleavage pathway)	TRUE	100	0	0	0	PROTOCATECHUATE-34-DIOXYGENASE-RXN 5.5.1.2-RXN 3-OXOADIPATE-ENOL-LACTONASE-RXN 4-CARBOXYMUCONOLACTONE-DECARBOXYLASE-RXN
|PROUT-PWY|	L-proline degradation I	TRUE	100	0	1	1	RXN-14116 RXN-14903
|PUTDEG-PWY|	putrescine degradation I	TRUE	100	0	0	0	AMINOBUTDEHYDROG-RXN PUTTRANSAM-RXN
|PWY0-1021|	L-alanine biosynthesis III	TRUE	100	0	0	0	RXN-12588
|PWY0-1221|	putrescine degradation II	TRUE	75	0	1	1	RXN0-3922 RXN0-3921 RXN0-3901
|PWY0-1280|	ethylene glycol degradation	TRUE	100	0	0	0	GLYCOLALD-DEHYDROG-RXN GLYCOLALDREDUCT-RXN
|PWY0-1296|	purine ribonucleosides degradation	TRUE	83	0	0	0	XANTHOSINEPHOSPHORY-RXN ADENPHOSPHOR-RXN ADENODEAMIN-RXN INOPHOSPHOR-RXN RXN0-5199
|PWY0-1312|	acetate and ATP formation from acetyl-CoA I	TRUE	100	0	0	0	ACETATEKIN-RXN PHOSACETYLTRANS-RXN
|PWY0-1313|	acetate conversion to acetyl-CoA	TRUE	100	0	0	0	ACETATE--COA-LIGASE-RXN
|PWY0-1314|	fructose degradation	TRUE	100	0	0	0	1PFRUCTPHOSN-RXN
|PWY0-1315|	L-lactaldehyde degradation (anaerobic)	TRUE	100	0	0	0	LACTALDREDUCT-RXN
|PWY0-1317|	L-lactaldehyde degradation (aerobic)	TRUE	100	0	0	0	L-LACTDEHYDROGFMN-RXN LACTALDDEHYDROG-RXN
|PWY0-1329|	succinate to cytochrome bo oxidase electron transfer	TRUE	100	0	2	2	RXN0-5268 SUCCINATE-DEHYDROGENASE-UBIQUINONE-RXN
|PWY0-1334|	NADH to cytochrome bd oxidase electron transfer I	TRUE	100	0	2	2	NADH-DEHYDROG-A-RXN RXN0-5266
|PWY0-1335|	NADH to cytochrome bo oxidase electron transfer I	TRUE	100	0	2	2	NADH-DEHYDROG-A-RXN RXN0-5268
|PWY0-1337|	oleate &beta;-oxidation	TRUE	100	0	0	0	RXN0-5391 RXN0-5390 RXN0-5393 RXN-17783 RXN-17782 RXN-17781 RXN-17780 RXN-17779 RXN-17778 RXN-17777 RXN-17776 RXN-17775 RXN-14393 RXN-14394 RXN-7931 RXN-9644 RXN-20675 RXN-20676 RXN-14274 RXN-13615 RXN-13616 RXN-12490 RXN-13617 RXN-14229 RXN-20678 RXN-20679 RXN-14277 RXN-14278 RXN-12570 RXN-12565 BUTYRYL-COA-DEHYDROGENASE-RXN RXN-11667 RXN-11662 ACETYL-COA-ACETYLTRANSFER-RXN RXN-12567
|PWY0-1353|	succinate to cytochrome bd oxidase electron transfer	TRUE	100	0	2	2	SUCCINATE-DEHYDROGENASE-UBIQUINONE-RXN RXN0-5266
|PWY0-1465|	D-malate degradation	TRUE	100	0	0	0	1.1.1.83-RXN
|PWY0-1477|	ethanolamine utilization	TRUE	80	0	1	1	ETHAMLY-RXN PHOSACETYLTRANS-RXN ACETATEKIN-RXN ALCOHOL-DEHYDROG-RXN
|PWY0-1479|	tRNA processing	TRUE	80	0	0	0	RXN0-6478 RXN0-6479 RXN0-4222 RXN0-6480 RXN0-6482 3.1.26.5-RXN RXN0-6481 RXN0-6485
|PWY0-1507|	biotin biosynthesis from 8-amino-7-oxononanoate I	TRUE	100	0	1	1	DETHIOBIOTIN-SYN-RXN DAPASYN-RXN RXN-17472 RXN-17473
|PWY0-1535|	D-serine degradation	TRUE	100	0	0	0	RXN-15581
|PWY0-1544|	proline to cytochrome bo oxidase electron transfer	TRUE	100	0	0	0	RXN0-5268 RXN0-7008
|PWY0-1561|	glycerol-3-phosphate to cytochrome bo oxidase electron transfer	TRUE	100	0	0	0	RXN0-5260 RXN0-5268
|PWY0-1565|	D-lactate to cytochrome bo oxidase electron transfer	TRUE	100	0	0	0	DLACTDEHYDROGFAD-RXN RXN0-5268
|PWY0-1567|	NADH to cytochrome bo oxidase electron transfer II	TRUE	100	0	0	0	RXN0-5330 RXN0-5268
|PWY0-1568|	NADH to cytochrome bd oxidase electron transfer II	TRUE	100	0	0	0	RXN0-5330 RXN0-5266
|PWY0-1587|	N6-L-threonylcarbamoyladenosine37-modified tRNA biosynthesis	TRUE	100	0	0	0	RXN-14570 RXN-14569
|PWY0-1600|	periplasmic disulfide bond reduction	TRUE	100	0	0	0	RXN-20161 RXN-20057
|PWY0-1601|	cadaverine biosynthesis	TRUE	100	0	0	0	LYSDECARBOX-RXN
|PWY0-501|	lipoate biosynthesis and incorporation I	TRUE	100	0	0	0	RXN0-949 RXN0-947
|PWY0-662|	PRPP biosynthesis	TRUE	100	0	0	0	PRPPSYN-RXN
|PWY0-981|	taurine degradation IV	TRUE	100	0	0	0	RXN0-299
|PWY-1269|	CMP-3-deoxy-D-manno-octulosonate biosynthesis	TRUE	75	0	1	1	CPM-KDOSYNTH-RXN KDO-8PSYNTH-RXN DARAB5PISOM-RXN
|PWY-1281|	sulfoacetaldehyde degradation I	TRUE	100	0	1	1	RXN-2364 PHOSACETYLTRANS-RXN
|PWY-1781|	&beta;-alanine degradation II	TRUE	100	0	1	1	2.6.1.18-RXN RXN-2902
|PWY-1801|	formaldehyde oxidation II (glutathione-dependent)	TRUE	100	0	1	1	S-FORMYLGLUTATHIONE-HYDROLASE-RXN RXN-2962
|PWY1A0-6120|	streptorubin B biosynthesis	TRUE	82	9	0	0	RXN-9661 RXN-9533 RXN-9532 RXN-9531 RXN-9660 RXN-9655 RXN-9528 RXN-9527 RXN-9659 4.2.1.59-RXN RXN-9524 RXN-9523 RXN-9658 RXN-9520 RXN-9518 RXN-9516 RXN-9657 4.2.1.58-RXN RXN-9514
|PWY1F-353|	glycine betaine biosynthesis III (plants)	TRUE	100	0	0	0	RXN1F-357 BADH-RXN
|PWY1YI0-8|	succinate to plastoquinol oxidase	TRUE	100	0	0	0	RXN1YI0-14 RXN1YI0-23
|PWY1ZNC-1|	assimilatory sulfate reduction IV	TRUE	75	0	1	1	SULFATE-ADENYLYLTRANS-RXN SULFITE-REDUCTASE-FERREDOXIN-RXN ADENYLYLSULFKIN-RXN
|PWY-2161|	folate polyglutamylation	TRUE	80	0	0	0	RXN0-2921 FORMYLTHFGLUSYNTH-RXN GLYOHMETRANS-RXN FOLYLPOLYGLUTAMATESYNTH-RXN
|PWY-2361|	3-oxoadipate degradation	TRUE	100	0	0	0	3-OXOADIPATE-COA-TRANSFERASE-RXN RXN-3641
|PWY-2421|	indole-3-acetate degradation I	TRUE	100	0	0	0	RXN-3941 RXN-14711 RXN-20920
|PWY-2503|	benzoate degradation I (aerobic)	TRUE	100	0	1	1	1.3.1.25-RXN BENZOATE-12-DIOXYGENASE-RXN
|PWY-2601|	isethionate degradation	TRUE	100	0	0	0	RXN-4261
|PWY-283|	benzoate degradation II (aerobic and anaerobic)	TRUE	100	0	0	0	BENZOATE--COA-LIGASE-RXN
|PWY2B4Q-6|	Kdo transfer to lipid IVA (Brucella)	TRUE	100	0	0	0	RXN2B4Q-54 RXN2B4Q-55
|PWY2DNV-1|	Kdo transfer to lipid IVA (H. pylori)	TRUE	100	0	0	0	RXN2DNV-4 RXN2DNV-5
|PWY2G6Z-2|	lipid IVA biosynthesis (Vibrio cholerae serogroup O1 El Tor)	TRUE	83	0	0	0	RXN2G6Z-1 RXN-23219 RXN-23221 RXN-23222 RXN-23223
|PWY-301|	cyclohexane-1-carboxylate degradation (anaerobic)	TRUE	100	0	0	0	R281-RXN R282-RXN
|PWY-3341|	L-proline biosynthesis III (from L-ornithine)	TRUE	100	0	0	0	ORNITHINE-GLU-AMINOTRANSFERASE-RXN PYRROLINECARBREDUCT-RXN
|PWY-3641|	L-carnitine degradation II	TRUE	100	0	1	1	RXN-5921 RXN-6002 1.1.1.39-RXN
|PWY-3721|	choline degradation II	TRUE	100	0	0	0	CHOLINE-OXIDASE-RXN RXN-23577
|PWY-3722|	glycine betaine biosynthesis II (Gram-positive bacteria)	TRUE	100	0	0	0	RXN-6021 BADH-RXN
|PWY-3941|	&beta;-alanine biosynthesis II	TRUE	100	0	1	1	PROPIONATE--COA-LIGASE-RXN RXN-6383 RXN-6384 3-HYDROXYPROPIONATE-DEHYDROGENASE-RXN PROPCOASYN-RXN 2.6.1.18-RXN
|PWY-3981|	&beta;-alanine biosynthesis I	TRUE	100	0	0	0	RXN-6381 RXN-6382
|PWY3O-1801|	palmitoleate biosynthesis IV (fungi and animals)	TRUE	100	0	0	0	RXN-10662 RXN-10664
|PWY3O-246|	(R,R)-butanediol degradation	TRUE	100	0	0	0	RR-BUTANEDIOL-DEHYDROGENASE-RXN
|PWY3O-355|	stearate biosynthesis III (fungi)	TRUE	83	0	0	0	RXN3O-5304 RXN3O-1803 RXN3O-5293 RXN-20769 RXN-20770
|PWY3O-4107|	NAD salvage pathway V (PNC V cycle)	TRUE	100	0	0	0	NICONUCADENYLYLTRAN-RXN NICOTINATEPRIBOSYLTRANS-RXN NICOTINAMID-RXN NAD-SYNTH-GLN-RXN RXN-15025
|PWY-3|	putrescine degradation V	TRUE	100	0	1	1	AMINOBUTDEHYDROG-RXN RXN-8
|PWY-4341|	L-glutamate biosynthesis V	TRUE	100	0	0	0	GLUTAMATE-SYNTHASE-FERREDOXIN-RXN
|PWY-4781|	phytate degradation II	TRUE	100	0	0	0	RXN-7304 RXN-7303 RXN-7302 RXN-7301 RXN-7250 RXN-7246 RXN-7305 RXN-10940
|PWY490-4|	L-asparagine biosynthesis III (tRNA-dependent)	TRUE	100	0	2	2	RXN490-3616 RXN-20080 RXN-20081 GLUTAMIN-RXN
|PWY-4983|	nitric oxide biosynthesis II (mammals)	TRUE	100	0	0	0	NITRIC-OXIDE-SYNTHASE-RXN ARGSUCCINSYN-RXN ARGSUCCINLYA-RXN
|PWY-5041|	S-adenosyl-L-methionine salvage II	TRUE	66	0	1	1	S-ADENMETSYN-RXN ADENOSYLHOMOCYSTEINASE-RXN
|PWY-5057|	L-valine degradation II	TRUE	100	0	1	1	BRANCHED-CHAINAMINOTRANSFERVAL-RXN RXN-7643 RXN-7657
|PWY-5076|	L-leucine degradation III	TRUE	100	0	0	0	BRANCHED-CHAINAMINOTRANSFERLEU-RXN RXN-7693 RXN-7692
|PWY-5078|	L-isoleucine degradation II	TRUE	100	0	0	0	BRANCHED-CHAINAMINOTRANSFERILEU-RXN 4.1.1.72-RXN RXN-7694
|PWY-5079|	L-phenylalanine degradation III	TRUE	100	1	0	0	PHENYLPYRUVATE-DECARBOXYLASE-RXN RXN-7700 RXN-10814
|PWY-5083|	NAD(P)/NADPH interconversion	TRUE	83	1	0	0	PYRNUTRANSHYDROGEN-RXN NAD-KIN-RXN NADH-DEHYDROG-A-RXN NADH-KINASE-RXN
|PWY-5084|	2-oxoglutarate decarboxylation to succinyl-CoA	TRUE	100	0	1	1	2OXOGLUTDECARB-RXN RXN0-1147 RXN-7716
|PWY-5109|	propanoate fermentation to 2-methylbutanoate	TRUE	83	1	0	0	METHYLACETOACETYLCOATHIOL-RXN 1.1.1.178-RXN TIGLYLCOA-HYDROXY-RXN 2-METHYLACYL-COA-DEHYDROGENASE-RXN
|PWY-5122|	geranyl diphosphate biosynthesis	TRUE	100	0	0	0	GPPSYN-RXN
|PWY-5123|	trans, trans-farnesyl diphosphate biosynthesis	TRUE	100	0	1	1	GPPSYN-RXN FPPSYN-RXN
|PWY-5136|	fatty acid &beta;-oxidation II (plant peroxisome)	TRUE	100	0	1	1	ACYLCOASYN-RXN ENOYL-COA-HYDRAT-RXN OHACYL-COA-DEHYDROG-RXN KETOACYLCOATHIOL-RXN RXN-11026
|PWY-5137|	fatty acid &beta;-oxidation III (unsaturated, odd number)	TRUE	100	0	0	0	ENOYL-COA-DELTA-ISOM-RXN
|PWY-5143|	long-chain fatty acid activation	TRUE	100	0	0	0	RXN-7904
|PWY-5148|	acyl-CoA hydrolysis	TRUE	100	0	0	0	THIOESTER-RXN
|PWY-5155|	&beta;-alanine biosynthesis III	TRUE	100	0	0	0	ASPDECARBOX-RXN
|PWY-5177|	glutaryl-CoA degradation	TRUE	100	0	0	0	GLUTARYL-COA-DEHYDROG-RXN GLUTACONYL-COA-DECARBOXYLASE-RXN ACETYL-COA-ACETYLTRANSFER-RXN RXN-11662 RXN-11667
|PWY-5188|	tetrapyrrole biosynthesis I (from glutamate)	TRUE	83	0	0	0	OHMETHYLBILANESYN-RXN PORPHOBILSYNTH-RXN GSAAMINOTRANS-RXN GLUTRNAREDUCT-RXN GLURS-RXN
|PWY-5194|	siroheme biosynthesis	TRUE	100	0	0	0	DIMETHUROPORDEHYDROG-RXN SIROHEME-FERROCHELAT-RXN UROPORIIIMETHYLTRANSA-RXN RXN-8675
|PWY-5285|	sulfide oxidation III (to sulfite)	TRUE	100	0	0	0	FESGSHTHIO-RXN R17-RXN
|PWY-5340|	sulfate activation for sulfonation	TRUE	100	0	0	0	SULFATE-ADENYLYLTRANS-RXN ADENYLYLSULFKIN-RXN
|PWY-5386-1|	methylglyoxal degradation VIII	TRUE	100	0	1	1	GLYOXI-RXN GLYOXII-RXN D-LACTATE-DEHYDROGENASE-CYTOCHROME-RXN
|PWY-5386|	methylglyoxal degradation I	TRUE	100	0	2	2	GLYOXI-RXN GLYOXII-RXN RXN-20917
|PWY-5418|	phenol degradation I (aerobic)	TRUE	100	0	0	0	PHENOL-2-MONOOXYGENASE-RXN
|PWY-5461|	betanidin degradation	TRUE	100	0	0	0	RXN-8635
|PWY-5482|	pyruvate fermentation to acetate II	TRUE	100	0	1	1	PYRUVDEH-RXN PHOSACETYLTRANS-RXN ACETATEKIN-RXN
|PWY-5486|	pyruvate fermentation to ethanol II	TRUE	100	0	1	1	ALCOHOL-DEHYDROG-RXN RXN-6161
|PWY-5489|	methyl parathion degradation	TRUE	100	0	0	0	RXN-8743
|PWY-5509|	adenosylcobalamin biosynthesis from adenosylcobinamide-GDP I	TRUE	66	0	1	1	COBALAMIN5PSYN-RXN DMBPPRIBOSYLTRANS-RXN
|PWY-5512|	UDP-N-acetyl-D-galactosamine biosynthesis I	TRUE	100	0	0	0	UDP-N-ACETYLGLUCOSAMINE-4-EPIMERASE-RXN
|PWY-5516|	D-xylose degradation II	TRUE	100	0	0	0	RXN-8773
|PWY-5519|	D-arabinose degradation III	TRUE	80	1	1	1	ARABINONATE-DEHYDRATASE-RXN RXN-8777 25-DIOXOVALERATE-DEHYDROGENASE-RXN
|PWY-5521|	L-ascorbate biosynthesis III (D-sorbitol pathway)	TRUE	100	0	0	0	D-SORBITOL-DEHYDROGENASE-RXN RXN-8782 RXN-8781
|PWY-5536|	acetate formation from acetyl-CoA (succinate)	TRUE	100	0	0	0	RXN-8807
|PWY-5640|	nitrobenzene degradation II	TRUE	100	0	0	0	RXN-3661
|PWY-5653|	NAD biosynthesis from 2-amino-3-carboxymuconate semialdehyde	TRUE	100	0	0	0	NICONUCADENYLYLTRAN-RXN NAD-SYNTH-GLN-RXN QUINOPRIBOTRANS-RXN
|PWY-5686|	UMP biosynthesis I	TRUE	100	0	1	1	CARBPSYN-RXN ASPCARBTRANS-RXN DIHYDROOROT-RXN OROPRIBTRANS-RXN OROTPDECARB-RXN DIHYDROOROTATE-DEHYDROGENASE-RXN
|PWY-5703|	urea degradation I	TRUE	100	0	0	0	UREA-CARBOXYLASE-RXN RXN-20065
|PWY-5704|	urea degradation II	TRUE	100	0	0	0	UREASE-RXN
|PWY-5747|	2-methylcitrate cycle II	TRUE	100	0	1	1	PROPIONATE--COA-LIGASE-RXN 2-METHYLCITRATE-SYNTHASE-RXN METHYLISOCITRATE-LYASE-RXN 4.2.1.99-RXN RXN-8979 RXN-8977
|PWY-5755|	4-hydroxybenzoate biosynthesis II (bacteria)	TRUE	100	0	0	0	CHORPYRLY-RXN
|PWY-5766|	L-glutamate degradation X	TRUE	100	0	0	0	GLUTAMATE-DEHYDROGENASE-NADP+-RXN
|PWY-5768|	pyruvate fermentation to acetate VIII	TRUE	100	0	0	0	RXN-6161 RXN0-3962
|PWY-5782|	2-keto-L-gulonate biosynthesis	TRUE	100	0	0	0	D-SORBITOL-DEHYDROGENASE-RXN RXN-8782 RXN-9069
|PWY-5783|	octaprenyl diphosphate biosynthesis	TRUE	100	0	0	0	RXN-8992
|PWY-5785|	di-trans,poly-cis-undecaprenyl phosphate biosynthesis	TRUE	100	0	0	0	RXN-8999 UNDECAPRENYL-DIPHOSPHATASE-RXN
|PWY-5805|	nonaprenyl diphosphate biosynthesis I	TRUE	100	0	0	0	TRANS-OCTAPRENYLTRANSTRANSFERASE-RXN
|PWY-5806|	all-trans-decaprenyl diphosphate biosynthesis	TRUE	100	0	0	0	RXN-9106
|PWY-5844|	menaquinol-9 biosynthesis	TRUE	100	0	0	0	RXN-9205
|PWY-5849|	menaquinol-6 biosynthesis	TRUE	100	0	0	0	RXN-9220
|PWY-5855|	ubiquinol-7 biosynthesis (early decarboxylation)	TRUE	75	1	2	2	RXN-9225 RXN-9227 RXN-9228 RXN-9222 RXN-9229
|PWY-5886|	3-(4-hydroxyphenyl)pyruvate biosynthesis	TRUE	100	0	0	0	TYROSINE-AMINOTRANSFERASE-RXN
|PWY-5913|	partial TCA cycle (obligate autotrophs)	TRUE	100	0	1	1	FUMHYDR-RXN ACONITATEHYDR-RXN CITSYN-RXN ACONITATEDEHYDR-RXN PEPCARBOX-RXN ISOCITDEH-RXN MALATE-DEHYDROGENASE-ACCEPTOR-RXN RXN-14971
|PWY-5921|	glutaminyl-tRNAgln biosynthesis via transamidation	TRUE	100	0	0	0	RXN-9386 RXN-20082 RXN-20083 GLUTAMIN-RXN
|PWY-5938|	pyruvate fermentation to (R)-acetoin I	TRUE	100	0	1	1	ACETOLACTSYN-RXN RXN-11036
|PWY-5951|	(R,R)-butanediol biosynthesis	TRUE	100	0	0	0	RR-BUTANEDIOL-DEHYDROGENASE-RXN
|PWY-5964|	guanylyl molybdenum cofactor biosynthesis	TRUE	100	0	0	0	RXN0-262
|PWY-5966-1|	fatty acid biosynthesis initiation (type I)	TRUE	100	0	0	0	ACETYL-COA-CARBOXYLTRANSFER-RXN RXN66-610 RXN66-613
|PWY-5971|	palmitate biosynthesis II (type II fatty acid synthase)	TRUE	96	0	1	1	RXN-9657 RXN-9658 RXN-9520 RXN-9518 RXN-9516 RXN-9514 4.2.1.58-RXN RXN-9523 RXN-9524 RXN-9659 4.2.1.59-RXN RXN-9527 RXN-9528 RXN-9660 RXN-9531 RXN-9532 RXN-9533 RXN-9661 RXN-9535 RXN-9536 RXN-9537 RXN-9662 RXN-9539 RXN-9540 4.2.1.61-RXN RXN-9663 3.1.2.21-RXN RXN-9655 RXN-9623 RXN-16393
|PWY-5982|	sulfoacetaldehyde degradation II	TRUE	100	0	1	1	RXN-9592
|PWY-5989|	stearate biosynthesis II (bacteria and plants)	TRUE	83	0	0	0	RXN-9632 RXN-9633 RXN-9634 RXN-9635 RXN-16380
|PWY-5994|	palmitate biosynthesis I (type I fatty acid synthase)	TRUE	96	2	0	0	RXN66-614 RXN66-616 RXN66-617 RXN66-618 RXN66-619 RXN66-620 RXN66-621 RXN66-622 RXN66-623 RXN66-624 RXN66-625 RXN66-626 RXN66-627 RXN66-628 RXN66-629 RXN66-630 RXN66-631 RXN66-632 RXN66-633 RXN66-634 RXN66-635 RXN66-636 RXN66-637 RXN66-638 RXN66-639 RXN66-640 RXN66-641 RXN66-642
|PWY-6000|	&gamma;-linolenate biosynthesis II (animals)	TRUE	100	0	1	1	1.14.19.3-RXN RXN-9673
|PWY-6001|	linoleate biosynthesis II (animals)	TRUE	100	0	1	1	RXN-9644 RXN-9601
|PWY-6028|	acetoin degradation	TRUE	100	0	0	0	RXN-22435 RXN-22436 RXN-22437
|PWY-6048|	methylthiopropanoate degradation I (cleavage)	TRUE	100	0	0	0	RXN-12572 RXN-12571 RXN-16010 RXN-16011 RXN-16012 RXN-16013
|PWY-6059|	dimethyl sulfide degradation II (oxidation)	TRUE	100	0	0	0	RXN-9767 RXN-14709 RXN-18086 RXN-20073
|PWY-6077|	anthranilate degradation II (aerobic)	TRUE	100	0	0	0	AMINOBENZCOALIG-RXN ANTHRANILOYL-COA-MONOOXYGENASE-RXN
|PWY-6079|	anthranilate degradation I (aerobic)	TRUE	100	0	0	0	1.14.12.1-RXN
|PWY-6087|	4-chlorocatechol degradation	TRUE	75	0	1	1	RXN-9870 MALEYLACETATE-REDUCTASE-RXN RXN-9892
|PWY-6118|	glycerol-3-phosphate shuttle	TRUE	100	0	0	0	1.1.1.8-RXN RXN-15745
|PWY-6122|	5-aminoimidazole ribonucleotide biosynthesis II	TRUE	80	0	0	0	PRPPAMIDOTRANS-RXN GLYRIBONUCSYN-RXN AIRS-RXN GARTRANSFORMYL2-RXN
|PWY-6123|	inosine-5'-phosphate biosynthesis I	TRUE	100	0	3	3	SAICARSYN-RXN AICARSYN-RXN AICARTRANSFORM-RXN IMPCYCLOHYDROLASE-RXN RXN0-743 RXN0-742
|PWY-6157|	autoinducer AI-1 biosynthesis	TRUE	100	0	0	0	2.3.1.184-RXN
|PWY-6163|	chorismate biosynthesis from 3-dehydroquinate	TRUE	100	0	0	0	CHORISMATE-SYNTHASE-RXN 2.5.1.19-RXN SHIKIMATE-KINASE-RXN SHIKIMATE-5-DEHYDROGENASE-RXN 3-DEHYDROQUINATE-DEHYDRATASE-RXN
|PWY-6164|	3-dehydroquinate biosynthesis I	TRUE	100	0	0	0	3-DEHYDROQUINATE-SYNTHASE-RXN DAHPSYN-RXN
|PWY-6168|	flavin biosynthesis III (fungi)	TRUE	88	0	0	0	RIBOPHOSPHAT-RXN RXN-10058 GTP-CYCLOHYDRO-II-RXN LUMAZINESYN-RXN RIBOFLAVIN-SYN-RXN RIBOFLAVINKIN-RXN FADSYN-RXN DIOHBUTANONEPSYN-RXN
|PWY-6185|	4-methylcatechol degradation (ortho cleavage)	TRUE	71	0	1	1	RXN-10080 RXN-10081 RXN-10083 RXN-10085 RXN-10086
|PWY-6197|	chlorinated phenols degradation	TRUE	100	0	0	0	RXN-10125 RXN-10128 RXN-10129 RXN-10127
|PWY-6221|	2-chlorobenzoate degradation	TRUE	100	0	0	0	2-CHLOROBENZOATE-12-DIOXYGENASE-RXN
|PWY-6223|	gentisate degradation I	TRUE	100	0	1	1	GENTISATE-12-DIOXYGENASE-RXN MALEYLPYRUVATE-ISOMERASE-RXN RXN-10445
|PWY-6321|	homotaurine degradation	TRUE	100	0	0	0	RXN-10822 RXN-10823
|PWY-6328|	L-lysine degradation X	TRUE	100	0	0	0	LYSDECARBOX-RXN VAGL-RXN RXN-8182 RXN-14724 RXN0-7317 RXN0-7318
|PWY-6330|	acetaldehyde biosynthesis II	TRUE	100	0	0	0	RXN-6161
|PWY-6333|	acetaldehyde biosynthesis I	TRUE	100	0	0	0	ALCOHOL-DEHYDROG-RXN
|PWY-6348|	phosphate acquisition	TRUE	100	0	0	0	ACID-PHOSPHATASE-RXN
|PWY-6373|	acrylate degradation I	TRUE	100	0	0	0	RXN-9958 3-HYDROXYPROPIONATE-DEHYDROGENASE-RXN RXN-10985 RXN-6383 RXN-6384
|PWY-6386|	UDP-N-acetylmuramoyl-pentapeptide biosynthesis II (lysine-containing)	TRUE	100	0	2	2	UDPNACETYLGLUCOSAMENOLPYRTRANS-RXN UDPNACETYLMURAMATEDEHYDROG-RXN UDP-NACMUR-ALA-LIG-RXN UDP-NACMURALA-GLU-LIG-RXN GLUTRACE-RXN DALADALALIG-RXN 6.3.2.7-RXN 6.3.2.10-RXN
|PWY-6387|	UDP-N-acetylmuramoyl-pentapeptide biosynthesis I (meso-diaminopimelate containing)	TRUE	100	0	2	2	UDPNACETYLGLUCOSAMENOLPYRTRANS-RXN UDPNACETYLMURAMATEDEHYDROG-RXN UDP-NACMURALGLDAPAALIG-RXN UDP-NACMUR-ALA-LIG-RXN UDP-NACMURALA-GLU-LIG-RXN GLUTRACE-RXN UDP-NACMURALGLDAPLIG-RXN DALADALALIG-RXN
|PWY-6388|	(S,S)-butanediol degradation	TRUE	100	0	0	0	SS-BUTANEDIOL-DEHYDROGENASE-RXN
|PWY-6389|	pyruvate fermentation to (S)-acetoin	TRUE	100	0	1	1	ACETOLACTSYN-RXN RXN-11032
|PWY-6390|	(S,S)-butanediol biosynthesis	TRUE	100	0	0	0	SS-BUTANEDIOL-DEHYDROGENASE-RXN
|PWY-6391|	meso-butanediol biosynthesis I	TRUE	100	0	0	0	RXN-11035
|PWY-63|	UDP-&beta;-L-arabinose biosynthesis I (from UDP-&alpha;-D-xylose)	TRUE	100	0	0	0	UDP-ARABINOSE-4-EPIMERASE-RXN
|PWY-6407|	yersiniabactin biosynthesis	TRUE	100	0	0	0	RXN-11105 RXN-11113
|PWY-6435|	4-hydroxybenzoate biosynthesis III (plants)	TRUE	80	0	0	0	4-COUMARATE--COA-LIGASE-RXN RXN-11244 RXN-11245 RXN-11246
|PWY-6458|	benzoyl-CoA biosynthesis	TRUE	100	0	0	0	RXN-2006 RXN-2002 RXN-2003
|PWY-6497|	D-galactarate degradation II	TRUE	100	0	1	1	GALACTARDEHYDRA-RXN 4.2.1.41-RXN 25-DIOXOVALERATE-DEHYDROGENASE-RXN
|PWY-6499|	D-glucarate degradation II	TRUE	100	0	1	1	4.2.1.41-RXN 25-DIOXOVALERATE-DEHYDROGENASE-RXN GLUCARDEHYDRA-RXN
|PWY-6543|	4-aminobenzoate biosynthesis I	TRUE	100	0	0	0	PABASYN-RXN ADCLY-RXN
|PWY-6609|	adenine and adenosine salvage III	TRUE	100	0	2	2	INOPHOSPHOR-RXN ADENPHOSPHOR-RXN ADENODEAMIN-RXN HYPOXANPRIBOSYLTRAN-RXN
|PWY-6610|	adenine salvage	TRUE	66	0	1	1	HYPOXANPRIBOSYLTRAN-RXN ADENINE-DEAMINASE-RXN
|PWY-6614|	tetrahydrofolate biosynthesis I	TRUE	100	0	1	1	H2PTEROATESYNTH-RXN DIHYDROFOLATESYNTH-RXN DIHYDROFOLATEREDUCT-RXN
|PWY66-162|	ethanol degradation IV	TRUE	100	0	1	1	RXN66-3 RXN66-1 ACETATE--COA-LIGASE-RXN
|PWY-6620|	guanine and guanosine salvage I	TRUE	100	0	0	0	GUANPRIBOSYLTRAN-RXN RXN0-5199
|PWY66-21|	ethanol degradation II	TRUE	100	0	1	1	ALCOHOL-DEHYDROG-RXN RXN66-3 ACETATE--COA-LIGASE-RXN
|PWY66-366|	flavin salvage	TRUE	100	0	0	0	FADSYN-RXN RIBOFLAVINKIN-RXN
|PWY66-368|	ketolysis	TRUE	100	0	0	0	3-HYDROXYBUTYRATE-DEHYDROGENASE-RXN RXNI-2 ACETYL-COA-ACETYLTRANSFER-RXN
|PWY66-385|	dTMP de novo biosynthesis (mitochondrial)	TRUE	100	0	0	0	DIHYDROFOLATEREDUCT-RXN GLYOHMETRANS-RXN THYMIDYLATESYN-RXN
|PWY66-389|	phytol degradation	TRUE	100	0	1	1	RXN66-478 RXN66-479 RXN66-480 RXN66-482
|PWY66-391|	fatty acid &beta;-oxidation VI (mammalian peroxisome)	TRUE	85	1	1	1	ACYLCOASYN-RXN ENOYL-COA-HYDRAT-RXN OHACYL-COA-DEHYDROG-RXN KETOACYLCOATHIOL-RXN RXN-11026
|PWY66-428|	L-threonine degradation V	TRUE	100	0	0	0	THREDEHYD-RXN RXN-7790
|PWY66-429|	fatty acid biosynthesis initiation (mitochondria)	TRUE	100	0	0	0	3-OXOACYL-ACP-SYNTH-BASE-RXN ACP-S-ACETYLTRANSFER-RXN MALONYL-COA-ACP-TRANSACYL-RXN RXN-12359
|PWY66-430|	tetradecanoate biosynthesis (mitochondria)	TRUE	96	0	0	0	RXN-9515 RXN-9521 RXN-9520 4.2.1.58-RXN RXN-9526 4.2.1.59-RXN RXN-9530 RXN-9533 RXN-9534 RXN-9537 RXN-9538 3.1.2.21-RXN RXN-9648 RXN-9650 RXN-9651 RXN-9652 RXN-9653 RXN-9655 RXN-9514 RXN-9528 RXN-9524 RXN-9518 RXN-9536 RXN-9532
|PWY-6670|	citronellol degradation	TRUE	100	1	1	1	RXN-11912 RXN-11913 RXN-11915
|PWY-6683|	assimilatory sulfate reduction III	TRUE	66	0	1	1	SULFATE-ADENYLYLTRANS-RXN RXN-12019
|PWY-6689|	tRNA splicing I	TRUE	71	2	3	3	RXN-17939 RXN-17940 RXN-17941
|PWY-6697|	oxalate degradation IV	TRUE	100	0	0	0	OXALATE-OXIDASE-RXN
|PWY-6700|	queuosine biosynthesis I (de novo)	TRUE	100	0	0	0	RXN0-4022 RXN0-1321 RXN0-1342 RXN-12104
|PWY-6708|	ubiquinol-8 biosynthesis (early decarboxylation)	TRUE	75	0	1	1	OCTAPRENYL-METHYL-METHOXY-BENZOQ-OH-RXN DHHB-METHYLTRANSFER-RXN 2-OCTAPRENYL-METHOXY-BENZOQ-METH-RXN 2-OCTAPRENYL-6-METHOXYPHENOL-HYDROX-RXN 2-OCTAPRENYL-6-OHPHENOL-METHY-RXN 4OHBENZOATE-OCTAPRENYLTRANSFER-RXN
|PWY-6718|	sulfoacetaldehyde degradation III	TRUE	100	0	0	0	RXN-12148
|PWY-6760|	D-xylose degradation III	TRUE	80	1	1	1	XYLONATE-DEHYDRATASE-RXN RXN-8777 25-DIOXOVALERATE-DEHYDROGENASE-RXN
|PWY-6781|	chlorogenic acid degradation	TRUE	100	0	0	0	CHLOROGENATE-HYDROLASE-RXN
|PWY-6845|	nitric oxide biosynthesis I (plants)	TRUE	100	0	0	0	RXN-13564 RXN-13565
|PWY-6854|	ethene biosynthesis III (microbes)	TRUE	66	0	1	1	R15-RXN SUPEROX-DISMUT-RXN
|PWY-6871|	3-methylbutanol biosynthesis (engineered)	TRUE	100	0	0	0	3-ISOPROPYLMALISOM-RXN 2-ISOPROPYLMALATESYN-RXN RXN-8991 3-ISOPROPYLMALDEHYDROG-RXN RXN-7692 RXN-7693
|PWY-6922|	L-N&delta;-acetylornithine biosynthesis	TRUE	83	1	0	0	ORNITHINE-GLU-AMINOTRANSFERASE-RXN RXN-14903 GLUTKIN-RXN GLUTSEMIALDEHYDROG-RXN
|PWY-6933|	seleno-amino acid detoxification and volatilization III	TRUE	100	0	0	0	RXN-11061 RXN-11063
|PWY-6936|	seleno-amino acid biosynthesis (plants)	TRUE	80	1	0	0	RXN-12726 RXN-12729 SERINE-O-ACETTRAN-RXN
|PWY-6938-1|	NADH repair (prokaryotes)	TRUE	100	0	1	1	RXN-12752 RXN0-6727
|PWY-6964|	ammonia assimilation cycle II	TRUE	100	0	0	0	GLUTAMINESYN-RXN GLUTAMATE-SYNTHASE-FERREDOXIN-RXN
|PWY-701|	L-methionine degradation II	TRUE	100	0	0	0	RXN-14301
|PWY-7046|	4-coumarate degradation (anaerobic)	TRUE	66	0	1	1	4-COUMARATE--COA-LIGASE-RXN RXN-11244 RXN-13392 RXN-13394
|PWY-7094|	fatty acid salvage	TRUE	100	0	1	1	RXN-13614 RXN-13616 RXN-13617 RXN-12490 RXN-13613 RXN-13615
|PWY-7096|	triclosan resistance	TRUE	100	0	0	0	RXN-17126
|PWY-7098|	vanillin and vanillate degradation II	TRUE	100	0	1	1	1.2.1.67-RXN RXN-10891
|PWY-7111|	pyruvate fermentation to isobutanol (engineered)	TRUE	100	0	0	0	ACETOLACTSYN-RXN ACETOLACTREDUCTOISOM-RXN DIHYDROXYISOVALDEHYDRAT-RXN RXN-7643 RXN-7657
|PWY-7115|	C4 photosynthetic carbon assimilation cycle, NAD-ME type	TRUE	81	2	0	0	PEPCARBOX-RXN ASPAMINOTRANS-RXN ALANINE-AMINOTRANSFERASE-RXN RXN-13697 RXN-13698 1.1.1.39-RXN MALATE-DEH-RXN
|PWY-7118|	chitin deacetylation	TRUE	100	0	0	0	CHITIN-DEACETYLASE-RXN MALSYN-RXN 1.1.1.39-RXN ACETATE--COA-LIGASE-RXN
|PWY-7176|	UTP and CTP de novo biosynthesis	TRUE	100	0	0	0	RXN-12002 UDPKIN-RXN CTPSYN-RXN
|PWY-7179-1|	purine deoxyribonucleosides degradation II	TRUE	100	0	0	0	DEOXYINOPHOSPHOR-RXN DEOXYGUANPHOSPHOR-RXN ADDALT-RXN
|PWY-7179|	purine deoxyribonucleosides degradation I	TRUE	100	0	0	0	DEOXYINOPHOSPHOR-RXN DEOXYGUANPHOSPHOR-RXN DEOXYADENPHOSPHOR-RXN ADDALT-RXN
|PWY-7183|	pyrimidine nucleobases salvage I	TRUE	100	0	0	0	URACIL-PRIBOSYLTRANS-RXN
|PWY-7184|	pyrimidine deoxyribonucleotides de novo biosynthesis I	TRUE	88	0	1	1	DCDPKIN-RXN DUDPKIN-RXN DUTP-PYROP-RXN DTMPKI-RXN DTDPKIN-RXN UDPREDUCT-RXN CDPREDUCT-RXN THYMIDYLATESYN-RXN
|PWY-7197|	pyrimidine deoxyribonucleotide phosphorylation	TRUE	100	0	0	0	DTMPKI-RXN RXN-7913 DTDPKIN-RXN DCDPKIN-RXN
|PWY-7198|	pyrimidine deoxyribonucleotides de novo biosynthesis IV	TRUE	71	0	1	1	DCDPKIN-RXN DTMPKI-RXN DTDPKIN-RXN CDPREDUCT-RXN THYMIDYLATESYN-RXN
|PWY-7205|	CMP phosphorylation	TRUE	100	0	0	0	RXN-11832 CDPKIN-RXN
|PWY-7216|	(R)- and (S)-3-hydroxybutanoate biosynthesis (engineered)	TRUE	100	0	0	0	RXN-5901 ACETYL-COA-ACETYLTRANSFER-RXN RXN-11662 RXN-14255 RXN-14251
|PWY-7219|	adenosine ribonucleotides de novo biosynthesis	TRUE	100	0	0	0	ADENYLOSUCCINATE-SYNTHASE-RXN AMPSYN-RXN ADENYL-KIN-RXN
|PWY-7221|	guanosine ribonucleotides de novo biosynthesis	TRUE	100	0	0	0	IMP-DEHYDROG-RXN GMP-SYN-GLUT-RXN GUANYL-KIN-RXN GDPKIN-RXN
|PWY-7226|	guanosine deoxyribonucleotides de novo biosynthesis I	TRUE	100	0	0	0	GDPREDUCT-RXN DGDPKIN-RXN
|PWY-7227|	adenosine deoxyribonucleotides de novo biosynthesis I	TRUE	100	0	0	0	ADPREDUCT-RXN DADPKIN-RXN
|PWY-723|	alkylnitronates degradation	TRUE	100	0	1	1	2-NITROPROPANE-DIOXYGENASE-RXN RXN0-6377
|PWY-7254|	TCA cycle VII (acetate-producers)	TRUE	88	0	1	1	FUMHYDR-RXN ACONITATEHYDR-RXN CITSYN-RXN ACONITATEDEHYDR-RXN MALATE-DEHYDROGENASE-ACCEPTOR-RXN ISOCITDEH-RXN RXN-8807 RXN-14971
|PWY-7268|	cytosolic NADPH production (yeast)	TRUE	80	0	0	0	NAD-KIN-RXN RXN0-3962 ISOCITDEH-RXN NADH-KINASE-RXN
|PWY-7269|	mitochondrial NADPH production (yeast)	TRUE	100	0	0	0	NAD-KIN-RXN ALDHDEHYDROG-RXN NADH-KINASE-RXN RXN0-5330 ALDEHYDE-DEHYDROGENASE-NADP+-RXN
|PWY-7288|	fatty acid &beta;-oxidation VII (yeast peroxisome)	TRUE	80	0	0	0	ACYLCOASYN-RXN RXN66-485 KETOACYLCOATHIOL-RXN RXN-11026
|PWY-7292|	oleate &beta;-oxidation (thioesterase-dependent, yeast)	TRUE	100	0	0	0	RXN0-5391 RXN0-5390
|PWY-7340|	9-cis, 11-trans-octadecadienoyl-CoA degradation (isomerase-dependent, yeast)	TRUE	80	1	0	0	RXN-14796 RXN-14798 RXN-14799 RXN-14800 RXN-14802 RXN-14803 RXN-14804
|PWY-7343|	UDP-&alpha;-D-glucose biosynthesis	TRUE	100	0	0	0	GLUC1PURIDYLTRANS-RXN PHOSPHOGLUCMUT-RXN
|PWY-7344|	UDP-&alpha;-D-galactose biosynthesis	TRUE	100	0	0	0	UDPGLUCEPIM-RXN
|PWY-7380|	biotin biosynthesis from 8-amino-7-oxononanoate II	TRUE	100	0	1	1	DETHIOBIOTIN-SYN-RXN RXN-14930 RXN-17472 RXN-17473
|PWY-7383|	anaerobic energy metabolism (invertebrates, cytosol)	TRUE	85	0	2	2	ALANINE-AMINOTRANSFERASE-RXN ALARACECAT-RXN ASPAMINOTRANS-RXN MALATE-DEH-RXN 4.1.1.32-RXN RXN-12481
|PWY-7388|	octanoyl-[acyl-carrier protein] biosynthesis (mitochondria, yeast)	TRUE	100	0	0	0	RXN-9514 4.2.1.58-RXN RXN-9515 RXN-9516 RXN-9518 RXN-9520 RXN-9523 RXN-9524 4.2.1.59-RXN RXN-9521 RXN-9526 3-OXOACYL-ACP-SYNTH-BASE-RXN
|PWY-7396|	butanol and isobutanol biosynthesis (engineered)	TRUE	87	2	0	0	RXN-14986 RXN-14985 RXN-7643 RXN-7657 1.4.3.19-RXN
|PWY-7425|	2-chloroacrylate degradation I	TRUE	66	0	1	1	RXN-14536 DLACTDEHYDROGFAD-RXN
|PWY-7432|	L-phenylalanine biosynthesis III (cytosolic, plants)	TRUE	100	0	0	0	RXN-15200 PREPHENATEDEHYDRAT-RXN
|PWY-7441|	polymyxin A biosynthesis	TRUE	100	0	0	0	RXN-15242
|PWY-7516|	L-lyxonate degradation	TRUE	100	0	0	0	RXN-15590 4.2.1.43-RXN RXN-8775
|PWY-7544|	pyruvate to cytochrome bo oxidase electron transfer	TRUE	100	0	0	0	RXN-11496 RXN0-5268
|PWY-7545|	pyruvate to cytochrome bd oxidase electron transfer	TRUE	100	0	0	0	RXN-11496 RXN0-5266
|PWY-7559|	glutathione degradation (DUG pathway)	TRUE	100	0	0	0	RXN-6622 RXN-12618
|PWY-7560|	methylerythritol phosphate pathway II	TRUE	88	0	1	1	DXS-RXN DXPREDISOM-RXN RXN0-302 RXN0-882 RXN0-884 ISPH2-RXN 2.7.1.148-RXN 2.7.7.60-RXN
|PWY-7566|	L-gulonate degradation	TRUE	100	0	0	0	RXN-15920
|PWY-7568|	L-galactose degradation	TRUE	100	0	1	1	RXN-15924
|PWY-7574|	propanoyl-CoA degradation II	TRUE	100	0	1	1	RXN-15977 RXN-6383 RXN-6384 3-HYDROXYPROPIONATE-DEHYDROGENASE-RXN RXN-2902
|PWY-7639|	bis(guanylyl molybdenum cofactor) biosynthesis	TRUE	100	0	0	0	RXN-16456 RXN-16457
|PWY-7663|	gondoate biosynthesis (anaerobic)	TRUE	100	0	1	0	RXN-16629 RXN-16630 RXN-16631 RXN-16632
|PWY-7681|	1-chloro-2-nitrobenzene degradation	TRUE	100	0	0	0	RXN-16792
|PWY-7685|	L-malate degradation I	TRUE	100	0	0	0	RXN-16819
|PWY-7686|	L-malate degradation II	TRUE	100	0	0	0	1.1.1.39-RXN
|PWY-7691|	10,13-epoxy-11-methyl-octadecadienoate biosynthesis	TRUE	100	0	0	0	RXN-16881 RXN-16880
|PWY-7801|	N-end rule pathway I (prokaryotic)	TRUE	100	0	0	0	RXN-17846 LEUCYLTRANSFERASE-RXN
|PWY-7802|	N-end rule pathway II (prokaryotic)	TRUE	100	0	0	0	RXN-17899 RXN-17898
|PWY-7806|	glyphosate degradation II	TRUE	100	0	0	0	RXN-17951
|PWY-7851|	coenzyme A biosynthesis II (eukaryotic)	TRUE	100	1	0	0	PANTEPADENYLYLTRAN-RXN DEPHOSPHOCOAKIN-RXN P-PANTOCYSDECARB-RXN
|PWY-7870|	L-cysteine biosynthesis VII (from S-sulfo-L-cysteine)	TRUE	66	0	1	1	SULFOCYS-RXN SERINE-O-ACETTRAN-RXN
|PWY-7895|	ethionamide activation	TRUE	100	0	0	0	RXN-18711 RXN-18712 RXN-18713
|PWY-7896|	isoniazid activation	TRUE	100	0	0	0	RXN-18721
|PWY-7909|	formaldehyde oxidation VII (THF pathway)	TRUE	100	0	0	0	METHENYLTHFCYCLOHYDRO-RXN METHYLENETHFDEHYDROG-NADP-RXN FORMYLTHFDEFORMYL-RXN
|PWY-7919|	protein N-glycosylation processing phase (plants and animals)	TRUE	90	4	0	0	RXN-18917 RXN-18918 RXN-18919 RXN-18920 RXN-18921 RXN-18922 RXN-18923 RXN-18924 RXN-18926 RXN-18927 RXN-18928 RXN-18929 RXN-18930 RXN-18931
|PWY-7980|	ATP biosynthesis	TRUE	100	0	0	0	ATPSYN-RXN
|PWY-7996|	menaquinol-4 biosynthesis I	TRUE	100	0	0	0	RXN-19667
|PWY-8002|	4-coumarate degradation (aerobic)	TRUE	100	0	1	1	4-COUMARATE--COA-LIGASE-RXN RXN-11244 RXN-13392 RXN-13394 4-HYDROXYBENZOATE-3-MONOOXYGENASE-RXN
|PWY-8072|	alanine racemization	TRUE	100	0	0	0	ALARACECAT-RXN
|PWY-8073|	lipid IVA biosynthesis (P. putida)	TRUE	83	0	0	0	RXN-20784 RXN-20785 RXN-20787 RXN-20788 RXN-20789
|PWY-8074|	Kdo transfer to lipid IVA (P. putida)	TRUE	100	0	0	0	RXN-20790 RXN-20791
|PWY-8097|	5-hydroxybenzimidazole biosynthesis (anaerobic)	TRUE	100	0	0	0	RXN-17122
|PWY-8105|	queuosine biosynthesis II (queuine salvage)	TRUE	100	0	0	0	QUEUOSINE-TRNA-RIBOSYLTRANSFERASE-RXN
|PWY-8136|	NADPH repair (prokaryotes)	TRUE	100	0	1	1	RXN-13141 RXN-13142
|PWY-8138|	polyphosphate metabolism	TRUE	100	0	0	0	EXOPOLYPHOSPHATASE-RXN POLYPHOSPHATE-KINASE-RXN
|PWY-8148|	NADP biosynthesis	TRUE	100	0	0	0	NAD-KIN-RXN
|PWY-8159|	dipyrromethane cofactor biosynthesis	TRUE	100	1	0	0	RXN-21523 RXN-21524 RXN-21525
|PWY-8168|	bis(guanylyl tungstenpterin) cofactor biosynthesis	TRUE	100	0	0	0	RXN-21295
|PWY-8173|	anteiso-branched-chain fatty acid biosynthesis	TRUE	79	0	1	1	RXN-21614 RXN-21615 2KETO-3METHYLVALERATE-RXN BRANCHED-CHAINAMINOTRANSFERILEU-RXN RXN-21616 RXN-21617 RXN-21618 RXN-21619 RXN-21620 RXN-21621 RXN-21622 RXN-21623 RXN-21624 RXN-21625 RXN-21626 RXN-21627 RXN-21628 RXN-21629 RXN-21631 RXN-21632 RXN-21633 RXN-21634 RXN-21635 RXN-21636 RXN-21637 RXN-21639 RXN-21643
|PWY-8174|	odd iso-branched-chain fatty acid biosynthesis	TRUE	76	0	1	1	2KETO-4METHYL-PENTANOATE-DEHYDROG-RXN BRANCHED-CHAINAMINOTRANSFERLEU-RXN RXN-21645 RXN-21646 RXN-21647 RXN-21649 RXN-21650 RXN-21651 RXN-21652 RXN-21654 RXN-21655 RXN-21656 RXN-21657 RXN-21659 RXN-21660 RXN-21661 RXN-21662 RXN-21664 RXN-21665 RXN-21666 RXN-21667 RXN-21668 RXN-21669 RXN-21670 RXN-21671 RXN-21672
|PWY-8181|	2-methyl-branched fatty acid &beta;-oxidation	TRUE	100	0	0	0	RXN-21776 RXN-21775 RXN-21774 RXN-21773 RXN-21777 RXN-21779 RXN-21780 RXN-21781 RXN-21782 RXN-21783 RXN-21784 RXN-21785 RXN-21786 RXN-21787
|PWY-8182|	valproate &beta;-oxidation	TRUE	100	1	0	0	RXN-21768 RXN-21767 RXN-21766 RXN-21765 RXN-21763 RXN-21769 RXN-21771 RXN-12561
|PWY-8203|	8-amino-7-oxononanoate biosynthesis IV	TRUE	80	0	0	0	RXN-22026 RXN-22025 RXN-22024 RXN-11484
|PWY-8245|	lipid IVA biosynthesis (P. gingivalis)	TRUE	88	0	0	0	RXN-22237 RXN-22238 RXN-22241 RXN-22242 RXN-22244 RXN-22245 RXN-22246 RXN-22247
|PWY-8246|	Kdo transfer to lipid IVA (P. gingivalis)	TRUE	100	0	2	0	RXN-22248 RXN-22249
|PWY-8276|	4-aminobenzoate biosynthesis II	TRUE	100	0	0	0	ADCLY-RXN RXN-22440
|PWY-8277|	NAD de novo biosynthesis IV (anaerobic)	TRUE	83	0	0	0	NICONUCADENYLYLTRAN-RXN NAD-SYNTH-GLN-RXN QUINOPRIBOTRANS-RXN QUINOLINATE-SYNTHA-RXN RXN-9772
|PWY-8279|	palmitate biosynthesis III	TRUE	96	0	1	1	RXN-9520 RXN-9518 RXN-9516 RXN-9514 4.2.1.58-RXN RXN-9523 RXN-9524 4.2.1.59-RXN RXN-9527 RXN-9528 RXN-9531 RXN-9532 RXN-9533 RXN-9535 RXN-9536 RXN-9537 RXN-9539 RXN-9540 4.2.1.61-RXN RXN-9655 RXN-9623 RXN-9515 RXN-9521 RXN-9526 RXN-9530 RXN-9534 RXN-9538 RXN-9542
|PWY-8283|	lipid IVA biosynthesis (generic)	TRUE	83	0	0	0	RXN-22480 RXN-22481 RXN-22482 RXN-22484 RXN-22485
|PWY-8284|	Kdo transfer to lipid IVA (generic)	TRUE	100	0	0	0	RXN-22486 RXN-22487
|PWY-8289|	dZTP biosynthesis	TRUE	100	1	0	0	RXN-22497 RXN-22498 RXN-22499 RXN0-385
|PWY-8325|	glycine betaine degradation III	TRUE	80	0	0	0	RXN-15125 GLYOHMETRANS-RXN RXN-22744 RXN-22743
|PWY-8328|	acetate and ATP formation from acetyl-CoA III	TRUE	100	0	0	0	ACETATE--COA-LIGASE-RXN
|PWY-8347|	adipate biosynthesis	TRUE	100	0	0	0	RXN-3641 RXN0-2044 RXN-2425 RXN-22975 RXN-22974
|PWY-8354|	adipate degradation	TRUE	100	0	0	0	RXN-22974 RXN-22997 RXN-2425 RXN0-2044 RXN-3641
|PWY-8375|	benzene degradation IV (anaerobic)	TRUE	100	0	0	0	RXN-23213
|PWYI-14|	lipid IVA biosynthesis (H. pylori)	TRUE	83	0	0	0	RXN-22246 RXN-22247 RXNI-27 RXN2DNV-2 RXN2DNV-3
|PYRIDNUCSYN-PWY|	NAD de novo biosynthesis I	TRUE	83	0	1	1	NICONUCADENYLYLTRAN-RXN NAD-SYNTH-GLN-RXN QUINOPRIBOTRANS-RXN QUINOLINATE-SYNTHA-RXN L-ASPARTATE-OXID-RXN
|PYRIDOXSYN-PWY|	pyridoxal 5'-phosphate biosynthesis I	TRUE	100	0	0	0	PNPOXI-RXN ERYTH4PDEHYDROG-RXN DXS-RXN PDXJ-RXN ERYTHRON4PDEHYDROG-RXN PSERTRANSAMPYR-RXN RXN-13179
|PYRUVDEHYD-PWY|	pyruvate decarboxylation to acetyl CoA I	TRUE	100	0	1	1	RXN0-1133 RXN0-1132 RXN0-1134
|QUINATEDEG-PWY|	quinate degradation I	TRUE	100	0	0	0	1.1.99.25-RXN DHSHIKIMATE-DEHYDRO-RXN 3-DEHYDROQUINATE-DEHYDRATASE-RXN
|REDCITCYC|	TCA cycle VI (Helicobacter)	TRUE	88	0	1	1	FUMHYDR-RXN ACONITATEHYDR-RXN CITSYN-RXN ACONITATEDEHYDR-RXN RXNI-2 R601-RXN RXNI-3 ISOCITDEH-RXN
|RIBOSYN2-PWY|	flavin biosynthesis I (bacteria and plants)	TRUE	100	0	1	1	RIBOFLAVINKIN-RXN FADSYN-RXN RIBOFLAVIN-SYN-RXN LUMAZINESYN-RXN RIBOPHOSPHAT-RXN DIOHBUTANONEPSYN-RXN RIBOFLAVINSYNREDUC-RXN RIBOFLAVINSYNDEAM-RXN GTP-CYCLOHYDRO-II-RXN
|SALVPURINE2-PWY|	xanthine and xanthosine salvage	TRUE	100	0	0	0	XANPRIBOSYLTRAN-RXN XANTHOSINEPHOSPHORY-RXN
|SAM-PWY|	S-adenosyl-L-methionine biosynthesis	TRUE	100	0	0	0	S-ADENMETSYN-RXN
|SERDEG-PWY|	L-serine degradation	TRUE	100	0	0	0	RXN-15125
|SERSYN-PWY|	L-serine biosynthesis I	TRUE	100	0	0	0	PSERTRANSAM-RXN PGLYCDEHYDROG-RXN RXN0-5114
|SHIKIMATEDEG-PWY|	shikimate degradation I	TRUE	100	0	1	1	SHIKIMATE-PQQ-RXN DHSHIKIMATE-DEHYDRO-RXN
|SULFMETII-PWY|	assimilatory sulfate reduction II	TRUE	100	0	1	1	SULFATE-ADENYLYLTRANS-RXN SULFITE-REDUCTASE-FERREDOXIN-RXN 1.8.4.9-RXN
|SULFUROX-PWY|	sulfur oxidation I (aerobic)	TRUE	100	0	0	0	FESGSHTHIO-RXN
|TCA-1|	TCA cycle VIII (Chlamydia)	TRUE	100	0	0	0	FUMHYDR-RXN SUCCCOASYN-RXN MALATE-DEH-RXN RXN-14971 2OXOGLUTARATEDEH-RXN ASPAMINOTRANS-RXN
|TCA|	TCA cycle I (prokaryotic)	TRUE	100	0	1	1	FUMHYDR-RXN SUCCCOASYN-RXN 2OXOGLUTARATEDEH-RXN ACONITATEHYDR-RXN CITSYN-RXN ACONITATEDEHYDR-RXN MALATE-DEHYDROGENASE-ACCEPTOR-RXN ISOCITDEH-RXN MALATE-DEH-RXN RXN-14971
|THRDLCTCAT-PWY|	L-threonine degradation III (to methylglyoxal)	TRUE	100	0	0	0	THREODEHYD-RXN AMACETOXID-RXN
|TRNA-CHARGING-PWY|	tRNA charging	TRUE	95	0	0	0	ARGININE--TRNA-LIGASE-RXN CYSTEINE--TRNA-LIGASE-RXN GLUTAMINE--TRNA-LIGASE-RXN GLURS-RXN ISOLEUCINE--TRNA-LIGASE-RXN LEUCINE--TRNA-LIGASE-RXN VALINE--TRNA-LIGASE-RXN ALANINE--TRNA-LIGASE-RXN ASPARTATE--TRNA-LIGASE-RXN TYROSINE--TRNA-LIGASE-RXN TRYPTOPHAN--TRNA-LIGASE-RXN THREONINE--TRNA-LIGASE-RXN SERINE--TRNA-LIGASE-RXN PROLINE--TRNA-LIGASE-RXN PHENYLALANINE--TRNA-LIGASE-RXN METHIONINE--TRNA-LIG…
|TRPIAACAT-PWY|	indole-3-acetate biosynthesis VI (bacteria)	TRUE	66	1	1	1	TRYPTOPHAN-AMINOTRANSFERASE-RXN 4.1.1.74-RXN
|TRPSYN-PWY|	L-tryptophan biosynthesis	TRUE	83	0	0	0	IGPSYN-RXN PRAISOM-RXN PRTRANS-RXN ANTHRANSYN-RXN RXN0-2382
|TRYPANOSYN-PWY|	trypanothione biosynthesis	TRUE	100	0	0	0	6.3.1.9-RXN
|TYRFUMCAT-PWY|	L-tyrosine degradation I	TRUE	80	0	0	0	4-HYDROXYPHENYLPYRUVATE-DIOXYGENASE-RXN MALEYLACETOACETATE-ISOMERASE-RXN FUMARYLACETOACETASE-RXN TYROSINE-AMINOTRANSFERASE-RXN
|TYRSYN|	L-tyrosine biosynthesis I	TRUE	100	0	1	1	PREPHENATEDEHYDROG-RXN CHORISMATEMUT-RXN TYROSINE-AMINOTRANSFERASE-RXN
|UDPNACETYLGALSYN-PWY|	UDP-N-acetyl-D-glucosamine biosynthesis II	TRUE	83	0	0	0	L-GLN-FRUCT-6-P-AMINOTRANS-RXN GLUCOSAMINEPNACETYLTRANS-RXN PHOSACETYLGLUCOSAMINEMUT-RXN NAG1P-URIDYLTRANS-RXN PGLUCISOM-RXN
|UDPNAGSYN-PWY|	UDP-N-acetyl-D-glucosamine biosynthesis I	TRUE	100	0	0	0	NAG1P-URIDYLTRANS-RXN 2.3.1.157-RXN L-GLN-FRUCT-6-P-AMINOTRANS-RXN 5.4.2.10-RXN PGLUCISOM-RXN
|VALDEG-PWY|	L-valine degradation I	TRUE	100	0	0	0	BRANCHED-CHAINAMINOTRANSFERVAL-RXN MEPROPCOA-FAD-RXN METHYLACYLYLCOA-HYDROXY-RXN 3-HYDROXYISOBUTYRYL-COA-HYDROLASE-RXN 3-HYDROXYISOBUTYRATE-DEHYDROGENASE-RXN 1.2.1.25-RXN 2.6.1.22-RXN RXN-11213
|VALSYN-PWY|	L-valine biosynthesis	TRUE	100	0	0	0	DIHYDROXYISOVALDEHYDRAT-RXN BRANCHED-CHAINAMINOTRANSFERVAL-RXN ACETOLACTREDUCTOISOM-RXN ACETOLACTSYN-RXN
PWY2	Catalase test	TRUE	100	0	1	1	rxn1
PWY3	leucyl aminopeptidase test	TRUE	100	0	1	1	rxn1
AGMA-TRANSP	Agmatine Transport	TRUE	100	0	0	0	rxn1
FD-NADH-OXIDO	Ferredoxin:NAD+ oxidoreductase	TRUE	100	0	0	0	FERREDOXIN-NAD+-REDUCTASE-RXN
MQL6-NADH-OXIDO	NADH:menaquinone6 oxidoreductase	TRUE	100	0	0	0	NQOR-RXN
TRPSYN-PWY2	L-tryptophan biosynthesis (complex)	TRUE	100	0	1	1	IGPSYN-RXN PRAISOM-RXN PRTRANS-RXN ANTHRANSYN-RXN TRYPSYN-RXN
BACTERIOFERRITIN-PWY	ferroxidase	TRUE	100	0	0	0	RXN0-1483
PEPTIDOGLYCANSYN-PWY2	peptidoglycan biosynthesis I (meso-diaminopimelate containing)	TRUE	100	0	2	2	NACGLCTRANS-RXN PHOSNACMURPENTATRANS-RXN UDPNACETYLGLUCOSAMENOLPYRTRANS-RXN UDPNACETYLMURAMATEDEHYDROG-RXN UDP-NACMURALGLDAPAALIG-RXN UDP-NACMUR-ALA-LIG-RXN UDP-NACMURALA-GLU-LIG-RXN GLUTRACE-RXN UDP-NACMURALGLDAPLIG-RXN DALADALALIG-RXN
PWY-6559-2	spermidine biosynthesis II (only one key enzyme)	TRUE	75	0	1	1	ASPARTATEKIN-RXN ASPARTATE-SEMIALDEHYDE-DEHYDROGENASE-RXN RXN-11564
PI-ABC-TRANS	Phosphate ABC transporter	TRUE	100	0	0	0	ABC-27-RXN
PYR-TO-BUT-NADPH	3-hydroxybutyryl-CoA dehydrogenase	TRUE	100	0	0	0	3-HYDROXYBUTYRYL-COA-DEHYDROGENASE-RXN
FOLATE-SYN-GS1	Folate biosynthesis from GTP and 4-aminobenzoate via dihydropterin-3-triphosphate	TRUE	66	0	1	1	GTP-CYCLOHYDRO-I-RXN H2PTEROATESYNTH-RXN DIHYDROFOLATESYNTH-RXN DHFR
NA-F0F1ATPSYN	Na(+)-translocating ATPase	TRUE	100	0	0	0	NA-F0F1ATPSYNTHASE
THRBIOSYN-GS	Threonine biosynthis from aspartate via homoserine (gapseq)	TRUE	80	0	0	0	THRESYN-RXN ASPARTATEKIN-RXN ASPARTATE-SEMIALDEHYDE-DEHYDROGENASE-RXN HOMOSERDEHYDROG-RXN
|NADPHOS-DEPHOS-PWY|	NAD phosphorylation and dephosphorylation	TRUE	100	0	2	1	NAD-KIN-RXN TRANS-RXN0-277 RXN-5822

## Sheet: 24AR27665
# gapseq version: 1.4.0
# Sequence DB md5sum: 954ab58 (2024-11-06, Bacteria)
# Genome format: nucl
ID	Name	Prediction	Completeness	VagueReactions	KeyReactions	KeyReactionsFound	ReactionsFound
|1CMET2-PWY|	folate transformations III (E. coli)	true	88	0	0	0	DIHYDROFOLATEREDUCT-RXN RXN-22438 HOMOCYSMETB12-RXN GCVMULTI-RXN METHENYLTHFCYCLOHYDRO-RXN METHYLENETHFDEHYDROG-NADP-RXN GLYOHMETRANS-RXN THYMIDYLATESYN-RXN
|ALADEG-PWY|	L-alanine degradation I	true	100	0	1	1	ALARACECAT-RXN DALADEHYDROG-RXN
|ALANINE-DEG3-PWY|	L-alanine degradation III	true	100	0	0	0	ALANINE-AMINOTRANSFERASE-RXN
|ALANINE-SYN2-PWY|	L-alanine biosynthesis II	true	100	0	0	0	ALANINE-AMINOTRANSFERASE-RXN
|AMMASSIM-PWY|	ammonia assimilation cycle III	true	100	0	0	0	RXN-20084 GLUTAMINESYN-RXN GLUTAMIN-RXN
|ARGININE-SYN4-PWY|	L-ornithine biosynthesis II	true	100	0	0	0	ORNITHINE-GLU-AMINOTRANSFERASE-RXN GLUTKIN-RXN GLUTSEMIALDEHYDROG-RXN
|ARGSYNBSUB-PWY|	L-arginine biosynthesis II (acetyl cycle)	true	100	0	2	2	ARGSUCCINSYN-RXN ARGSUCCINLYA-RXN ORNCARBAMTRANSFER-RXN ACETYLORNTRANSAM-RXN N-ACETYLGLUTPREDUCT-RXN ACETYLGLUTKIN-RXN GLUTAMATE-N-ACETYLTRANSFERASE-RXN CARBPSYN-RXN N-ACETYLTRANSFER-RXN
|ASPARAGINE-DEG1-PWY|	L-asparagine degradation I	true	100	0	0	0	ASPARAGHYD-RXN
|ASPARTATE-DEG1-PWY|	L-aspartate degradation I	true	100	0	0	0	ASPAMINOTRANS-RXN
|ASPARTATESYN-PWY|	L-aspartate biosynthesis	true	100	0	0	0	ASPAMINOTRANS-RXN
|AST-PWY|	L-arginine degradation II (AST pathway)	true	100	0	0	0	ARGININE-N-SUCCINYLTRANSFERASE-RXN SUCCARGDIHYDRO-RXN SUCCORNTRANSAM-RXN SUCCGLUALDDEHYD-RXN SUCCGLUDESUCC-RXN
|BETSYN-PWY|	glycine betaine biosynthesis I (Gram-negative bacteria)	true	100	0	0	0	CHD-RXN BADH-RXN
|CATECHOL-ORTHO-CLEAVAGE-PWY|	catechol degradation to &beta;-ketoadipate	true	75	0	1	1	CATECHOL-12-DIOXYGENASE-RXN MUCONATE-CYCLOISOMERASE-RXN 3-OXOADIPATE-ENOL-LACTONASE-RXN
|CHOLINE-BETAINE-ANA-PWY|	choline degradation I	true	100	0	0	0	BADH-RXN CHD-RXN
|CITRULBIO-PWY|	L-citrulline biosynthesis	true	85	0	0	0	ORNITHINE-GLU-AMINOTRANSFERASE-RXN ORNCARBAMTRANSFER-RXN GLUTKIN-RXN GLUTSEMIALDEHYDROG-RXN RXN-14903 GLUTAMIN-RXN
|COA-PWY|	coenzyme A biosynthesis I (bacteria)	true	100	0	1	1	PANTEPADENYLYLTRAN-RXN DEPHOSPHOCOAKIN-RXN P-PANTOCYSDECARB-RXN P-PANTOCYSLIG-RXN
|CYSTSYN-PWY|	L-cysteine biosynthesis I	true	100	0	0	0	SERINE-O-ACETTRAN-RXN ACSERLY-RXN
|DAPLYSINESYN-PWY|	L-lysine biosynthesis I	true	100	0	1	1	DIAMINOPIMEPIM-RXN DIAMINOPIMDECARB-RXN SUCCDIAMINOPIMDESUCC-RXN SUCCINYLDIAMINOPIMTRANS-RXN TETHYDPICSUCC-RXN DIHYDRODIPICSYN-RXN ASPARTATE-SEMIALDEHYDE-DEHYDROGENASE-RXN ASPARTATEKIN-RXN RXN-14014
|DETOX1-PWY|	superoxide radicals degradation	true	100	0	0	0	SUPEROX-DISMUT-RXN CATAL-RXN
|FAO-PWY|	fatty acid &beta;-oxidation I (generic)	true	100	0	0	0	OHACYL-COA-DEHYDROG-RXN KETOACYLCOATHIOL-RXN OHBUTYRYL-COA-EPIM-RXN ACYLCOASYN-RXN ACYLCOADEHYDROG-RXN ENOYL-COA-DELTA-ISOM-RXN ENOYL-COA-HYDRAT-RXN
|FASYN-ELONG-PWY|	fatty acid elongation -- saturated	true	100	0	0	0	3-HYDROXYDECANOYL-ACP-DEHYDR-RXN ENOYL-ACP-REDUCT-NADPH-RXN ENOYL-ACP-REDUCT-NADH-RXN 3-OXOACYL-ACP-REDUCT-RXN 3-OXOACYL-ACP-SYNTH-RXN
|FORMASS-PWY|	formaldehyde oxidation IV (thiol-independent)	true	100	0	0	0	FORMALDEHYDE-DEHYDROGENASE-RXN
|GLNSYN-PWY|	L-glutamine biosynthesis I	true	100	0	0	0	GLUTAMINESYN-RXN
|GLUCONEO-PWY|	gluconeogenesis I	true	92	0	0	0	F16BDEPHOS-RXN F16ALDOLASE-RXN GAPOXNPHOSPHN-RXN PHOSGLYPHOS-RXN 3PGAREARR-RXN 2PGADEHYDRAT-RXN PEPSYNTH-RXN MALIC-NADP-RXN TRIOSEPISOMERIZATION-RXN 1.1.1.39-RXN MALATE-DEH-RXN PGLUCISOM-RXN
|GLUGLNSYN-PWY|	L-glutamate biosynthesis IV	true	100	0	0	0	GLUTAMATE-SYNTHASE-NADH-RXN
|GLUTAMATE-DEG1-PWY|	L-glutamate degradation I	true	100	0	0	0	GLUTAMATE-DEHYDROGENASE-RXN
|GLUTAMATE-SYN2-PWY|	L-glutamate biosynthesis II	true	100	0	0	0	GLUTAMATE-DEHYDROGENASE-NADP+-RXN
|GLUTAMINDEG-PWY|	L-glutamine degradation I	true	100	0	0	0	GLUTAMIN-RXN
|GLUTAMINEFUM-PWY|	L-glutamine degradation II	true	100	0	0	0	GLUTAMATESYN-RXN
|GLUTATHIONESYN-PWY|	glutathione biosynthesis	true	100	0	0	0	GLUTCYSLIG-RXN GLUTATHIONE-SYN-RXN
|GLUTDEG-PWY|	L-glutamate degradation II	true	100	0	0	0	ASPAMINOTRANS-RXN ASPARTASE-RXN
|GLUTSYNIII-PWY|	L-glutamate biosynthesis III	true	100	0	0	0	GLUTDEHYD-RXN
|GLUTSYN-PWY|	L-glutamate biosynthesis I	true	100	0	0	0	RXN-20084 GLUTAMIN-RXN
|GLYOXYLATE-BYPASS|	glyoxylate cycle	true	100	0	2	2	MALSYN-RXN ISOCIT-CLEAV-RXN ACONITATEHYDR-RXN CITSYN-RXN ACONITATEDEHYDR-RXN MALATE-DEH-RXN
|GLYSYN-ALA-PWY|	glycine biosynthesis III	true	100	0	0	0	ALANINE--GLYOXYLATE-AMINOTRANSFERASE-RXN
|GLYSYN-PWY|	glycine biosynthesis I	true	100	0	0	0	GLYOHMETRANS-RXN
|GLYSYN-THR-PWY|	glycine biosynthesis IV	true	100	0	0	0	THREONINE-ALDOLASE-RXN
|HEME-BIOSYNTHESIS-II-1|	heme b biosynthesis V (aerobic)	true	100	0	1	1	UROGENDECARBOX-RXN PROTOHEMEFERROCHELAT-RXN RXN0-1461 RXN-21483
|HEME-BIOSYNTHESIS-II|	heme b biosynthesis I (aerobic)	true	75	0	1	1	UROGENDECARBOX-RXN PROTOHEMEFERROCHELAT-RXN RXN0-1461
|HISDEG-PWY|	L-histidine degradation I	true	100	0	0	0	HISTIDINE-AMMONIA-LYASE-RXN UROCANATE-HYDRATASE-RXN IMIDAZOLONEPROPIONASE-RXN FORMIMINOGLUTAMASE-RXN
|HISHP-PWY|	L-histidine degradation VI	true	100	1	0	0	HISTIDINE-AMMONIA-LYASE-RXN UROCANATE-HYDRATASE-RXN IMIDAZOLONEPROPIONASE-RXN
|HOMOSER-METSYN-PWY|	L-methionine biosynthesis I	true	80	0	2	2	HOMSUCTRAN-RXN O-SUCCHOMOSERLYASE-RXN HOMOCYSMETB12-RXN CYSTATHIONINE-BETA-LYASE-RXN
|HOMOSERSYN-PWY|	L-homoserine biosynthesis	true	100	0	0	0	ASPARTATEKIN-RXN ASPARTATE-SEMIALDEHYDE-DEHYDROGENASE-RXN HOMOSERDEHYDROG-RXN
|ILEUDEG-PWY|	L-isoleucine degradation I	true	100	0	0	0	BRANCHED-CHAINAMINOTRANSFERILEU-RXN 1.1.1.178-RXN TIGLYLCOA-HYDROXY-RXN METHYLACETOACETYLCOATHIOL-RXN 2KETO-3METHYLVALERATE-RXN 2-METHYLACYL-COA-DEHYDROGENASE-RXN
|ILEUSYN-PWY|	L-isoleucine biosynthesis I (from threonine)	true	100	0	1	1	DIHYDROXYMETVALDEHYDRAT-RXN BRANCHED-CHAINAMINOTRANSFERILEU-RXN ACETOOHBUTREDUCTOISOM-RXN ACETOOHBUTSYN-RXN RXN-15122
|KDOSYN-PWY|	Kdo transfer to lipid IVA (E. coli)	true	100	0	0	0	KDOTRANS-RXN KDOTRANS2-RXN
|LCYSDEG-PWY|	L-cysteine degradation II	true	100	0	1	1	RXN-15129
|LEU-DEG2-PWY|	L-leucine degradation I	true	100	0	1	1	BRANCHED-CHAINAMINOTRANSFERLEU-RXN 2KETO-4METHYL-PENTANOATE-DEHYDROG-RXN METHYLCROTONYL-COA-CARBOXYLASE-RXN METHYLGLUTACONYL-COA-HYDRATASE-RXN HYDROXYMETHYLGLUTARYL-COA-LYASE-RXN RXN0-2301
|LEUSYN-PWY|	L-leucine biosynthesis	true	100	0	0	0	3-ISOPROPYLMALDEHYDROG-RXN BRANCHED-CHAINAMINOTRANSFERLEU-RXN 3-ISOPROPYLMALISOM-RXN 2-ISOPROPYLMALATESYN-RXN RXN-8991
|MALATE-ASPARTATE-SHUTTLE-PWY|	malate/L-aspartate shuttle pathway	true	100	0	0	0	ASPAMINOTRANS-RXN MALATE-DEH-RXN
|MENAQUINONESYN-PWY|	menaquinol-8 biosynthesis	true	100	0	0	0	ADOMET-DMK-METHYLTRANSFER-RXN
|NAD-BIOSYNTHESIS-III|	NAD biosynthesis from nicotinamide	true	100	0	1	1	2.4.2.12-RXN 2.7.7.1-RXN
|NADPHOS-DEPHOS-PWY-1|	NAD phosphorylation and transhydrogenation	true	100	0	0	0	NAD-KIN-RXN TRANS-RXN0-277
|NAGLIPASYN-PWY|	lipid IVA biosynthesis (E. coli)	true	83	0	0	0	LIPIDADISACCHARIDESYNTH-RXN TETRAACYLDISACC4KIN-RXN UDPHYDROXYMYRGLUCOSAMNACETYLTRANS-RXN UDPACYLGLCNACDEACETYL-RXN UDPNACETYLGLUCOSAMACYLTRANS-RXN
|NONMEVIPP-PWY|	methylerythritol phosphate pathway I	true	88	0	1	1	DXS-RXN DXPREDISOM-RXN RXN0-302 RXN0-884 ISPH2-RXN 2.7.1.148-RXN 2.7.7.60-RXN RXN-15878
|NONOXIPENT-PWY|	pentose phosphate pathway (non-oxidative branch) I	true	100	0	1	1	TRANSALDOL-RXN 2TRANSKETO-RXN 1TRANSKETO-RXN RIBULP3EPIM-RXN RIB5PISOM-RXN
|P105-PWY|	TCA cycle IV (2-oxoglutarate decarboxylase)	true	100	0	2	2	CITSYN-RXN ACONITATEDEHYDR-RXN ACONITATEHYDR-RXN FUMHYDR-RXN SUCCSEMIALDDEHYDROG-RXN RXN-7774 ISOCITDEH-RXN MALATE-DEH-RXN RXN-14971
|P108-PWY|	pyruvate fermentation to propanoate I	true	71	0	1	1	FUMHYDR-RXN R601-RXN RXN0-268 2.1.3.1-RXN MALATE-DEH-RXN
|P185-PWY|	formaldehyde assimilation III (dihydroxyacetone cycle)	true	91	0	1	1	FORMALDEHYDE-TRANSKETOLASE-RXN F16ALDOLASE-RXN F16BDEPHOS-RXN 2TRANSKETO-RXN TRIOSEPISOMERIZATION-RXN GAPOXNPHOSPHN-RXN PHOSGLYPHOS-RXN TRANSALDOL-RXN 1TRANSKETO-RXN RIB5PISOM-RXN RIBULP3EPIM-RXN
|P21-PWY|	pentose phosphate pathway (partial)	true	100	0	0	0	RIBULP3EPIM-RXN 1TRANSKETO-RXN 2TRANSKETO-RXN
|P221-PWY|	octane oxidation	true	100	0	1	1	R221-RXN R222-RXN R223-RXN RUBREDOXIN--NAD+-REDUCTASE-RXN ALKANE-1-MONOOXYGENASE-RXN
|P222-PWY|	sulfide oxidation I (to sulfur globules)	true	100	0	0	0	R17-RXN
|P401-PWY|	cyanide degradation	true	100	0	0	0	L-3-CYANOALANINE-SYNTHASE-RXN
|PHESYN|	L-phenylalanine biosynthesis I	true	100	0	1	1	PREPHENATEDEHYDRAT-RXN CHORISMATEMUT-RXN RXN-10814
|PPGPPMET-PWY|	ppGpp metabolism	true	100	0	0	0	PPPGPPHYDRO-RXN PPGPPSYN-RXN GTPPYPHOSKIN-RXN GDPPYPHOSKIN-RXN RXN0-6427 GDPKIN-RXN
|PROSYN-PWY|	L-proline biosynthesis I (from L-glutamate)	true	100	0	0	0	PYRROLINECARBREDUCT-RXN GLUTSEMIALDEHYDROG-RXN GLUTKIN-RXN
|PROUT-PWY|	L-proline degradation I	true	100	0	1	1	RXN-14116 RXN-14903
|PUTDEG-PWY|	putrescine degradation I	true	100	0	0	0	AMINOBUTDEHYDROG-RXN PUTTRANSAM-RXN
|PWY0-1021|	L-alanine biosynthesis III	true	100	0	0	0	RXN-12588
|PWY0-1280|	ethylene glycol degradation	true	100	0	0	0	GLYCOLALD-DEHYDROG-RXN GLYCOLALDREDUCT-RXN
|PWY0-1312|	acetate and ATP formation from acetyl-CoA I	true	100	0	0	0	ACETATEKIN-RXN PHOSACETYLTRANS-RXN
|PWY0-1313|	acetate conversion to acetyl-CoA	true	100	0	0	0	ACETATE--COA-LIGASE-RXN
|PWY0-1315|	L-lactaldehyde degradation (anaerobic)	true	100	0	0	0	LACTALDREDUCT-RXN
|PWY0-1317|	L-lactaldehyde degradation (aerobic)	true	100	0	0	0	L-LACTDEHYDROGFMN-RXN LACTALDDEHYDROG-RXN
|PWY0-1329|	succinate to cytochrome bo oxidase electron transfer	true	100	0	2	2	RXN0-5268 SUCCINATE-DEHYDROGENASE-UBIQUINONE-RXN
|PWY0-1334|	NADH to cytochrome bd oxidase electron transfer I	true	100	0	2	2	NADH-DEHYDROG-A-RXN RXN0-5266
|PWY0-1335|	NADH to cytochrome bo oxidase electron transfer I	true	100	0	2	2	NADH-DEHYDROG-A-RXN RXN0-5268
|PWY0-1337|	oleate &beta;-oxidation	true	100	0	0	0	RXN0-5391 RXN0-5390 RXN0-5393 RXN-17783 RXN-17782 RXN-17781 RXN-17780 RXN-17779 RXN-17778 RXN-17777 RXN-17776 RXN-17775 RXN-14393 RXN-14394 RXN-7931 RXN-9644 RXN-20675 RXN-20676 RXN-14274 RXN-13615 RXN-13616 RXN-12490 RXN-13617 RXN-14229 RXN-20678 RXN-20679 RXN-14277 RXN-14278 RXN-12570 RXN-12565 BUTYRYL-COA-DEHYDROGENASE-RXN RXN-11667 RXN-11662 ACETYL-COA-ACETYLTRANSFER-RXN RXN-12567
|PWY0-1353|	succinate to cytochrome bd oxidase electron transfer	true	100	0	2	2	SUCCINATE-DEHYDROGENASE-UBIQUINONE-RXN RXN0-5266
|PWY0-1477|	ethanolamine utilization	true	80	0	1	1	ETHAMLY-RXN PHOSACETYLTRANS-RXN ACETATEKIN-RXN ALCOHOL-DEHYDROG-RXN
|PWY0-1479|	tRNA processing	true	80	0	0	0	RXN0-6478 RXN0-6479 RXN0-4222 RXN0-6480 RXN0-6482 3.1.26.5-RXN RXN0-6481 RXN0-6485
|PWY0-1507|	biotin biosynthesis from 8-amino-7-oxononanoate I	true	100	0	1	1	DETHIOBIOTIN-SYN-RXN DAPASYN-RXN RXN-17472 RXN-17473
|PWY0-1527|	curcumin degradation	true	100	0	0	0	RXN0-6676 RXN0-6677
|PWY0-1535|	D-serine degradation	true	100	0	0	0	RXN-15581
|PWY0-1544|	proline to cytochrome bo oxidase electron transfer	true	100	0	0	0	RXN0-5268 RXN0-7008
|PWY0-1561|	glycerol-3-phosphate to cytochrome bo oxidase electron transfer	true	100	0	0	0	RXN0-5260 RXN0-5268
|PWY0-1565|	D-lactate to cytochrome bo oxidase electron transfer	true	100	0	0	0	DLACTDEHYDROGFAD-RXN RXN0-5268
|PWY0-1567|	NADH to cytochrome bo oxidase electron transfer II	true	100	0	0	0	RXN0-5330 RXN0-5268
|PWY0-1568|	NADH to cytochrome bd oxidase electron transfer II	true	100	0	0	0	RXN0-5330 RXN0-5266
|PWY0-1587|	N6-L-threonylcarbamoyladenosine37-modified tRNA biosynthesis	true	100	0	0	0	RXN-14570 RXN-14569
|PWY0-1600|	periplasmic disulfide bond reduction	true	100	0	0	0	RXN-20161 RXN-20057
|PWY0-1601|	cadaverine biosynthesis	true	100	0	0	0	LYSDECARBOX-RXN
|PWY0-501|	lipoate biosynthesis and incorporation I	true	100	0	0	0	RXN0-949 RXN0-947
|PWY0-662|	PRPP biosynthesis	true	100	0	0	0	PRPPSYN-RXN
|PWY0-981|	taurine degradation IV	true	100	0	0	0	RXN0-299
|PWY-1269|	CMP-3-deoxy-D-manno-octulosonate biosynthesis	true	75	0	1	1	CPM-KDOSYNTH-RXN KDO-8PSYNTH-RXN DARAB5PISOM-RXN
|PWY-1281|	sulfoacetaldehyde degradation I	true	100	0	1	1	RXN-2364 PHOSACETYLTRANS-RXN
|PWY-1801|	formaldehyde oxidation II (glutathione-dependent)	true	100	0	1	1	S-FORMYLGLUTATHIONE-HYDROLASE-RXN RXN-2962
|PWY18C3-23|	guaiacol biosynthesis	true	100	0	0	0	RXN18C3-60
|PWY1A0-6120|	streptorubin B biosynthesis	true	82	9	0	0	RXN-9661 RXN-9533 RXN-9532 RXN-9531 RXN-9660 RXN-9655 RXN-9528 RXN-9527 RXN-9659 4.2.1.59-RXN RXN-9524 RXN-9523 RXN-9658 RXN-9520 RXN-9518 RXN-9516 RXN-9657 4.2.1.58-RXN RXN-9514
|PWY1YI0-8|	succinate to plastoquinol oxidase	true	100	0	0	0	RXN1YI0-14 RXN1YI0-23
|PWY1ZNC-1|	assimilatory sulfate reduction IV	true	75	0	1	1	SULFATE-ADENYLYLTRANS-RXN SULFITE-REDUCTASE-FERREDOXIN-RXN ADENYLYLSULFKIN-RXN
|PWY-2161|	folate polyglutamylation	true	80	0	0	0	RXN0-2921 FORMYLTHFGLUSYNTH-RXN GLYOHMETRANS-RXN FOLYLPOLYGLUTAMATESYNTH-RXN
|PWY-2361|	3-oxoadipate degradation	true	100	0	0	0	3-OXOADIPATE-COA-TRANSFERASE-RXN RXN-3641
|PWY-2503|	benzoate degradation I (aerobic)	true	100	0	1	1	1.3.1.25-RXN BENZOATE-12-DIOXYGENASE-RXN
|PWY-2601|	isethionate degradation	true	100	0	0	0	RXN-4261
|PWY-283|	benzoate degradation II (aerobic and anaerobic)	true	100	0	0	0	BENZOATE--COA-LIGASE-RXN
|PWY2B4Q-6|	Kdo transfer to lipid IVA (Brucella)	true	100	0	0	0	RXN2B4Q-54 RXN2B4Q-55
|PWY2DNV-1|	Kdo transfer to lipid IVA (H. pylori)	true	100	0	0	0	RXN2DNV-4 RXN2DNV-5
|PWY2G6Z-2|	lipid IVA biosynthesis (Vibrio cholerae serogroup O1 El Tor)	true	83	0	0	0	RXN2G6Z-1 RXN-23219 RXN-23221 RXN-23222 RXN-23223
|PWY-301|	cyclohexane-1-carboxylate degradation (anaerobic)	true	100	0	0	0	R281-RXN R282-RXN
|PWY-3341|	L-proline biosynthesis III (from L-ornithine)	true	100	0	0	0	ORNITHINE-GLU-AMINOTRANSFERASE-RXN PYRROLINECARBREDUCT-RXN
|PWY-3721|	choline degradation II	true	100	0	0	0	CHOLINE-OXIDASE-RXN RXN-23577
|PWY-3722|	glycine betaine biosynthesis II (Gram-positive bacteria)	true	100	0	0	0	RXN-6021 BADH-RXN
|PWY-3841|	folate transformations II (plants)	true	81	0	0	0	DIHYDROFOLATEREDUCT-RXN RXN-6321 RXN-22438 HOMOCYSMETB12-RXN GCVMULTI-RXN METHENYLTHFCYCLOHYDRO-RXN METHYLENETHFDEHYDROG-NADP-RXN GLYOHMETRANS-RXN THYMIDYLATESYN-RXN
|PWY3O-1801|	palmitoleate biosynthesis IV (fungi and animals)	true	100	0	0	0	RXN-10662 RXN-10664
|PWY3O-355|	stearate biosynthesis III (fungi)	true	83	0	0	0	RXN3O-5304 RXN3O-1803 RXN3O-5293 RXN-20769 RXN-20770
|PWY3O-4107|	NAD salvage pathway V (PNC V cycle)	true	80	0	0	0	NICONUCADENYLYLTRAN-RXN NICOTINATEPRIBOSYLTRANS-RXN NICOTINAMID-RXN NAD-SYNTH-GLN-RXN
|PWY-4341|	L-glutamate biosynthesis V	true	100	0	0	0	GLUTAMATE-SYNTHASE-FERREDOXIN-RXN
|PWY490-4|	L-asparagine biosynthesis III (tRNA-dependent)	true	100	0	2	2	RXN490-3616 RXN-20080 RXN-20081 GLUTAMIN-RXN
|PWY-4983|	nitric oxide biosynthesis II (mammals)	true	100	0	0	0	NITRIC-OXIDE-SYNTHASE-RXN ARGSUCCINSYN-RXN ARGSUCCINLYA-RXN
|PWY-5041|	S-adenosyl-L-methionine salvage II	true	66	0	1	1	S-ADENMETSYN-RXN ADENOSYLHOMOCYSTEINASE-RXN
|PWY-5083|	NAD(P)/NADPH interconversion	true	83	1	0	0	PYRNUTRANSHYDROGEN-RXN NAD-KIN-RXN NADH-DEHYDROG-A-RXN NADH-KINASE-RXN
|PWY-5084|	2-oxoglutarate decarboxylation to succinyl-CoA	true	100	0	1	1	2OXOGLUTDECARB-RXN RXN0-1147 RXN-7716
|PWY-5109|	propanoate fermentation to 2-methylbutanoate	true	83	1	0	0	METHYLACETOACETYLCOATHIOL-RXN 1.1.1.178-RXN TIGLYLCOA-HYDROXY-RXN 2-METHYLACYL-COA-DEHYDROGENASE-RXN
|PWY-5120|	geranylgeranyl diphosphate biosynthesis	true	100	0	0	0	FARNESYLTRANSTRANSFERASE-RXN
|PWY-5122|	geranyl diphosphate biosynthesis	true	100	0	0	0	GPPSYN-RXN
|PWY-5123|	trans, trans-farnesyl diphosphate biosynthesis	true	100	0	1	1	GPPSYN-RXN FPPSYN-RXN
|PWY-5137|	fatty acid &beta;-oxidation III (unsaturated, odd number)	true	100	0	0	0	ENOYL-COA-DELTA-ISOM-RXN
|PWY-5143|	long-chain fatty acid activation	true	100	0	0	0	RXN-7904
|PWY-5148|	acyl-CoA hydrolysis	true	100	0	0	0	THIOESTER-RXN
|PWY-5155|	&beta;-alanine biosynthesis III	true	100	0	0	0	ASPDECARBOX-RXN
|PWY-5177|	glutaryl-CoA degradation	true	100	0	0	0	GLUTARYL-COA-DEHYDROG-RXN GLUTACONYL-COA-DECARBOXYLASE-RXN ACETYL-COA-ACETYLTRANSFER-RXN RXN-11662 RXN-11667
|PWY-5188|	tetrapyrrole biosynthesis I (from glutamate)	true	83	0	0	0	OHMETHYLBILANESYN-RXN PORPHOBILSYNTH-RXN GSAAMINOTRANS-RXN GLUTRNAREDUCT-RXN GLURS-RXN
|PWY-5194|	siroheme biosynthesis	true	100	0	0	0	DIMETHUROPORDEHYDROG-RXN SIROHEME-FERROCHELAT-RXN UROPORIIIMETHYLTRANSA-RXN RXN-8675
|PWY-5285|	sulfide oxidation III (to sulfite)	true	100	0	0	0	FESGSHTHIO-RXN R17-RXN
|PWY-5340|	sulfate activation for sulfonation	true	100	0	0	0	SULFATE-ADENYLYLTRANS-RXN ADENYLYLSULFKIN-RXN
|PWY-5381|	NAD salvage (plants)	true	81	2	0	0	NMNNUCLEOSID-RXN RXN-5841 RXN-8441 NICOTINATEPRIBOSYLTRANS-RXN NICONUCADENYLYLTRAN-RXN NAD-SYNTH-GLN-RXN NICOTINAMID-RXN
|PWY-5386-1|	methylglyoxal degradation VIII	true	100	0	1	1	GLYOXI-RXN GLYOXII-RXN D-LACTATE-DEHYDROGENASE-CYTOCHROME-RXN
|PWY-5386|	methylglyoxal degradation I	true	100	0	2	2	GLYOXI-RXN GLYOXII-RXN RXN-20917
|PWY-5461|	betanidin degradation	true	100	0	0	0	RXN-8635
|PWY-5482|	pyruvate fermentation to acetate II	true	100	0	1	1	PYRUVDEH-RXN PHOSACETYLTRANS-RXN ACETATEKIN-RXN
|PWY-5489|	methyl parathion degradation	true	100	0	0	0	RXN-8743
|PWY-5509|	adenosylcobalamin biosynthesis from adenosylcobinamide-GDP I	true	66	0	1	1	COBALAMIN5PSYN-RXN DMBPPRIBOSYLTRANS-RXN
|PWY-5512|	UDP-N-acetyl-D-galactosamine biosynthesis I	true	100	0	0	0	UDP-N-ACETYLGLUCOSAMINE-4-EPIMERASE-RXN
|PWY-5536|	acetate formation from acetyl-CoA (succinate)	true	100	0	0	0	RXN-8807
|PWY-5653|	NAD biosynthesis from 2-amino-3-carboxymuconate semialdehyde	true	100	0	0	0	NICONUCADENYLYLTRAN-RXN NAD-SYNTH-GLN-RXN QUINOPRIBOTRANS-RXN
|PWY-5686|	UMP biosynthesis I	true	100	0	1	1	CARBPSYN-RXN ASPCARBTRANS-RXN DIHYDROOROT-RXN OROPRIBTRANS-RXN OROTPDECARB-RXN DIHYDROOROTATE-DEHYDROGENASE-RXN
|PWY-5703|	urea degradation I	true	100	0	0	0	UREA-CARBOXYLASE-RXN RXN-20065
|PWY-5747|	2-methylcitrate cycle II	true	100	0	1	1	PROPIONATE--COA-LIGASE-RXN 2-METHYLCITRATE-SYNTHASE-RXN METHYLISOCITRATE-LYASE-RXN 4.2.1.99-RXN RXN-8979 RXN-8977
|PWY-5755|	4-hydroxybenzoate biosynthesis II (bacteria)	true	100	0	0	0	CHORPYRLY-RXN
|PWY-5766|	L-glutamate degradation X	true	100	0	0	0	GLUTAMATE-DEHYDROGENASE-NADP+-RXN
|PWY-5783|	octaprenyl diphosphate biosynthesis	true	100	0	0	0	RXN-8992
|PWY-5785|	di-trans,poly-cis-undecaprenyl phosphate biosynthesis	true	100	0	0	0	RXN-8999 UNDECAPRENYL-DIPHOSPHATASE-RXN
|PWY-5805|	nonaprenyl diphosphate biosynthesis I	true	100	0	0	0	TRANS-OCTAPRENYLTRANSTRANSFERASE-RXN
|PWY-5806|	all-trans-decaprenyl diphosphate biosynthesis	true	100	0	0	0	RXN-9106
|PWY-5844|	menaquinol-9 biosynthesis	true	100	0	0	0	RXN-9205
|PWY-5849|	menaquinol-6 biosynthesis	true	100	0	0	0	RXN-9220
|PWY-5855|	ubiquinol-7 biosynthesis (early decarboxylation)	true	75	1	2	2	RXN-9225 RXN-9227 RXN-9228 RXN-9222 RXN-9229
|PWY-5886|	3-(4-hydroxyphenyl)pyruvate biosynthesis	true	100	0	0	0	TYROSINE-AMINOTRANSFERASE-RXN
|PWY-5913|	partial TCA cycle (obligate autotrophs)	true	100	0	1	1	FUMHYDR-RXN ACONITATEHYDR-RXN CITSYN-RXN ACONITATEDEHYDR-RXN PEPCARBOX-RXN ISOCITDEH-RXN MALATE-DEHYDROGENASE-ACCEPTOR-RXN RXN-14971
|PWY-5921|	glutaminyl-tRNAgln biosynthesis via transamidation	true	100	0	0	0	RXN-9386 RXN-20082 RXN-20083 GLUTAMIN-RXN
|PWY-5938|	pyruvate fermentation to (R)-acetoin I	true	100	0	1	1	ACETOLACTSYN-RXN RXN-11036
|PWY-5964|	guanylyl molybdenum cofactor biosynthesis	true	100	0	0	0	RXN0-262
|PWY-5966-1|	fatty acid biosynthesis initiation (type I)	true	100	0	0	0	ACETYL-COA-CARBOXYLTRANSFER-RXN RXN66-610 RXN66-613
|PWY-5971|	palmitate biosynthesis II (type II fatty acid synthase)	true	96	0	1	1	RXN-9657 RXN-9658 RXN-9520 RXN-9518 RXN-9516 RXN-9514 4.2.1.58-RXN RXN-9523 RXN-9524 RXN-9659 4.2.1.59-RXN RXN-9527 RXN-9528 RXN-9660 RXN-9531 RXN-9532 RXN-9533 RXN-9661 RXN-9535 RXN-9536 RXN-9537 RXN-9662 RXN-9539 RXN-9540 4.2.1.61-RXN RXN-9663 3.1.2.21-RXN RXN-9655 RXN-9623 RXN-16393
|PWY-5982|	sulfoacetaldehyde degradation II	true	100	0	1	1	RXN-9592
|PWY-5989|	stearate biosynthesis II (bacteria and plants)	true	83	0	0	0	RXN-9632 RXN-9633 RXN-9634 RXN-9635 RXN-16380
|PWY-5994|	palmitate biosynthesis I (type I fatty acid synthase)	true	96	2	0	0	RXN66-614 RXN66-616 RXN66-617 RXN66-618 RXN66-619 RXN66-620 RXN66-621 RXN66-622 RXN66-623 RXN66-624 RXN66-625 RXN66-626 RXN66-627 RXN66-628 RXN66-629 RXN66-630 RXN66-631 RXN66-632 RXN66-633 RXN66-634 RXN66-635 RXN66-636 RXN66-637 RXN66-638 RXN66-639 RXN66-640 RXN66-641 RXN66-642
|PWY-6000|	&gamma;-linolenate biosynthesis II (animals)	true	100	0	1	1	1.14.19.3-RXN RXN-9673
|PWY-6001|	linoleate biosynthesis II (animals)	true	100	0	1	1	RXN-9644 RXN-9601
|PWY-6028|	acetoin degradation	true	100	0	0	0	RXN-22435 RXN-22436 RXN-22437
|PWY-6035|	2,3-cis-flavanols biosynthesis	true	100	0	0	0	RXN-9725 RXN-9724 RXN-9723
|PWY-6048|	methylthiopropanoate degradation I (cleavage)	true	100	0	0	0	RXN-12572 RXN-12571 RXN-16010 RXN-16011 RXN-16012 RXN-16013
|PWY-6077|	anthranilate degradation II (aerobic)	true	100	0	0	0	AMINOBENZCOALIG-RXN ANTHRANILOYL-COA-MONOOXYGENASE-RXN
|PWY-6079|	anthranilate degradation I (aerobic)	true	100	0	0	0	1.14.12.1-RXN
|PWY-6087|	4-chlorocatechol degradation	true	75	0	1	1	RXN-9870 MALEYLACETATE-REDUCTASE-RXN RXN-9892
|PWY-6118|	glycerol-3-phosphate shuttle	true	100	0	0	0	1.1.1.8-RXN RXN-15745
|PWY-6122|	5-aminoimidazole ribonucleotide biosynthesis II	true	80	0	0	0	PRPPAMIDOTRANS-RXN GLYRIBONUCSYN-RXN AIRS-RXN GARTRANSFORMYL2-RXN
|PWY-6123|	inosine-5'-phosphate biosynthesis I	true	100	0	3	3	SAICARSYN-RXN AICARSYN-RXN AICARTRANSFORM-RXN IMPCYCLOHYDROLASE-RXN RXN0-743 RXN0-742
|PWY-6163|	chorismate biosynthesis from 3-dehydroquinate	true	100	0	0	0	CHORISMATE-SYNTHASE-RXN 2.5.1.19-RXN SHIKIMATE-KINASE-RXN SHIKIMATE-5-DEHYDROGENASE-RXN 3-DEHYDROQUINATE-DEHYDRATASE-RXN
|PWY-6164|	3-dehydroquinate biosynthesis I	true	100	0	0	0	3-DEHYDROQUINATE-SYNTHASE-RXN DAHPSYN-RXN
|PWY-6185|	4-methylcatechol degradation (ortho cleavage)	true	71	0	1	1	RXN-10080 RXN-10081 RXN-10083 RXN-10085 RXN-10086
|PWY-6221|	2-chlorobenzoate degradation	true	100	0	0	0	2-CHLOROBENZOATE-12-DIOXYGENASE-RXN
|PWY-6321|	homotaurine degradation	true	100	0	0	0	RXN-10822 RXN-10823
|PWY-6328|	L-lysine degradation X	true	83	0	0	0	LYSDECARBOX-RXN VAGL-RXN RXN-8182 RXN0-7317 RXN0-7318
|PWY-6333|	acetaldehyde biosynthesis I	true	100	0	0	0	ALCOHOL-DEHYDROG-RXN
|PWY-6342|	noradrenaline and adrenaline degradation	true	100	1	4	4	RXN-10907 RXN-10911 RXN-10914 RXN-10915 RXN-10917 RXN-10908 RXN-10912 RXN-10916 RXN-10910 RXN-10909 RXN-10913 RXN-10906
|PWY-6348|	phosphate acquisition	true	100	0	0	0	ACID-PHOSPHATASE-RXN
|PWY-6373|	acrylate degradation I	true	80	0	0	0	RXN-9958 3-HYDROXYPROPIONATE-DEHYDROGENASE-RXN RXN-6383 RXN-6384
|PWY-6375|	desferrioxamine E biosynthesis	true	80	0	0	0	RXN-10998 RXN-10997 RXN-10995 LYSDECARBOX-RXN
|PWY-6386|	UDP-N-acetylmuramoyl-pentapeptide biosynthesis II (lysine-containing)	true	100	0	2	2	UDPNACETYLGLUCOSAMENOLPYRTRANS-RXN UDPNACETYLMURAMATEDEHYDROG-RXN UDP-NACMUR-ALA-LIG-RXN UDP-NACMURALA-GLU-LIG-RXN GLUTRACE-RXN DALADALALIG-RXN 6.3.2.7-RXN 6.3.2.10-RXN
|PWY-6387|	UDP-N-acetylmuramoyl-pentapeptide biosynthesis I (meso-diaminopimelate containing)	true	100	0	2	2	UDPNACETYLGLUCOSAMENOLPYRTRANS-RXN UDPNACETYLMURAMATEDEHYDROG-RXN UDP-NACMURALGLDAPAALIG-RXN UDP-NACMUR-ALA-LIG-RXN UDP-NACMURALA-GLU-LIG-RXN GLUTRACE-RXN UDP-NACMURALGLDAPLIG-RXN DALADALALIG-RXN
|PWY-63|	UDP-&beta;-L-arabinose biosynthesis I (from UDP-&alpha;-D-xylose)	true	100	0	0	0	UDP-ARABINOSE-4-EPIMERASE-RXN
|PWY-6458|	benzoyl-CoA biosynthesis	true	100	0	0	0	RXN-2006 RXN-2002 RXN-2003
|PWY-6509|	methanol oxidation to formaldehyde III	true	100	0	0	0	RXN-11451
|PWY-6543|	4-aminobenzoate biosynthesis I	true	100	0	0	0	PABASYN-RXN ADCLY-RXN
|PWY-6610|	adenine salvage	true	66	0	1	1	HYPOXANPRIBOSYLTRAN-RXN ADENINE-DEAMINASE-RXN
|PWY-6614|	tetrahydrofolate biosynthesis I	true	100	0	1	1	H2PTEROATESYNTH-RXN DIHYDROFOLATESYNTH-RXN DIHYDROFOLATEREDUCT-RXN
|PWY66-162|	ethanol degradation IV	true	100	0	1	1	RXN66-3 RXN66-1 ACETATE--COA-LIGASE-RXN
|PWY-6617|	adenosine nucleotides degradation III	true	100	0	0	0	AMP-NUCLEOSID-RXN
|PWY-6620|	guanine and guanosine salvage I	true	100	0	0	0	GUANPRIBOSYLTRAN-RXN RXN0-5199
|PWY66-21|	ethanol degradation II	true	100	0	1	1	ALCOHOL-DEHYDROG-RXN RXN66-3 ACETATE--COA-LIGASE-RXN
|PWY66-366|	flavin salvage	true	100	0	0	0	FADSYN-RXN RIBOFLAVINKIN-RXN
|PWY66-385|	dTMP de novo biosynthesis (mitochondrial)	true	100	0	0	0	DIHYDROFOLATEREDUCT-RXN GLYOHMETRANS-RXN THYMIDYLATESYN-RXN
|PWY66-389|	phytol degradation	true	100	0	1	1	RXN66-478 RXN66-479 RXN66-480 RXN66-482
|PWY66-428|	L-threonine degradation V	true	100	0	0	0	THREDEHYD-RXN RXN-7790
|PWY66-430|	tetradecanoate biosynthesis (mitochondria)	true	96	0	0	0	RXN-9515 RXN-9521 RXN-9520 4.2.1.58-RXN RXN-9526 4.2.1.59-RXN RXN-9530 RXN-9533 RXN-9534 RXN-9537 RXN-9538 3.1.2.21-RXN RXN-9648 RXN-9650 RXN-9651 RXN-9652 RXN-9653 RXN-9655 RXN-9514 RXN-9528 RXN-9524 RXN-9518 RXN-9536 RXN-9532
|PWY6666-2|	dopamine degradation	true	80	0	0	0	RXN6666-4 RXN6666-5 RXN6666-6 RXN6666-7
|PWY-6670|	citronellol degradation	true	100	1	1	1	RXN-11912 RXN-11913 RXN-11915
|PWY-6683|	assimilatory sulfate reduction III	true	66	0	1	1	SULFATE-ADENYLYLTRANS-RXN RXN-12019
|PWY-6689|	tRNA splicing I	true	71	2	3	3	RXN-17939 RXN-17940 RXN-17941
|PWY-6697|	oxalate degradation IV	true	100	0	0	0	OXALATE-OXIDASE-RXN
|PWY-6700|	queuosine biosynthesis I (de novo)	true	100	0	0	0	RXN0-4022 RXN0-1321 RXN0-1342 RXN-12104
|PWY-6708|	ubiquinol-8 biosynthesis (early decarboxylation)	true	75	0	1	1	OCTAPRENYL-METHYL-METHOXY-BENZOQ-OH-RXN DHHB-METHYLTRANSFER-RXN 2-OCTAPRENYL-METHOXY-BENZOQ-METH-RXN 2-OCTAPRENYL-6-METHOXYPHENOL-HYDROX-RXN 2-OCTAPRENYL-6-OHPHENOL-METHY-RXN 4OHBENZOATE-OCTAPRENYLTRANSFER-RXN
|PWY-6845|	nitric oxide biosynthesis I (plants)	true	100	0	0	0	RXN-13564 RXN-13565
|PWY-6854|	ethene biosynthesis III (microbes)	true	66	0	1	1	R15-RXN SUPEROX-DISMUT-RXN
|PWY-6871|	3-methylbutanol biosynthesis (engineered)	true	83	0	0	0	3-ISOPROPYLMALISOM-RXN 2-ISOPROPYLMALATESYN-RXN RXN-8991 3-ISOPROPYLMALDEHYDROG-RXN RXN-7693
|PWY-6922|	L-N&delta;-acetylornithine biosynthesis	true	83	1	0	0	ORNITHINE-GLU-AMINOTRANSFERASE-RXN RXN-14903 GLUTKIN-RXN GLUTSEMIALDEHYDROG-RXN
|PWY-6936|	seleno-amino acid biosynthesis (plants)	true	80	1	0	0	RXN-12726 RXN-12729 SERINE-O-ACETTRAN-RXN
|PWY-6964|	ammonia assimilation cycle II	true	100	0	0	0	GLUTAMINESYN-RXN GLUTAMATE-SYNTHASE-FERREDOXIN-RXN
|PWY-701|	L-methionine degradation II	true	100	0	0	0	RXN-14301
|PWY-7094|	fatty acid salvage	true	100	0	1	1	RXN-13614 RXN-13616 RXN-13617 RXN-12490 RXN-13613 RXN-13615
|PWY-7096|	triclosan resistance	true	100	0	0	0	RXN-17126
|PWY-7111|	pyruvate fermentation to isobutanol (engineered)	true	80	0	0	0	ACETOLACTSYN-RXN ACETOLACTREDUCTOISOM-RXN DIHYDROXYISOVALDEHYDRAT-RXN RXN-7657
|PWY-7115|	C4 photosynthetic carbon assimilation cycle, NAD-ME type	true	81	2	0	0	PEPCARBOX-RXN ASPAMINOTRANS-RXN ALANINE-AMINOTRANSFERASE-RXN RXN-13697 RXN-13698 1.1.1.39-RXN MALATE-DEH-RXN
|PWY-7118|	chitin deacetylation	true	100	0	0	0	CHITIN-DEACETYLASE-RXN MALSYN-RXN 1.1.1.39-RXN ACETATE--COA-LIGASE-RXN
|PWY-7176|	UTP and CTP de novo biosynthesis	true	100	0	0	0	RXN-12002 UDPKIN-RXN CTPSYN-RXN
|PWY-7183|	pyrimidine nucleobases salvage I	true	100	0	0	0	URACIL-PRIBOSYLTRANS-RXN
|PWY-7184|	pyrimidine deoxyribonucleotides de novo biosynthesis I	true	88	0	1	1	DCDPKIN-RXN DUDPKIN-RXN DUTP-PYROP-RXN DTMPKI-RXN DTDPKIN-RXN UDPREDUCT-RXN CDPREDUCT-RXN THYMIDYLATESYN-RXN
|PWY-7197|	pyrimidine deoxyribonucleotide phosphorylation	true	100	0	0	0	DTMPKI-RXN RXN-7913 DTDPKIN-RXN DCDPKIN-RXN
|PWY-7198|	pyrimidine deoxyribonucleotides de novo biosynthesis IV	true	71	0	1	1	DCDPKIN-RXN DTMPKI-RXN DTDPKIN-RXN CDPREDUCT-RXN THYMIDYLATESYN-RXN
|PWY-7205|	CMP phosphorylation	true	100	0	0	0	RXN-11832 CDPKIN-RXN
|PWY-7210|	pyrimidine deoxyribonucleotides biosynthesis from CTP	true	75	0	1	1	DCDPKIN-RXN DTMPKI-RXN DTDPKIN-RXN CDPREDUCT-RXN DCMP-DEAMINASE-RXN THYMIDYLATESYN-RXN
|PWY-7216|	(R)- and (S)-3-hydroxybutanoate biosynthesis (engineered)	true	100	0	0	0	RXN-5901 ACETYL-COA-ACETYLTRANSFER-RXN RXN-11662 RXN-14255 RXN-14251
|PWY-7219|	adenosine ribonucleotides de novo biosynthesis	true	100	0	0	0	ADENYLOSUCCINATE-SYNTHASE-RXN AMPSYN-RXN ADENYL-KIN-RXN
|PWY-7221|	guanosine ribonucleotides de novo biosynthesis	true	100	0	0	0	IMP-DEHYDROG-RXN GMP-SYN-GLUT-RXN GUANYL-KIN-RXN GDPKIN-RXN
|PWY-7226|	guanosine deoxyribonucleotides de novo biosynthesis I	true	100	0	0	0	GDPREDUCT-RXN DGDPKIN-RXN
|PWY-7227|	adenosine deoxyribonucleotides de novo biosynthesis I	true	100	0	0	0	ADPREDUCT-RXN DADPKIN-RXN
|PWY-723|	alkylnitronates degradation	true	100	0	1	1	2-NITROPROPANE-DIOXYGENASE-RXN RXN0-6377
|PWY-7254|	TCA cycle VII (acetate-producers)	true	88	0	1	1	FUMHYDR-RXN ACONITATEHYDR-RXN CITSYN-RXN ACONITATEDEHYDR-RXN MALATE-DEHYDROGENASE-ACCEPTOR-RXN ISOCITDEH-RXN RXN-8807 RXN-14971
|PWY-7268|	cytosolic NADPH production (yeast)	true	80	0	0	0	NAD-KIN-RXN RXN0-3962 ISOCITDEH-RXN NADH-KINASE-RXN
|PWY-7269|	mitochondrial NADPH production (yeast)	true	100	0	0	0	NAD-KIN-RXN ALDHDEHYDROG-RXN NADH-KINASE-RXN RXN0-5330 ALDEHYDE-DEHYDROGENASE-NADP+-RXN
|PWY-7292|	oleate &beta;-oxidation (thioesterase-dependent, yeast)	true	100	0	0	0	RXN0-5391 RXN0-5390
|PWY-7343|	UDP-&alpha;-D-glucose biosynthesis	true	100	0	0	0	GLUC1PURIDYLTRANS-RXN PHOSPHOGLUCMUT-RXN
|PWY-7344|	UDP-&alpha;-D-galactose biosynthesis	true	100	0	0	0	UDPGLUCEPIM-RXN
|PWY-7346|	UDP-&alpha;-D-glucuronate biosynthesis (from UDP-glucose)	true	100	0	0	0	UGD-RXN
|PWY-7380|	biotin biosynthesis from 8-amino-7-oxononanoate II	true	100	0	1	1	DETHIOBIOTIN-SYN-RXN RXN-14930 RXN-17472 RXN-17473
|PWY-7383|	anaerobic energy metabolism (invertebrates, cytosol)	true	85	0	2	2	ALANINE-AMINOTRANSFERASE-RXN ALARACECAT-RXN ASPAMINOTRANS-RXN MALATE-DEH-RXN 4.1.1.32-RXN RXN-12481
|PWY-7388|	octanoyl-[acyl-carrier protein] biosynthesis (mitochondria, yeast)	true	100	0	0	0	RXN-9514 4.2.1.58-RXN RXN-9515 RXN-9516 RXN-9518 RXN-9520 RXN-9523 RXN-9524 4.2.1.59-RXN RXN-9521 RXN-9526 3-OXOACYL-ACP-SYNTH-BASE-RXN
|PWY-7432|	L-phenylalanine biosynthesis III (cytosolic, plants)	true	100	0	0	0	RXN-15200 PREPHENATEDEHYDRAT-RXN
|PWY-7496|	linuron degradation	true	100	0	1	1	RXN-15526 RXN-15527
|PWY-7560|	methylerythritol phosphate pathway II	true	88	0	1	1	DXS-RXN DXPREDISOM-RXN RXN0-302 RXN0-882 RXN0-884 ISPH2-RXN 2.7.1.148-RXN 2.7.7.60-RXN
|PWY-7568|	L-galactose degradation	true	100	0	1	1	RXN-15924
|PWY-7574|	propanoyl-CoA degradation II	true	80	0	1	1	RXN-6383 RXN-6384 3-HYDROXYPROPIONATE-DEHYDROGENASE-RXN RXN-2902
|PWY-761|	rhizobactin 1021 biosynthesis	true	85	1	0	0	R101-RXN RXN-682 RXN-684 4.1.1.86-RXN RXN-19518
|PWY-7639|	bis(guanylyl molybdenum cofactor) biosynthesis	true	100	0	0	0	RXN-16456 RXN-16457
|PWY-7663|	gondoate biosynthesis (anaerobic)	true	100	0	1	0	RXN-16629 RXN-16630 RXN-16631 RXN-16632
|PWY-7685|	L-malate degradation I	true	100	0	0	0	RXN-16819
|PWY-7686|	L-malate degradation II	true	100	0	0	0	1.1.1.39-RXN
|PWY-7691|	10,13-epoxy-11-methyl-octadecadienoate biosynthesis	true	100	0	0	0	RXN-16881 RXN-16880
|PWY-7801|	N-end rule pathway I (prokaryotic)	true	100	0	0	0	RXN-17846 LEUCYLTRANSFERASE-RXN
|PWY-7802|	N-end rule pathway II (prokaryotic)	true	100	0	0	0	RXN-17899 RXN-17898
|PWY-7806|	glyphosate degradation II	true	100	0	0	0	RXN-17951
|PWY-7851|	coenzyme A biosynthesis II (eukaryotic)	true	100	1	0	0	PANTEPADENYLYLTRAN-RXN DEPHOSPHOCOAKIN-RXN P-PANTOCYSDECARB-RXN
|PWY-7870|	L-cysteine biosynthesis VII (from S-sulfo-L-cysteine)	true	66	0	1	1	SULFOCYS-RXN SERINE-O-ACETTRAN-RXN
|PWY-7895|	ethionamide activation	true	100	0	0	0	RXN-18711 RXN-18712 RXN-18713
|PWY-7909|	formaldehyde oxidation VII (THF pathway)	true	100	0	0	0	METHENYLTHFCYCLOHYDRO-RXN METHYLENETHFDEHYDROG-NADP-RXN FORMYLTHFDEFORMYL-RXN
|PWY-7919|	protein N-glycosylation processing phase (plants and animals)	true	90	4	0	0	RXN-18917 RXN-18918 RXN-18919 RXN-18920 RXN-18921 RXN-18922 RXN-18923 RXN-18924 RXN-18926 RXN-18927 RXN-18928 RXN-18929 RXN-18930 RXN-18931
|PWY-7980|	ATP biosynthesis	true	100	0	0	0	ATPSYN-RXN
|PWY-7989|	acinetoferrin biosynthesis	true	100	0	0	0	RXN-682 RXN-19515 RXN-19516 RXN-19517
|PWY-7996|	menaquinol-4 biosynthesis I	true	100	0	0	0	RXN-19667
|PWY-8072|	alanine racemization	true	100	0	0	0	ALARACECAT-RXN
|PWY-8073|	lipid IVA biosynthesis (P. putida)	true	83	0	0	0	RXN-20784 RXN-20785 RXN-20787 RXN-20788 RXN-20789
|PWY-8074|	Kdo transfer to lipid IVA (P. putida)	true	100	0	0	0	RXN-20790 RXN-20791
|PWY-8097|	5-hydroxybenzimidazole biosynthesis (anaerobic)	true	100	0	0	0	RXN-17122
|PWY-8099|	tetrahydropteridine recycling	true	100	0	0	0	1.5.1.34-RXN
|PWY-8105|	queuosine biosynthesis II (queuine salvage)	true	100	0	0	0	QUEUOSINE-TRNA-RIBOSYLTRANSFERASE-RXN
|PWY-8138|	polyphosphate metabolism	true	100	0	0	0	EXOPOLYPHOSPHATASE-RXN POLYPHOSPHATE-KINASE-RXN
|PWY-8148|	NADP biosynthesis	true	100	0	0	0	NAD-KIN-RXN
|PWY-8159|	dipyrromethane cofactor biosynthesis	true	100	1	0	0	RXN-21523 RXN-21524 RXN-21525
|PWY-8168|	bis(guanylyl tungstenpterin) cofactor biosynthesis	true	100	0	0	0	RXN-21295
|PWY-8173|	anteiso-branched-chain fatty acid biosynthesis	true	79	0	1	1	RXN-21614 RXN-21615 2KETO-3METHYLVALERATE-RXN BRANCHED-CHAINAMINOTRANSFERILEU-RXN RXN-21616 RXN-21617 RXN-21618 RXN-21619 RXN-21620 RXN-21621 RXN-21622 RXN-21623 RXN-21624 RXN-21625 RXN-21626 RXN-21627 RXN-21628 RXN-21629 RXN-21631 RXN-21632 RXN-21633 RXN-21634 RXN-21635 RXN-21636 RXN-21637 RXN-21639 RXN-21643
|PWY-8174|	odd iso-branched-chain fatty acid biosynthesis	true	76	0	1	1	2KETO-4METHYL-PENTANOATE-DEHYDROG-RXN BRANCHED-CHAINAMINOTRANSFERLEU-RXN RXN-21645 RXN-21646 RXN-21647 RXN-21649 RXN-21650 RXN-21651 RXN-21652 RXN-21654 RXN-21655 RXN-21656 RXN-21657 RXN-21659 RXN-21660 RXN-21661 RXN-21662 RXN-21664 RXN-21665 RXN-21666 RXN-21667 RXN-21668 RXN-21669 RXN-21670 RXN-21671 RXN-21672
|PWY-8181|	2-methyl-branched fatty acid &beta;-oxidation	true	100	0	0	0	RXN-21776 RXN-21775 RXN-21774 RXN-21773 RXN-21777 RXN-21779 RXN-21780 RXN-21781 RXN-21782 RXN-21783 RXN-21784 RXN-21785 RXN-21786 RXN-21787
|PWY-8182|	valproate &beta;-oxidation	true	100	1	0	0	RXN-21768 RXN-21767 RXN-21766 RXN-21765 RXN-21763 RXN-21769 RXN-21771 RXN-12561
|PWY-8203|	8-amino-7-oxononanoate biosynthesis IV	true	80	0	0	0	RXN-22026 RXN-22025 RXN-22024 RXN-11484
|PWY-8245|	lipid IVA biosynthesis (P. gingivalis)	true	88	0	0	0	RXN-22237 RXN-22238 RXN-22241 RXN-22242 RXN-22244 RXN-22245 RXN-22246 RXN-22247
|PWY-8246|	Kdo transfer to lipid IVA (P. gingivalis)	true	100	0	2	0	RXN-22248 RXN-22249
|PWY-8261|	roxarsone degradation II	true	100	0	0	0	RXN1G01-63
|PWY-8268|	methylarsonous acid detoxification II	true	100	0	0	0	RXN-21018
|PWY-8276|	4-aminobenzoate biosynthesis II	true	100	0	0	0	ADCLY-RXN RXN-22440
|PWY-8277|	NAD de novo biosynthesis IV (anaerobic)	true	83	0	0	0	NICONUCADENYLYLTRAN-RXN NAD-SYNTH-GLN-RXN QUINOPRIBOTRANS-RXN QUINOLINATE-SYNTHA-RXN RXN-9772
|PWY-8279|	palmitate biosynthesis III	true	96	0	1	1	RXN-9520 RXN-9518 RXN-9516 RXN-9514 4.2.1.58-RXN RXN-9523 RXN-9524 4.2.1.59-RXN RXN-9527 RXN-9528 RXN-9531 RXN-9532 RXN-9533 RXN-9535 RXN-9536 RXN-9537 RXN-9539 RXN-9540 4.2.1.61-RXN RXN-9655 RXN-9623 RXN-9515 RXN-9521 RXN-9526 RXN-9530 RXN-9534 RXN-9538 RXN-9542
|PWY-8283|	lipid IVA biosynthesis (generic)	true	83	0	0	0	RXN-22480 RXN-22481 RXN-22482 RXN-22484 RXN-22485
|PWY-8284|	Kdo transfer to lipid IVA (generic)	true	100	0	0	0	RXN-22486 RXN-22487
|PWY-8289|	dZTP biosynthesis	true	100	1	0	0	RXN-22497 RXN-22498 RXN-22499 RXN0-385
|PWY-8325|	glycine betaine degradation III	true	80	0	0	0	RXN-15125 GLYOHMETRANS-RXN RXN-22744 RXN-22743
|PWY-8328|	acetate and ATP formation from acetyl-CoA III	true	100	0	0	0	ACETATE--COA-LIGASE-RXN
|PWY-8347|	adipate biosynthesis	true	100	0	0	0	RXN-3641 RXN0-2044 RXN-2425 RXN-22975 RXN-22974
|PWY-8354|	adipate degradation	true	100	0	0	0	RXN-22974 RXN-22997 RXN-2425 RXN0-2044 RXN-3641
|PWYI-14|	lipid IVA biosynthesis (H. pylori)	true	83	0	0	0	RXN-22246 RXN-22247 RXNI-27 RXN2DNV-2 RXN2DNV-3
|PYRIDNUCSYN-PWY|	NAD de novo biosynthesis I	true	83	0	1	1	NICONUCADENYLYLTRAN-RXN NAD-SYNTH-GLN-RXN QUINOPRIBOTRANS-RXN QUINOLINATE-SYNTHA-RXN L-ASPARTATE-OXID-RXN
|PYRIDOXSYN-PWY|	pyridoxal 5'-phosphate biosynthesis I	true	100	0	0	0	PNPOXI-RXN ERYTH4PDEHYDROG-RXN DXS-RXN PDXJ-RXN ERYTHRON4PDEHYDROG-RXN PSERTRANSAMPYR-RXN RXN-13179
|PYRUVDEHYD-PWY|	pyruvate decarboxylation to acetyl CoA I	true	100	0	1	1	RXN0-1133 RXN0-1132 RXN0-1134
|REDCITCYC|	TCA cycle VI (Helicobacter)	true	88	0	1	1	FUMHYDR-RXN ACONITATEHYDR-RXN CITSYN-RXN ACONITATEDEHYDR-RXN RXNI-2 R601-RXN RXNI-3 ISOCITDEH-RXN
|RIBOSYN2-PWY|	flavin biosynthesis I (bacteria and plants)	true	88	0	1	1	RIBOFLAVINKIN-RXN FADSYN-RXN RIBOFLAVIN-SYN-RXN LUMAZINESYN-RXN DIOHBUTANONEPSYN-RXN RIBOFLAVINSYNREDUC-RXN RIBOFLAVINSYNDEAM-RXN GTP-CYCLOHYDRO-II-RXN
|SALVPURINE2-PWY|	xanthine and xanthosine salvage	true	100	0	0	0	XANPRIBOSYLTRAN-RXN XANTHOSINEPHOSPHORY-RXN
|SAM-PWY|	S-adenosyl-L-methionine biosynthesis	true	100	0	0	0	S-ADENMETSYN-RXN
|SERDEG-PWY|	L-serine degradation	true	100	0	0	0	RXN-15125
|SERSYN-PWY|	L-serine biosynthesis I	true	100	0	0	0	PSERTRANSAM-RXN PGLYCDEHYDROG-RXN RXN0-5114
|SULFMETII-PWY|	assimilatory sulfate reduction II	true	100	0	1	1	SULFATE-ADENYLYLTRANS-RXN SULFITE-REDUCTASE-FERREDOXIN-RXN 1.8.4.9-RXN
|SULFUROX-PWY|	sulfur oxidation I (aerobic)	true	100	0	0	0	FESGSHTHIO-RXN
|TCA-1|	TCA cycle VIII (Chlamydia)	true	100	0	0	0	FUMHYDR-RXN SUCCCOASYN-RXN MALATE-DEH-RXN RXN-14971 2OXOGLUTARATEDEH-RXN ASPAMINOTRANS-RXN
|TCA|	TCA cycle I (prokaryotic)	true	100	0	1	1	FUMHYDR-RXN SUCCCOASYN-RXN 2OXOGLUTARATEDEH-RXN ACONITATEHYDR-RXN CITSYN-RXN ACONITATEDEHYDR-RXN MALATE-DEHYDROGENASE-ACCEPTOR-RXN ISOCITDEH-RXN MALATE-DEH-RXN RXN-14971
|TRNA-CHARGING-PWY|	tRNA charging	true	95	0	0	0	ARGININE--TRNA-LIGASE-RXN CYSTEINE--TRNA-LIGASE-RXN GLUTAMINE--TRNA-LIGASE-RXN GLURS-RXN ISOLEUCINE--TRNA-LIGASE-RXN LEUCINE--TRNA-LIGASE-RXN VALINE--TRNA-LIGASE-RXN ALANINE--TRNA-LIGASE-RXN ASPARTATE--TRNA-LIGASE-RXN TYROSINE--TRNA-LIGASE-RXN TRYPTOPHAN--TRNA-LIGASE-RXN THREONINE--TRNA-LIGASE-RXN SERINE--TRNA-LIGASE-RXN PROLINE--TRNA-LIGASE-RXN PHENYLALANINE--TRNA-LIGASE-RXN METHIONINE--TRNA-LIG…
|TRPSYN-PWY|	L-tryptophan biosynthesis	true	83	0	0	0	IGPSYN-RXN PRAISOM-RXN PRTRANS-RXN ANTHRANSYN-RXN RXN0-2382
|TRYPANOSYN-PWY|	trypanothione biosynthesis	true	100	0	0	0	6.3.1.9-RXN
|TYRFUMCAT-PWY|	L-tyrosine degradation I	true	80	0	0	0	4-HYDROXYPHENYLPYRUVATE-DIOXYGENASE-RXN MALEYLACETOACETATE-ISOMERASE-RXN FUMARYLACETOACETASE-RXN TYROSINE-AMINOTRANSFERASE-RXN
|TYRSYN|	L-tyrosine biosynthesis I	true	100	0	1	1	PREPHENATEDEHYDROG-RXN CHORISMATEMUT-RXN TYROSINE-AMINOTRANSFERASE-RXN
|UDPNACETYLGALSYN-PWY|	UDP-N-acetyl-D-glucosamine biosynthesis II	true	83	0	0	0	L-GLN-FRUCT-6-P-AMINOTRANS-RXN GLUCOSAMINEPNACETYLTRANS-RXN PHOSACETYLGLUCOSAMINEMUT-RXN NAG1P-URIDYLTRANS-RXN PGLUCISOM-RXN
|UDPNAGSYN-PWY|	UDP-N-acetyl-D-glucosamine biosynthesis I	true	100	0	0	0	NAG1P-URIDYLTRANS-RXN 2.3.1.157-RXN L-GLN-FRUCT-6-P-AMINOTRANS-RXN 5.4.2.10-RXN PGLUCISOM-RXN
|VALDEG-PWY|	L-valine degradation I	true	100	0	0	0	BRANCHED-CHAINAMINOTRANSFERVAL-RXN MEPROPCOA-FAD-RXN METHYLACYLYLCOA-HYDROXY-RXN 3-HYDROXYISOBUTYRYL-COA-HYDROLASE-RXN 3-HYDROXYISOBUTYRATE-DEHYDROGENASE-RXN 1.2.1.25-RXN 2.6.1.22-RXN RXN-11213
|VALSYN-PWY|	L-valine biosynthesis	true	100	0	0	0	DIHYDROXYISOVALDEHYDRAT-RXN BRANCHED-CHAINAMINOTRANSFERVAL-RXN ACETOLACTREDUCTOISOM-RXN ACETOLACTSYN-RXN
PWY2	Catalase test	true	100	0	1	1	rxn1
PWY3	leucyl aminopeptidase test	true	100	0	1	1	rxn1
FD-NADH-OXIDO	Ferredoxin:NAD+ oxidoreductase	true	100	0	0	0	FERREDOXIN-NAD+-REDUCTASE-RXN
MQL6-NADH-OXIDO	NADH:menaquinone6 oxidoreductase	true	100	0	0	0	NQOR-RXN
TRPSYN-PWY2	L-tryptophan biosynthesis (complex)	true	100	0	1	1	IGPSYN-RXN PRAISOM-RXN PRTRANS-RXN ANTHRANSYN-RXN TRYPSYN-RXN
BACTERIOFERRITIN-PWY	ferroxidase	true	100	0	0	0	RXN0-1483
PEPTIDOGLYCANSYN-PWY2	peptidoglycan biosynthesis I (meso-diaminopimelate containing)	true	100	0	2	2	NACGLCTRANS-RXN PHOSNACMURPENTATRANS-RXN UDPNACETYLGLUCOSAMENOLPYRTRANS-RXN UDPNACETYLMURAMATEDEHYDROG-RXN UDP-NACMURALGLDAPAALIG-RXN UDP-NACMUR-ALA-LIG-RXN UDP-NACMURALA-GLU-LIG-RXN GLUTRACE-RXN UDP-NACMURALGLDAPLIG-RXN DALADALALIG-RXN
PWY-6559-2	spermidine biosynthesis II (only one key enzyme)	true	75	0	1	1	ASPARTATEKIN-RXN ASPARTATE-SEMIALDEHYDE-DEHYDROGENASE-RXN RXN-11564
PI-ABC-TRANS	Phosphate ABC transporter	true	100	0	0	0	ABC-27-RXN
FOLATE-SYN-GS1	Folate biosynthesis from GTP and 4-aminobenzoate via dihydropterin-3-triphosphate	true	83	0	1	1	GTP-CYCLOHYDRO-I-RXN ALKAPHOSPHA-RXN H2PTEROATESYNTH-RXN DIHYDROFOLATESYNTH-RXN DHFR
NA-F0F1ATPSYN	Na(+)-translocating ATPase	true	100	0	0	0	NA-F0F1ATPSYNTHASE
THRBIOSYN-GS	Threonine biosynthis from aspartate via homoserine (gapseq)	true	80	0	0	0	THRESYN-RXN ASPARTATEKIN-RXN ASPARTATE-SEMIALDEHYDE-DEHYDROGENASE-RXN HOMOSERDEHYDROG-RXN
|NADPHOS-DEPHOS-PWY|	NAD phosphorylation and dephosphorylation	true	100	0	2	1	NAD-KIN-RXN TRANS-RXN0-277 RXN-5822

## Sheet: 24AR27668
# gapseq version: 1.4.0
# Sequence DB md5sum: 954ab58 (2024-11-06, Bacteria)
# Genome format: nucl
ID	Name	Prediction	Completeness	VagueReactions	KeyReactions	KeyReactionsFound	ReactionsFound
|1CMET2-PWY|	folate transformations III (E. coli)	TRUE	88	0	0	0	DIHYDROFOLATEREDUCT-RXN RXN-22438 HOMOCYSMETB12-RXN GCVMULTI-RXN METHENYLTHFCYCLOHYDRO-RXN METHYLENETHFDEHYDROG-NADP-RXN GLYOHMETRANS-RXN THYMIDYLATESYN-RXN
|ALADEG-PWY|	L-alanine degradation I	TRUE	100	0	1	1	ALARACECAT-RXN DALADEHYDROG-RXN
|ALANINE-DEG3-PWY|	L-alanine degradation III	TRUE	100	0	0	0	ALANINE-AMINOTRANSFERASE-RXN
|ALANINE-SYN2-PWY|	L-alanine biosynthesis II	TRUE	100	0	0	0	ALANINE-AMINOTRANSFERASE-RXN
|AMMASSIM-PWY|	ammonia assimilation cycle III	TRUE	100	0	0	0	RXN-20084 GLUTAMINESYN-RXN GLUTAMIN-RXN
|ARGININE-SYN4-PWY|	L-ornithine biosynthesis II	TRUE	100	0	0	0	ORNITHINE-GLU-AMINOTRANSFERASE-RXN GLUTKIN-RXN GLUTSEMIALDEHYDROG-RXN
|ARGSYNBSUB-PWY|	L-arginine biosynthesis II (acetyl cycle)	TRUE	100	0	2	2	ARGSUCCINSYN-RXN ARGSUCCINLYA-RXN ORNCARBAMTRANSFER-RXN ACETYLORNTRANSAM-RXN N-ACETYLGLUTPREDUCT-RXN ACETYLGLUTKIN-RXN GLUTAMATE-N-ACETYLTRANSFERASE-RXN CARBPSYN-RXN N-ACETYLTRANSFER-RXN
|ASPARAGINE-DEG1-PWY|	L-asparagine degradation I	TRUE	100	0	0	0	ASPARAGHYD-RXN
|ASPARTATE-DEG1-PWY|	L-aspartate degradation I	TRUE	100	0	0	0	ASPAMINOTRANS-RXN
|ASPARTATESYN-PWY|	L-aspartate biosynthesis	TRUE	100	0	0	0	ASPAMINOTRANS-RXN
|AST-PWY|	L-arginine degradation II (AST pathway)	TRUE	100	0	0	0	ARGININE-N-SUCCINYLTRANSFERASE-RXN SUCCARGDIHYDRO-RXN SUCCORNTRANSAM-RXN SUCCGLUALDDEHYD-RXN SUCCGLUDESUCC-RXN
|BETSYN-PWY|	glycine betaine biosynthesis I (Gram-negative bacteria)	TRUE	100	0	0	0	CHD-RXN BADH-RXN
|CHOLINE-BETAINE-ANA-PWY|	choline degradation I	TRUE	100	0	0	0	BADH-RXN CHD-RXN
|CITRULBIO-PWY|	L-citrulline biosynthesis	TRUE	85	0	0	0	ORNITHINE-GLU-AMINOTRANSFERASE-RXN ORNCARBAMTRANSFER-RXN GLUTKIN-RXN GLUTSEMIALDEHYDROG-RXN RXN-14903 GLUTAMIN-RXN
|COA-PWY|	coenzyme A biosynthesis I (bacteria)	TRUE	100	0	1	1	PANTEPADENYLYLTRAN-RXN DEPHOSPHOCOAKIN-RXN P-PANTOCYSDECARB-RXN P-PANTOCYSLIG-RXN
|CYSTSYN-PWY|	L-cysteine biosynthesis I	TRUE	100	0	0	0	SERINE-O-ACETTRAN-RXN ACSERLY-RXN
|DAPLYSINESYN-PWY|	L-lysine biosynthesis I	TRUE	100	0	1	1	DIAMINOPIMEPIM-RXN DIAMINOPIMDECARB-RXN SUCCDIAMINOPIMDESUCC-RXN SUCCINYLDIAMINOPIMTRANS-RXN TETHYDPICSUCC-RXN DIHYDRODIPICSYN-RXN ASPARTATE-SEMIALDEHYDE-DEHYDROGENASE-RXN ASPARTATEKIN-RXN RXN-14014
|DETOX1-PWY|	superoxide radicals degradation	TRUE	100	0	0	0	SUPEROX-DISMUT-RXN CATAL-RXN
|FAO-PWY|	fatty acid &beta;-oxidation I (generic)	TRUE	100	0	0	0	OHACYL-COA-DEHYDROG-RXN KETOACYLCOATHIOL-RXN OHBUTYRYL-COA-EPIM-RXN ACYLCOASYN-RXN ACYLCOADEHYDROG-RXN ENOYL-COA-DELTA-ISOM-RXN ENOYL-COA-HYDRAT-RXN
|FASYN-ELONG-PWY|	fatty acid elongation -- saturated	TRUE	100	0	0	0	3-HYDROXYDECANOYL-ACP-DEHYDR-RXN ENOYL-ACP-REDUCT-NADPH-RXN ENOYL-ACP-REDUCT-NADH-RXN 3-OXOACYL-ACP-REDUCT-RXN 3-OXOACYL-ACP-SYNTH-RXN
|FORMASS-PWY|	formaldehyde oxidation IV (thiol-independent)	TRUE	100	0	0	0	FORMALDEHYDE-DEHYDROGENASE-RXN
|GLNSYN-PWY|	L-glutamine biosynthesis I	TRUE	100	0	0	0	GLUTAMINESYN-RXN
|GLUCONEO-PWY|	gluconeogenesis I	TRUE	92	0	0	0	F16BDEPHOS-RXN F16ALDOLASE-RXN GAPOXNPHOSPHN-RXN PHOSGLYPHOS-RXN 3PGAREARR-RXN 2PGADEHYDRAT-RXN PEPSYNTH-RXN MALIC-NADP-RXN TRIOSEPISOMERIZATION-RXN 1.1.1.39-RXN MALATE-DEH-RXN PGLUCISOM-RXN
|GLUGLNSYN-PWY|	L-glutamate biosynthesis IV	TRUE	100	0	0	0	GLUTAMATE-SYNTHASE-NADH-RXN
|GLUTAMATE-DEG1-PWY|	L-glutamate degradation I	TRUE	100	0	0	0	GLUTAMATE-DEHYDROGENASE-RXN
|GLUTAMATE-SYN2-PWY|	L-glutamate biosynthesis II	TRUE	100	0	0	0	GLUTAMATE-DEHYDROGENASE-NADP+-RXN
|GLUTAMINDEG-PWY|	L-glutamine degradation I	TRUE	100	0	0	0	GLUTAMIN-RXN
|GLUTAMINEFUM-PWY|	L-glutamine degradation II	TRUE	100	0	0	0	GLUTAMATESYN-RXN
|GLUTATHIONESYN-PWY|	glutathione biosynthesis	TRUE	100	0	0	0	GLUTCYSLIG-RXN GLUTATHIONE-SYN-RXN
|GLUTDEG-PWY|	L-glutamate degradation II	TRUE	100	0	0	0	ASPAMINOTRANS-RXN ASPARTASE-RXN
|GLUTSYNIII-PWY|	L-glutamate biosynthesis III	TRUE	100	0	0	0	GLUTDEHYD-RXN
|GLUTSYN-PWY|	L-glutamate biosynthesis I	TRUE	100	0	0	0	RXN-20084 GLUTAMIN-RXN
|GLYOXYLATE-BYPASS|	glyoxylate cycle	TRUE	100	0	2	2	MALSYN-RXN ISOCIT-CLEAV-RXN ACONITATEHYDR-RXN CITSYN-RXN ACONITATEDEHYDR-RXN MALATE-DEH-RXN
|GLYSYN-ALA-PWY|	glycine biosynthesis III	TRUE	100	0	0	0	ALANINE--GLYOXYLATE-AMINOTRANSFERASE-RXN
|GLYSYN-PWY|	glycine biosynthesis I	TRUE	100	0	0	0	GLYOHMETRANS-RXN
|GLYSYN-THR-PWY|	glycine biosynthesis IV	TRUE	100	0	0	0	THREONINE-ALDOLASE-RXN
|HEME-BIOSYNTHESIS-II-1|	heme b biosynthesis V (aerobic)	TRUE	100	0	1	1	UROGENDECARBOX-RXN PROTOHEMEFERROCHELAT-RXN RXN0-1461 RXN-21483
|HEME-BIOSYNTHESIS-II|	heme b biosynthesis I (aerobic)	TRUE	75	0	1	1	UROGENDECARBOX-RXN PROTOHEMEFERROCHELAT-RXN RXN0-1461
|HISDEG-PWY|	L-histidine degradation I	TRUE	100	0	0	0	HISTIDINE-AMMONIA-LYASE-RXN UROCANATE-HYDRATASE-RXN IMIDAZOLONEPROPIONASE-RXN FORMIMINOGLUTAMASE-RXN
|HISHP-PWY|	L-histidine degradation VI	TRUE	100	1	0	0	HISTIDINE-AMMONIA-LYASE-RXN UROCANATE-HYDRATASE-RXN IMIDAZOLONEPROPIONASE-RXN
|HOMOSER-METSYN-PWY|	L-methionine biosynthesis I	TRUE	80	0	2	2	HOMSUCTRAN-RXN O-SUCCHOMOSERLYASE-RXN HOMOCYSMETB12-RXN CYSTATHIONINE-BETA-LYASE-RXN
|HOMOSERSYN-PWY|	L-homoserine biosynthesis	TRUE	100	0	0	0	ASPARTATEKIN-RXN ASPARTATE-SEMIALDEHYDE-DEHYDROGENASE-RXN HOMOSERDEHYDROG-RXN
|ILEUDEG-PWY|	L-isoleucine degradation I	TRUE	100	0	0	0	BRANCHED-CHAINAMINOTRANSFERILEU-RXN 1.1.1.178-RXN TIGLYLCOA-HYDROXY-RXN METHYLACETOACETYLCOATHIOL-RXN 2KETO-3METHYLVALERATE-RXN 2-METHYLACYL-COA-DEHYDROGENASE-RXN
|ILEUSYN-PWY|	L-isoleucine biosynthesis I (from threonine)	TRUE	100	0	1	1	DIHYDROXYMETVALDEHYDRAT-RXN BRANCHED-CHAINAMINOTRANSFERILEU-RXN ACETOOHBUTREDUCTOISOM-RXN ACETOOHBUTSYN-RXN RXN-15122
|KDOSYN-PWY|	Kdo transfer to lipid IVA (E. coli)	TRUE	100	0	0	0	KDOTRANS-RXN KDOTRANS2-RXN
|LCYSDEG-PWY|	L-cysteine degradation II	TRUE	100	0	1	1	RXN-15129
|LEU-DEG2-PWY|	L-leucine degradation I	TRUE	100	0	1	1	BRANCHED-CHAINAMINOTRANSFERLEU-RXN 2KETO-4METHYL-PENTANOATE-DEHYDROG-RXN METHYLCROTONYL-COA-CARBOXYLASE-RXN METHYLGLUTACONYL-COA-HYDRATASE-RXN HYDROXYMETHYLGLUTARYL-COA-LYASE-RXN RXN0-2301
|LEUSYN-PWY|	L-leucine biosynthesis	TRUE	100	0	0	0	3-ISOPROPYLMALDEHYDROG-RXN BRANCHED-CHAINAMINOTRANSFERLEU-RXN 3-ISOPROPYLMALISOM-RXN 2-ISOPROPYLMALATESYN-RXN RXN-8991
|MALATE-ASPARTATE-SHUTTLE-PWY|	malate/L-aspartate shuttle pathway	TRUE	100	0	0	0	ASPAMINOTRANS-RXN MALATE-DEH-RXN
|MENAQUINONESYN-PWY|	menaquinol-8 biosynthesis	TRUE	100	0	0	0	ADOMET-DMK-METHYLTRANSFER-RXN
|NAD-BIOSYNTHESIS-III|	NAD biosynthesis from nicotinamide	TRUE	100	0	1	1	2.4.2.12-RXN 2.7.7.1-RXN
|NADPHOS-DEPHOS-PWY-1|	NAD phosphorylation and transhydrogenation	TRUE	100	0	0	0	NAD-KIN-RXN TRANS-RXN0-277
|NAGLIPASYN-PWY|	lipid IVA biosynthesis (E. coli)	TRUE	83	0	0	0	LIPIDADISACCHARIDESYNTH-RXN TETRAACYLDISACC4KIN-RXN UDPHYDROXYMYRGLUCOSAMNACETYLTRANS-RXN UDPACYLGLCNACDEACETYL-RXN UDPNACETYLGLUCOSAMACYLTRANS-RXN
|NONMEVIPP-PWY|	methylerythritol phosphate pathway I	TRUE	88	0	1	1	DXS-RXN DXPREDISOM-RXN RXN0-302 RXN0-884 ISPH2-RXN 2.7.1.148-RXN 2.7.7.60-RXN RXN-15878
|NONOXIPENT-PWY|	pentose phosphate pathway (non-oxidative branch) I	TRUE	100	0	1	1	TRANSALDOL-RXN 2TRANSKETO-RXN 1TRANSKETO-RXN RIBULP3EPIM-RXN RIB5PISOM-RXN
|P105-PWY|	TCA cycle IV (2-oxoglutarate decarboxylase)	TRUE	100	0	2	2	CITSYN-RXN ACONITATEDEHYDR-RXN ACONITATEHYDR-RXN FUMHYDR-RXN SUCCSEMIALDDEHYDROG-RXN RXN-7774 ISOCITDEH-RXN MALATE-DEH-RXN RXN-14971
|P108-PWY|	pyruvate fermentation to propanoate I	TRUE	71	0	1	1	FUMHYDR-RXN R601-RXN RXN0-268 2.1.3.1-RXN MALATE-DEH-RXN
|P185-PWY|	formaldehyde assimilation III (dihydroxyacetone cycle)	TRUE	91	0	1	1	FORMALDEHYDE-TRANSKETOLASE-RXN F16ALDOLASE-RXN F16BDEPHOS-RXN 2TRANSKETO-RXN TRIOSEPISOMERIZATION-RXN GAPOXNPHOSPHN-RXN PHOSGLYPHOS-RXN TRANSALDOL-RXN 1TRANSKETO-RXN RIB5PISOM-RXN RIBULP3EPIM-RXN
|P21-PWY|	pentose phosphate pathway (partial)	TRUE	100	0	0	0	RIBULP3EPIM-RXN 1TRANSKETO-RXN 2TRANSKETO-RXN
|P221-PWY|	octane oxidation	TRUE	100	0	1	1	R221-RXN R222-RXN R223-RXN RUBREDOXIN--NAD+-REDUCTASE-RXN ALKANE-1-MONOOXYGENASE-RXN
|P222-PWY|	sulfide oxidation I (to sulfur globules)	TRUE	100	0	0	0	R17-RXN
|P401-PWY|	cyanide degradation	TRUE	100	0	0	0	L-3-CYANOALANINE-SYNTHASE-RXN
|PHESYN|	L-phenylalanine biosynthesis I	TRUE	100	0	1	1	PREPHENATEDEHYDRAT-RXN CHORISMATEMUT-RXN RXN-10814
|PPGPPMET-PWY|	ppGpp metabolism	TRUE	100	0	0	0	PPPGPPHYDRO-RXN PPGPPSYN-RXN GTPPYPHOSKIN-RXN GDPPYPHOSKIN-RXN RXN0-6427 GDPKIN-RXN
|PROSYN-PWY|	L-proline biosynthesis I (from L-glutamate)	TRUE	100	0	0	0	PYRROLINECARBREDUCT-RXN GLUTSEMIALDEHYDROG-RXN GLUTKIN-RXN
|PROUT-PWY|	L-proline degradation I	TRUE	100	0	1	1	RXN-14116 RXN-14903
|PUTDEG-PWY|	putrescine degradation I	TRUE	100	0	0	0	AMINOBUTDEHYDROG-RXN PUTTRANSAM-RXN
|PWY0-1021|	L-alanine biosynthesis III	TRUE	100	0	0	0	RXN-12588
|PWY0-1280|	ethylene glycol degradation	TRUE	100	0	0	0	GLYCOLALD-DEHYDROG-RXN GLYCOLALDREDUCT-RXN
|PWY0-1312|	acetate and ATP formation from acetyl-CoA I	TRUE	100	0	0	0	ACETATEKIN-RXN PHOSACETYLTRANS-RXN
|PWY0-1313|	acetate conversion to acetyl-CoA	TRUE	100	0	0	0	ACETATE--COA-LIGASE-RXN
|PWY0-1315|	L-lactaldehyde degradation (anaerobic)	TRUE	100	0	0	0	LACTALDREDUCT-RXN
|PWY0-1317|	L-lactaldehyde degradation (aerobic)	TRUE	100	0	0	0	L-LACTDEHYDROGFMN-RXN LACTALDDEHYDROG-RXN
|PWY0-1329|	succinate to cytochrome bo oxidase electron transfer	TRUE	100	0	2	2	RXN0-5268 SUCCINATE-DEHYDROGENASE-UBIQUINONE-RXN
|PWY0-1334|	NADH to cytochrome bd oxidase electron transfer I	TRUE	100	0	2	2	NADH-DEHYDROG-A-RXN RXN0-5266
|PWY0-1335|	NADH to cytochrome bo oxidase electron transfer I	TRUE	100	0	2	2	NADH-DEHYDROG-A-RXN RXN0-5268
|PWY0-1337|	oleate &beta;-oxidation	TRUE	100	0	0	0	RXN0-5391 RXN0-5390 RXN0-5393 RXN-17783 RXN-17782 RXN-17781 RXN-17780 RXN-17779 RXN-17778 RXN-17777 RXN-17776 RXN-17775 RXN-14393 RXN-14394 RXN-7931 RXN-9644 RXN-20675 RXN-20676 RXN-14274 RXN-13615 RXN-13616 RXN-12490 RXN-13617 RXN-14229 RXN-20678 RXN-20679 RXN-14277 RXN-14278 RXN-12570 RXN-12565 BUTYRYL-COA-DEHYDROGENASE-RXN RXN-11667 RXN-11662 ACETYL-COA-ACETYLTRANSFER-RXN RXN-12567
|PWY0-1353|	succinate to cytochrome bd oxidase electron transfer	TRUE	100	0	2	2	SUCCINATE-DEHYDROGENASE-UBIQUINONE-RXN RXN0-5266
|PWY0-1477|	ethanolamine utilization	TRUE	80	0	1	1	ETHAMLY-RXN PHOSACETYLTRANS-RXN ACETATEKIN-RXN ALCOHOL-DEHYDROG-RXN
|PWY0-1479|	tRNA processing	TRUE	80	0	0	0	RXN0-6478 RXN0-6479 RXN0-4222 RXN0-6480 RXN0-6482 3.1.26.5-RXN RXN0-6481 RXN0-6485
|PWY0-1507|	biotin biosynthesis from 8-amino-7-oxononanoate I	TRUE	100	0	1	1	DETHIOBIOTIN-SYN-RXN DAPASYN-RXN RXN-17472 RXN-17473
|PWY0-1527|	curcumin degradation	TRUE	100	0	0	0	RXN0-6676 RXN0-6677
|PWY0-1535|	D-serine degradation	TRUE	100	0	0	0	RXN-15581
|PWY0-1544|	proline to cytochrome bo oxidase electron transfer	TRUE	100	0	0	0	RXN0-5268 RXN0-7008
|PWY0-1561|	glycerol-3-phosphate to cytochrome bo oxidase electron transfer	TRUE	100	0	0	0	RXN0-5260 RXN0-5268
|PWY0-1565|	D-lactate to cytochrome bo oxidase electron transfer	TRUE	100	0	0	0	DLACTDEHYDROGFAD-RXN RXN0-5268
|PWY0-1567|	NADH to cytochrome bo oxidase electron transfer II	TRUE	100	0	0	0	RXN0-5330 RXN0-5268
|PWY0-1568|	NADH to cytochrome bd oxidase electron transfer II	TRUE	100	0	0	0	RXN0-5330 RXN0-5266
|PWY0-1587|	N6-L-threonylcarbamoyladenosine37-modified tRNA biosynthesis	TRUE	100	0	0	0	RXN-14570 RXN-14569
|PWY0-1600|	periplasmic disulfide bond reduction	TRUE	100	0	0	0	RXN-20161 RXN-20057
|PWY0-1601|	cadaverine biosynthesis	TRUE	100	0	0	0	LYSDECARBOX-RXN
|PWY0-501|	lipoate biosynthesis and incorporation I	TRUE	100	0	0	0	RXN0-949 RXN0-947
|PWY0-662|	PRPP biosynthesis	TRUE	100	0	0	0	PRPPSYN-RXN
|PWY0-981|	taurine degradation IV	TRUE	100	0	0	0	RXN0-299
|PWY-1269|	CMP-3-deoxy-D-manno-octulosonate biosynthesis	TRUE	75	0	1	1	CPM-KDOSYNTH-RXN KDO-8PSYNTH-RXN DARAB5PISOM-RXN
|PWY-1281|	sulfoacetaldehyde degradation I	TRUE	100	0	1	1	RXN-2364 PHOSACETYLTRANS-RXN
|PWY-1801|	formaldehyde oxidation II (glutathione-dependent)	TRUE	100	0	1	1	S-FORMYLGLUTATHIONE-HYDROLASE-RXN RXN-2962
|PWY18C3-23|	guaiacol biosynthesis	TRUE	100	0	0	0	RXN18C3-60
|PWY1A0-6120|	streptorubin B biosynthesis	TRUE	82	9	0	0	RXN-9661 RXN-9533 RXN-9532 RXN-9531 RXN-9660 RXN-9655 RXN-9528 RXN-9527 RXN-9659 4.2.1.59-RXN RXN-9524 RXN-9523 RXN-9658 RXN-9520 RXN-9518 RXN-9516 RXN-9657 4.2.1.58-RXN RXN-9514
|PWY1YI0-8|	succinate to plastoquinol oxidase	TRUE	100	0	0	0	RXN1YI0-14 RXN1YI0-23
|PWY1ZNC-1|	assimilatory sulfate reduction IV	TRUE	75	0	1	1	SULFATE-ADENYLYLTRANS-RXN SULFITE-REDUCTASE-FERREDOXIN-RXN ADENYLYLSULFKIN-RXN
|PWY-2161|	folate polyglutamylation	TRUE	80	0	0	0	RXN0-2921 FORMYLTHFGLUSYNTH-RXN GLYOHMETRANS-RXN FOLYLPOLYGLUTAMATESYNTH-RXN
|PWY-2601|	isethionate degradation	TRUE	100	0	0	0	RXN-4261
|PWY-283|	benzoate degradation II (aerobic and anaerobic)	TRUE	100	0	0	0	BENZOATE--COA-LIGASE-RXN
|PWY2B4Q-6|	Kdo transfer to lipid IVA (Brucella)	TRUE	100	0	0	0	RXN2B4Q-54 RXN2B4Q-55
|PWY2DNV-1|	Kdo transfer to lipid IVA (H. pylori)	TRUE	100	0	0	0	RXN2DNV-4 RXN2DNV-5
|PWY2G6Z-2|	lipid IVA biosynthesis (Vibrio cholerae serogroup O1 El Tor)	TRUE	83	0	0	0	RXN2G6Z-1 RXN-23219 RXN-23221 RXN-23222 RXN-23223
|PWY-301|	cyclohexane-1-carboxylate degradation (anaerobic)	TRUE	100	0	0	0	R281-RXN R282-RXN
|PWY-3341|	L-proline biosynthesis III (from L-ornithine)	TRUE	100	0	0	0	ORNITHINE-GLU-AMINOTRANSFERASE-RXN PYRROLINECARBREDUCT-RXN
|PWY-3721|	choline degradation II	TRUE	100	0	0	0	CHOLINE-OXIDASE-RXN RXN-23577
|PWY-3722|	glycine betaine biosynthesis II (Gram-positive bacteria)	TRUE	100	0	0	0	RXN-6021 BADH-RXN
|PWY-3841|	folate transformations II (plants)	TRUE	81	0	0	0	DIHYDROFOLATEREDUCT-RXN RXN-6321 RXN-22438 HOMOCYSMETB12-RXN GCVMULTI-RXN METHENYLTHFCYCLOHYDRO-RXN METHYLENETHFDEHYDROG-NADP-RXN GLYOHMETRANS-RXN THYMIDYLATESYN-RXN
|PWY3O-1801|	palmitoleate biosynthesis IV (fungi and animals)	TRUE	100	0	0	0	RXN-10662 RXN-10664
|PWY3O-355|	stearate biosynthesis III (fungi)	TRUE	83	0	0	0	RXN3O-5304 RXN3O-1803 RXN3O-5293 RXN-20769 RXN-20770
|PWY3O-4107|	NAD salvage pathway V (PNC V cycle)	TRUE	80	0	0	0	NICONUCADENYLYLTRAN-RXN NICOTINATEPRIBOSYLTRANS-RXN NICOTINAMID-RXN NAD-SYNTH-GLN-RXN
|PWY-4341|	L-glutamate biosynthesis V	TRUE	100	0	0	0	GLUTAMATE-SYNTHASE-FERREDOXIN-RXN
|PWY490-4|	L-asparagine biosynthesis III (tRNA-dependent)	TRUE	100	0	2	2	RXN490-3616 RXN-20080 RXN-20081 GLUTAMIN-RXN
|PWY-4983|	nitric oxide biosynthesis II (mammals)	TRUE	100	0	0	0	NITRIC-OXIDE-SYNTHASE-RXN ARGSUCCINSYN-RXN ARGSUCCINLYA-RXN
|PWY-5041|	S-adenosyl-L-methionine salvage II	TRUE	66	0	1	1	S-ADENMETSYN-RXN ADENOSYLHOMOCYSTEINASE-RXN
|PWY-5083|	NAD(P)/NADPH interconversion	TRUE	83	1	0	0	PYRNUTRANSHYDROGEN-RXN NAD-KIN-RXN NADH-DEHYDROG-A-RXN NADH-KINASE-RXN
|PWY-5084|	2-oxoglutarate decarboxylation to succinyl-CoA	TRUE	100	0	1	1	2OXOGLUTDECARB-RXN RXN0-1147 RXN-7716
|PWY-5109|	propanoate fermentation to 2-methylbutanoate	TRUE	83	1	0	0	METHYLACETOACETYLCOATHIOL-RXN 1.1.1.178-RXN TIGLYLCOA-HYDROXY-RXN 2-METHYLACYL-COA-DEHYDROGENASE-RXN
|PWY-5120|	geranylgeranyl diphosphate biosynthesis	TRUE	100	0	0	0	FARNESYLTRANSTRANSFERASE-RXN
|PWY-5122|	geranyl diphosphate biosynthesis	TRUE	100	0	0	0	GPPSYN-RXN
|PWY-5123|	trans, trans-farnesyl diphosphate biosynthesis	TRUE	100	0	1	1	GPPSYN-RXN FPPSYN-RXN
|PWY-5137|	fatty acid &beta;-oxidation III (unsaturated, odd number)	TRUE	100	0	0	0	ENOYL-COA-DELTA-ISOM-RXN
|PWY-5143|	long-chain fatty acid activation	TRUE	100	0	0	0	RXN-7904
|PWY-5148|	acyl-CoA hydrolysis	TRUE	100	0	0	0	THIOESTER-RXN
|PWY-5155|	&beta;-alanine biosynthesis III	TRUE	100	0	0	0	ASPDECARBOX-RXN
|PWY-5177|	glutaryl-CoA degradation	TRUE	100	0	0	0	GLUTARYL-COA-DEHYDROG-RXN GLUTACONYL-COA-DECARBOXYLASE-RXN ACETYL-COA-ACETYLTRANSFER-RXN RXN-11662 RXN-11667
|PWY-5188|	tetrapyrrole biosynthesis I (from glutamate)	TRUE	83	0	0	0	OHMETHYLBILANESYN-RXN PORPHOBILSYNTH-RXN GSAAMINOTRANS-RXN GLUTRNAREDUCT-RXN GLURS-RXN
|PWY-5194|	siroheme biosynthesis	TRUE	100	0	0	0	DIMETHUROPORDEHYDROG-RXN SIROHEME-FERROCHELAT-RXN UROPORIIIMETHYLTRANSA-RXN RXN-8675
|PWY-5285|	sulfide oxidation III (to sulfite)	TRUE	100	0	0	0	FESGSHTHIO-RXN R17-RXN
|PWY-5340|	sulfate activation for sulfonation	TRUE	100	0	0	0	SULFATE-ADENYLYLTRANS-RXN ADENYLYLSULFKIN-RXN
|PWY-5381|	NAD salvage (plants)	TRUE	81	2	0	0	NMNNUCLEOSID-RXN RXN-5841 RXN-8441 NICOTINATEPRIBOSYLTRANS-RXN NICONUCADENYLYLTRAN-RXN NAD-SYNTH-GLN-RXN NICOTINAMID-RXN
|PWY-5386-1|	methylglyoxal degradation VIII	TRUE	100	0	1	1	GLYOXI-RXN GLYOXII-RXN D-LACTATE-DEHYDROGENASE-CYTOCHROME-RXN
|PWY-5386|	methylglyoxal degradation I	TRUE	100	0	2	2	GLYOXI-RXN GLYOXII-RXN RXN-20917
|PWY-5461|	betanidin degradation	TRUE	100	0	0	0	RXN-8635
|PWY-5482|	pyruvate fermentation to acetate II	TRUE	100	0	1	1	PYRUVDEH-RXN PHOSACETYLTRANS-RXN ACETATEKIN-RXN
|PWY-5489|	methyl parathion degradation	TRUE	100	0	0	0	RXN-8743
|PWY-5509|	adenosylcobalamin biosynthesis from adenosylcobinamide-GDP I	TRUE	66	0	1	1	COBALAMIN5PSYN-RXN DMBPPRIBOSYLTRANS-RXN
|PWY-5512|	UDP-N-acetyl-D-galactosamine biosynthesis I	TRUE	100	0	0	0	UDP-N-ACETYLGLUCOSAMINE-4-EPIMERASE-RXN
|PWY-5536|	acetate formation from acetyl-CoA (succinate)	TRUE	100	0	0	0	RXN-8807
|PWY-5653|	NAD biosynthesis from 2-amino-3-carboxymuconate semialdehyde	TRUE	100	0	0	0	NICONUCADENYLYLTRAN-RXN NAD-SYNTH-GLN-RXN QUINOPRIBOTRANS-RXN
|PWY-5686|	UMP biosynthesis I	TRUE	100	0	1	1	CARBPSYN-RXN ASPCARBTRANS-RXN DIHYDROOROT-RXN OROPRIBTRANS-RXN OROTPDECARB-RXN DIHYDROOROTATE-DEHYDROGENASE-RXN
|PWY-5703|	urea degradation I	TRUE	100	0	0	0	UREA-CARBOXYLASE-RXN RXN-20065
|PWY-5747|	2-methylcitrate cycle II	TRUE	100	0	1	1	PROPIONATE--COA-LIGASE-RXN 2-METHYLCITRATE-SYNTHASE-RXN METHYLISOCITRATE-LYASE-RXN 4.2.1.99-RXN RXN-8979 RXN-8977
|PWY-5755|	4-hydroxybenzoate biosynthesis II (bacteria)	TRUE	100	0	0	0	CHORPYRLY-RXN
|PWY-5766|	L-glutamate degradation X	TRUE	100	0	0	0	GLUTAMATE-DEHYDROGENASE-NADP+-RXN
|PWY-5783|	octaprenyl diphosphate biosynthesis	TRUE	100	0	0	0	RXN-8992
|PWY-5785|	di-trans,poly-cis-undecaprenyl phosphate biosynthesis	TRUE	100	0	0	0	RXN-8999 UNDECAPRENYL-DIPHOSPHATASE-RXN
|PWY-5805|	nonaprenyl diphosphate biosynthesis I	TRUE	100	0	0	0	TRANS-OCTAPRENYLTRANSTRANSFERASE-RXN
|PWY-5806|	all-trans-decaprenyl diphosphate biosynthesis	TRUE	100	0	0	0	RXN-9106
|PWY-5844|	menaquinol-9 biosynthesis	TRUE	100	0	0	0	RXN-9205
|PWY-5849|	menaquinol-6 biosynthesis	TRUE	100	0	0	0	RXN-9220
|PWY-5855|	ubiquinol-7 biosynthesis (early decarboxylation)	TRUE	75	1	2	2	RXN-9225 RXN-9227 RXN-9228 RXN-9222 RXN-9229
|PWY-5886|	3-(4-hydroxyphenyl)pyruvate biosynthesis	TRUE	100	0	0	0	TYROSINE-AMINOTRANSFERASE-RXN
|PWY-5913|	partial TCA cycle (obligate autotrophs)	TRUE	100	0	1	1	FUMHYDR-RXN ACONITATEHYDR-RXN CITSYN-RXN ACONITATEDEHYDR-RXN PEPCARBOX-RXN ISOCITDEH-RXN MALATE-DEHYDROGENASE-ACCEPTOR-RXN RXN-14971
|PWY-5921|	glutaminyl-tRNAgln biosynthesis via transamidation	TRUE	100	0	0	0	RXN-9386 RXN-20082 RXN-20083 GLUTAMIN-RXN
|PWY-5938|	pyruvate fermentation to (R)-acetoin I	TRUE	100	0	1	1	ACETOLACTSYN-RXN RXN-11036
|PWY-5964|	guanylyl molybdenum cofactor biosynthesis	TRUE	100	0	0	0	RXN0-262
|PWY-5966-1|	fatty acid biosynthesis initiation (type I)	TRUE	100	0	0	0	ACETYL-COA-CARBOXYLTRANSFER-RXN RXN66-610 RXN66-613
|PWY-5971|	palmitate biosynthesis II (type II fatty acid synthase)	TRUE	96	0	1	1	RXN-9657 RXN-9658 RXN-9520 RXN-9518 RXN-9516 RXN-9514 4.2.1.58-RXN RXN-9523 RXN-9524 RXN-9659 4.2.1.59-RXN RXN-9527 RXN-9528 RXN-9660 RXN-9531 RXN-9532 RXN-9533 RXN-9661 RXN-9535 RXN-9536 RXN-9537 RXN-9662 RXN-9539 RXN-9540 4.2.1.61-RXN RXN-9663 3.1.2.21-RXN RXN-9655 RXN-9623 RXN-16393
|PWY-5982|	sulfoacetaldehyde degradation II	TRUE	100	0	1	1	RXN-9592
|PWY-5989|	stearate biosynthesis II (bacteria and plants)	TRUE	83	0	0	0	RXN-9632 RXN-9633 RXN-9634 RXN-9635 RXN-16380
|PWY-5994|	palmitate biosynthesis I (type I fatty acid synthase)	TRUE	96	2	0	0	RXN66-614 RXN66-616 RXN66-617 RXN66-618 RXN66-619 RXN66-620 RXN66-621 RXN66-622 RXN66-623 RXN66-624 RXN66-625 RXN66-626 RXN66-627 RXN66-628 RXN66-629 RXN66-630 RXN66-631 RXN66-632 RXN66-633 RXN66-634 RXN66-635 RXN66-636 RXN66-637 RXN66-638 RXN66-639 RXN66-640 RXN66-641 RXN66-642
|PWY-6000|	&gamma;-linolenate biosynthesis II (animals)	TRUE	100	0	1	1	1.14.19.3-RXN RXN-9673
|PWY-6001|	linoleate biosynthesis II (animals)	TRUE	100	0	1	1	RXN-9644 RXN-9601
|PWY-6028|	acetoin degradation	TRUE	100	0	0	0	RXN-22435 RXN-22436 RXN-22437
|PWY-6035|	2,3-cis-flavanols biosynthesis	TRUE	100	0	0	0	RXN-9725 RXN-9724 RXN-9723
|PWY-6048|	methylthiopropanoate degradation I (cleavage)	TRUE	100	0	0	0	RXN-12572 RXN-12571 RXN-16010 RXN-16011 RXN-16012 RXN-16013
|PWY-6077|	anthranilate degradation II (aerobic)	TRUE	100	0	0	0	AMINOBENZCOALIG-RXN ANTHRANILOYL-COA-MONOOXYGENASE-RXN
|PWY-6118|	glycerol-3-phosphate shuttle	TRUE	100	0	0	0	1.1.1.8-RXN RXN-15745
|PWY-6122|	5-aminoimidazole ribonucleotide biosynthesis II	TRUE	80	0	0	0	PRPPAMIDOTRANS-RXN GLYRIBONUCSYN-RXN AIRS-RXN GARTRANSFORMYL2-RXN
|PWY-6123|	inosine-5'-phosphate biosynthesis I	TRUE	100	0	3	3	SAICARSYN-RXN AICARSYN-RXN AICARTRANSFORM-RXN IMPCYCLOHYDROLASE-RXN RXN0-743 RXN0-742
|PWY-6163|	chorismate biosynthesis from 3-dehydroquinate	TRUE	100	0	0	0	CHORISMATE-SYNTHASE-RXN 2.5.1.19-RXN SHIKIMATE-KINASE-RXN SHIKIMATE-5-DEHYDROGENASE-RXN 3-DEHYDROQUINATE-DEHYDRATASE-RXN
|PWY-6164|	3-dehydroquinate biosynthesis I	TRUE	100	0	0	0	3-DEHYDROQUINATE-SYNTHASE-RXN DAHPSYN-RXN
|PWY-6321|	homotaurine degradation	TRUE	100	0	0	0	RXN-10822 RXN-10823
|PWY-6328|	L-lysine degradation X	TRUE	83	0	0	0	LYSDECARBOX-RXN VAGL-RXN RXN-8182 RXN0-7317 RXN0-7318
|PWY-6333|	acetaldehyde biosynthesis I	TRUE	100	0	0	0	ALCOHOL-DEHYDROG-RXN
|PWY-6342|	noradrenaline and adrenaline degradation	TRUE	100	1	4	4	RXN-10907 RXN-10911 RXN-10914 RXN-10915 RXN-10917 RXN-10908 RXN-10912 RXN-10916 RXN-10910 RXN-10909 RXN-10913 RXN-10906
|PWY-6348|	phosphate acquisition	TRUE	100	0	0	0	ACID-PHOSPHATASE-RXN
|PWY-6373|	acrylate degradation I	TRUE	80	0	0	0	RXN-9958 3-HYDROXYPROPIONATE-DEHYDROGENASE-RXN RXN-6383 RXN-6384
|PWY-6375|	desferrioxamine E biosynthesis	TRUE	80	0	0	0	RXN-10998 RXN-10997 RXN-10995 LYSDECARBOX-RXN
|PWY-6386|	UDP-N-acetylmuramoyl-pentapeptide biosynthesis II (lysine-containing)	TRUE	100	0	2	2	UDPNACETYLGLUCOSAMENOLPYRTRANS-RXN UDPNACETYLMURAMATEDEHYDROG-RXN UDP-NACMUR-ALA-LIG-RXN UDP-NACMURALA-GLU-LIG-RXN GLUTRACE-RXN DALADALALIG-RXN 6.3.2.7-RXN 6.3.2.10-RXN
|PWY-6387|	UDP-N-acetylmuramoyl-pentapeptide biosynthesis I (meso-diaminopimelate containing)	TRUE	100	0	2	2	UDPNACETYLGLUCOSAMENOLPYRTRANS-RXN UDPNACETYLMURAMATEDEHYDROG-RXN UDP-NACMURALGLDAPAALIG-RXN UDP-NACMUR-ALA-LIG-RXN UDP-NACMURALA-GLU-LIG-RXN GLUTRACE-RXN UDP-NACMURALGLDAPLIG-RXN DALADALALIG-RXN
|PWY-63|	UDP-&beta;-L-arabinose biosynthesis I (from UDP-&alpha;-D-xylose)	TRUE	100	0	0	0	UDP-ARABINOSE-4-EPIMERASE-RXN
|PWY-6458|	benzoyl-CoA biosynthesis	TRUE	100	0	0	0	RXN-2006 RXN-2002 RXN-2003
|PWY-6509|	methanol oxidation to formaldehyde III	TRUE	100	0	0	0	RXN-11451
|PWY-6543|	4-aminobenzoate biosynthesis I	TRUE	100	0	0	0	PABASYN-RXN ADCLY-RXN
|PWY-6610|	adenine salvage	TRUE	66	0	1	1	HYPOXANPRIBOSYLTRAN-RXN ADENINE-DEAMINASE-RXN
|PWY-6614|	tetrahydrofolate biosynthesis I	TRUE	100	0	1	1	H2PTEROATESYNTH-RXN DIHYDROFOLATESYNTH-RXN DIHYDROFOLATEREDUCT-RXN
|PWY66-162|	ethanol degradation IV	TRUE	100	0	1	1	RXN66-3 RXN66-1 ACETATE--COA-LIGASE-RXN
|PWY-6617|	adenosine nucleotides degradation III	TRUE	100	0	0	0	AMP-NUCLEOSID-RXN
|PWY-6620|	guanine and guanosine salvage I	TRUE	100	0	0	0	GUANPRIBOSYLTRAN-RXN RXN0-5199
|PWY66-21|	ethanol degradation II	TRUE	100	0	1	1	ALCOHOL-DEHYDROG-RXN RXN66-3 ACETATE--COA-LIGASE-RXN
|PWY66-366|	flavin salvage	TRUE	100	0	0	0	FADSYN-RXN RIBOFLAVINKIN-RXN
|PWY66-385|	dTMP de novo biosynthesis (mitochondrial)	TRUE	100	0	0	0	DIHYDROFOLATEREDUCT-RXN GLYOHMETRANS-RXN THYMIDYLATESYN-RXN
|PWY66-389|	phytol degradation	TRUE	100	0	1	1	RXN66-478 RXN66-479 RXN66-480 RXN66-482
|PWY66-428|	L-threonine degradation V	TRUE	100	0	0	0	THREDEHYD-RXN RXN-7790
|PWY66-430|	tetradecanoate biosynthesis (mitochondria)	TRUE	96	0	0	0	RXN-9515 RXN-9521 RXN-9520 4.2.1.58-RXN RXN-9526 4.2.1.59-RXN RXN-9530 RXN-9533 RXN-9534 RXN-9537 RXN-9538 3.1.2.21-RXN RXN-9648 RXN-9650 RXN-9651 RXN-9652 RXN-9653 RXN-9655 RXN-9514 RXN-9528 RXN-9524 RXN-9518 RXN-9536 RXN-9532
|PWY6666-2|	dopamine degradation	TRUE	80	0	0	0	RXN6666-4 RXN6666-5 RXN6666-6 RXN6666-7
|PWY-6670|	citronellol degradation	TRUE	100	1	1	1	RXN-11912 RXN-11913 RXN-11915
|PWY-6683|	assimilatory sulfate reduction III	TRUE	66	0	1	1	SULFATE-ADENYLYLTRANS-RXN RXN-12019
|PWY-6689|	tRNA splicing I	TRUE	71	2	3	3	RXN-17939 RXN-17940 RXN-17941
|PWY-6697|	oxalate degradation IV	TRUE	100	0	0	0	OXALATE-OXIDASE-RXN
|PWY-6700|	queuosine biosynthesis I (de novo)	TRUE	100	0	0	0	RXN0-4022 RXN0-1321 RXN0-1342 RXN-12104
|PWY-6708|	ubiquinol-8 biosynthesis (early decarboxylation)	TRUE	75	0	1	1	OCTAPRENYL-METHYL-METHOXY-BENZOQ-OH-RXN DHHB-METHYLTRANSFER-RXN 2-OCTAPRENYL-METHOXY-BENZOQ-METH-RXN 2-OCTAPRENYL-6-METHOXYPHENOL-HYDROX-RXN 2-OCTAPRENYL-6-OHPHENOL-METHY-RXN 4OHBENZOATE-OCTAPRENYLTRANSFER-RXN
|PWY-6845|	nitric oxide biosynthesis I (plants)	TRUE	100	0	0	0	RXN-13564 RXN-13565
|PWY-6854|	ethene biosynthesis III (microbes)	TRUE	66	0	1	1	R15-RXN SUPEROX-DISMUT-RXN
|PWY-6871|	3-methylbutanol biosynthesis (engineered)	TRUE	83	0	0	0	3-ISOPROPYLMALISOM-RXN 2-ISOPROPYLMALATESYN-RXN RXN-8991 3-ISOPROPYLMALDEHYDROG-RXN RXN-7693
|PWY-6922|	L-N&delta;-acetylornithine biosynthesis	TRUE	83	1	0	0	ORNITHINE-GLU-AMINOTRANSFERASE-RXN RXN-14903 GLUTKIN-RXN GLUTSEMIALDEHYDROG-RXN
|PWY-6936|	seleno-amino acid biosynthesis (plants)	TRUE	80	1	0	0	RXN-12726 RXN-12729 SERINE-O-ACETTRAN-RXN
|PWY-6964|	ammonia assimilation cycle II	TRUE	100	0	0	0	GLUTAMINESYN-RXN GLUTAMATE-SYNTHASE-FERREDOXIN-RXN
|PWY-701|	L-methionine degradation II	TRUE	100	0	0	0	RXN-14301
|PWY-7094|	fatty acid salvage	TRUE	100	0	1	1	RXN-13614 RXN-13616 RXN-13617 RXN-12490 RXN-13613 RXN-13615
|PWY-7096|	triclosan resistance	TRUE	100	0	0	0	RXN-17126
|PWY-7111|	pyruvate fermentation to isobutanol (engineered)	TRUE	80	0	0	0	ACETOLACTSYN-RXN ACETOLACTREDUCTOISOM-RXN DIHYDROXYISOVALDEHYDRAT-RXN RXN-7657
|PWY-7115|	C4 photosynthetic carbon assimilation cycle, NAD-ME type	TRUE	81	2	0	0	PEPCARBOX-RXN ASPAMINOTRANS-RXN ALANINE-AMINOTRANSFERASE-RXN RXN-13697 RXN-13698 1.1.1.39-RXN MALATE-DEH-RXN
|PWY-7118|	chitin deacetylation	TRUE	100	0	0	0	CHITIN-DEACETYLASE-RXN MALSYN-RXN 1.1.1.39-RXN ACETATE--COA-LIGASE-RXN
|PWY-7176|	UTP and CTP de novo biosynthesis	TRUE	100	0	0	0	RXN-12002 UDPKIN-RXN CTPSYN-RXN
|PWY-7183|	pyrimidine nucleobases salvage I	TRUE	100	0	0	0	URACIL-PRIBOSYLTRANS-RXN
|PWY-7184|	pyrimidine deoxyribonucleotides de novo biosynthesis I	TRUE	88	0	1	1	DCDPKIN-RXN DUDPKIN-RXN DUTP-PYROP-RXN DTMPKI-RXN DTDPKIN-RXN UDPREDUCT-RXN CDPREDUCT-RXN THYMIDYLATESYN-RXN
|PWY-7197|	pyrimidine deoxyribonucleotide phosphorylation	TRUE	100	0	0	0	DTMPKI-RXN RXN-7913 DTDPKIN-RXN DCDPKIN-RXN
|PWY-7198|	pyrimidine deoxyribonucleotides de novo biosynthesis IV	TRUE	71	0	1	1	DCDPKIN-RXN DTMPKI-RXN DTDPKIN-RXN CDPREDUCT-RXN THYMIDYLATESYN-RXN
|PWY-7205|	CMP phosphorylation	TRUE	100	0	0	0	RXN-11832 CDPKIN-RXN
|PWY-7210|	pyrimidine deoxyribonucleotides biosynthesis from CTP	TRUE	75	0	1	1	DCDPKIN-RXN DTMPKI-RXN DTDPKIN-RXN CDPREDUCT-RXN DCMP-DEAMINASE-RXN THYMIDYLATESYN-RXN
|PWY-7216|	(R)- and (S)-3-hydroxybutanoate biosynthesis (engineered)	TRUE	100	0	0	0	RXN-5901 ACETYL-COA-ACETYLTRANSFER-RXN RXN-11662 RXN-14255 RXN-14251
|PWY-7219|	adenosine ribonucleotides de novo biosynthesis	TRUE	100	0	0	0	ADENYLOSUCCINATE-SYNTHASE-RXN AMPSYN-RXN ADENYL-KIN-RXN
|PWY-7221|	guanosine ribonucleotides de novo biosynthesis	TRUE	100	0	0	0	IMP-DEHYDROG-RXN GMP-SYN-GLUT-RXN GUANYL-KIN-RXN GDPKIN-RXN
|PWY-7226|	guanosine deoxyribonucleotides de novo biosynthesis I	TRUE	100	0	0	0	GDPREDUCT-RXN DGDPKIN-RXN
|PWY-7227|	adenosine deoxyribonucleotides de novo biosynthesis I	TRUE	100	0	0	0	ADPREDUCT-RXN DADPKIN-RXN
|PWY-723|	alkylnitronates degradation	TRUE	100	0	1	1	2-NITROPROPANE-DIOXYGENASE-RXN RXN0-6377
|PWY-7254|	TCA cycle VII (acetate-producers)	TRUE	88	0	1	1	FUMHYDR-RXN ACONITATEHYDR-RXN CITSYN-RXN ACONITATEDEHYDR-RXN MALATE-DEHYDROGENASE-ACCEPTOR-RXN ISOCITDEH-RXN RXN-8807 RXN-14971
|PWY-7268|	cytosolic NADPH production (yeast)	TRUE	80	0	0	0	NAD-KIN-RXN RXN0-3962 ISOCITDEH-RXN NADH-KINASE-RXN
|PWY-7269|	mitochondrial NADPH production (yeast)	TRUE	100	0	0	0	NAD-KIN-RXN ALDHDEHYDROG-RXN NADH-KINASE-RXN RXN0-5330 ALDEHYDE-DEHYDROGENASE-NADP+-RXN
|PWY-7292|	oleate &beta;-oxidation (thioesterase-dependent, yeast)	TRUE	100	0	0	0	RXN0-5391 RXN0-5390
|PWY-7343|	UDP-&alpha;-D-glucose biosynthesis	TRUE	100	0	0	0	GLUC1PURIDYLTRANS-RXN PHOSPHOGLUCMUT-RXN
|PWY-7344|	UDP-&alpha;-D-galactose biosynthesis	TRUE	100	0	0	0	UDPGLUCEPIM-RXN
|PWY-7346|	UDP-&alpha;-D-glucuronate biosynthesis (from UDP-glucose)	TRUE	100	0	0	0	UGD-RXN
|PWY-7380|	biotin biosynthesis from 8-amino-7-oxononanoate II	TRUE	100	0	1	1	DETHIOBIOTIN-SYN-RXN RXN-14930 RXN-17472 RXN-17473
|PWY-7383|	anaerobic energy metabolism (invertebrates, cytosol)	TRUE	85	0	2	2	ALANINE-AMINOTRANSFERASE-RXN ALARACECAT-RXN ASPAMINOTRANS-RXN MALATE-DEH-RXN 4.1.1.32-RXN RXN-12481
|PWY-7388|	octanoyl-[acyl-carrier protein] biosynthesis (mitochondria, yeast)	TRUE	100	0	0	0	RXN-9514 4.2.1.58-RXN RXN-9515 RXN-9516 RXN-9518 RXN-9520 RXN-9523 RXN-9524 4.2.1.59-RXN RXN-9521 RXN-9526 3-OXOACYL-ACP-SYNTH-BASE-RXN
|PWY-7432|	L-phenylalanine biosynthesis III (cytosolic, plants)	TRUE	100	0	0	0	RXN-15200 PREPHENATEDEHYDRAT-RXN
|PWY-7560|	methylerythritol phosphate pathway II	TRUE	88	0	1	1	DXS-RXN DXPREDISOM-RXN RXN0-302 RXN0-882 RXN0-884 ISPH2-RXN 2.7.1.148-RXN 2.7.7.60-RXN
|PWY-7568|	L-galactose degradation	TRUE	100	0	1	1	RXN-15924
|PWY-7574|	propanoyl-CoA degradation II	TRUE	80	0	1	1	RXN-6383 RXN-6384 3-HYDROXYPROPIONATE-DEHYDROGENASE-RXN RXN-2902
|PWY-761|	rhizobactin 1021 biosynthesis	TRUE	85	1	0	0	R101-RXN RXN-682 RXN-684 4.1.1.86-RXN RXN-19518
|PWY-7639|	bis(guanylyl molybdenum cofactor) biosynthesis	TRUE	100	0	0	0	RXN-16456 RXN-16457
|PWY-7663|	gondoate biosynthesis (anaerobic)	TRUE	100	0	1	0	RXN-16629 RXN-16630 RXN-16631 RXN-16632
|PWY-7685|	L-malate degradation I	TRUE	100	0	0	0	RXN-16819
|PWY-7686|	L-malate degradation II	TRUE	100	0	0	0	1.1.1.39-RXN
|PWY-7691|	10,13-epoxy-11-methyl-octadecadienoate biosynthesis	TRUE	100	0	0	0	RXN-16881 RXN-16880
|PWY-7801|	N-end rule pathway I (prokaryotic)	TRUE	100	0	0	0	RXN-17846 LEUCYLTRANSFERASE-RXN
|PWY-7802|	N-end rule pathway II (prokaryotic)	TRUE	100	0	0	0	RXN-17899 RXN-17898
|PWY-7806|	glyphosate degradation II	TRUE	100	0	0	0	RXN-17951
|PWY-7851|	coenzyme A biosynthesis II (eukaryotic)	TRUE	100	1	0	0	PANTEPADENYLYLTRAN-RXN DEPHOSPHOCOAKIN-RXN P-PANTOCYSDECARB-RXN
|PWY-7870|	L-cysteine biosynthesis VII (from S-sulfo-L-cysteine)	TRUE	66	0	1	1	SULFOCYS-RXN SERINE-O-ACETTRAN-RXN
|PWY-7895|	ethionamide activation	TRUE	100	0	0	0	RXN-18711 RXN-18712 RXN-18713
|PWY-7909|	formaldehyde oxidation VII (THF pathway)	TRUE	100	0	0	0	METHENYLTHFCYCLOHYDRO-RXN METHYLENETHFDEHYDROG-NADP-RXN FORMYLTHFDEFORMYL-RXN
|PWY-7919|	protein N-glycosylation processing phase (plants and animals)	TRUE	90	4	0	0	RXN-18917 RXN-18918 RXN-18919 RXN-18920 RXN-18921 RXN-18922 RXN-18923 RXN-18924 RXN-18926 RXN-18927 RXN-18928 RXN-18929 RXN-18930 RXN-18931
|PWY-7980|	ATP biosynthesis	TRUE	100	0	0	0	ATPSYN-RXN
|PWY-7989|	acinetoferrin biosynthesis	TRUE	100	0	0	0	RXN-682 RXN-19515 RXN-19516 RXN-19517
|PWY-7996|	menaquinol-4 biosynthesis I	TRUE	100	0	0	0	RXN-19667
|PWY-8072|	alanine racemization	TRUE	100	0	0	0	ALARACECAT-RXN
|PWY-8073|	lipid IVA biosynthesis (P. putida)	TRUE	83	0	0	0	RXN-20784 RXN-20785 RXN-20787 RXN-20788 RXN-20789
|PWY-8074|	Kdo transfer to lipid IVA (P. putida)	TRUE	100	0	0	0	RXN-20790 RXN-20791
|PWY-8097|	5-hydroxybenzimidazole biosynthesis (anaerobic)	TRUE	100	0	0	0	RXN-17122
|PWY-8099|	tetrahydropteridine recycling	TRUE	100	0	0	0	1.5.1.34-RXN
|PWY-8105|	queuosine biosynthesis II (queuine salvage)	TRUE	100	0	0	0	QUEUOSINE-TRNA-RIBOSYLTRANSFERASE-RXN
|PWY-8138|	polyphosphate metabolism	TRUE	100	0	0	0	EXOPOLYPHOSPHATASE-RXN POLYPHOSPHATE-KINASE-RXN
|PWY-8148|	NADP biosynthesis	TRUE	100	0	0	0	NAD-KIN-RXN
|PWY-8159|	dipyrromethane cofactor biosynthesis	TRUE	100	1	0	0	RXN-21523 RXN-21524 RXN-21525
|PWY-8168|	bis(guanylyl tungstenpterin) cofactor biosynthesis	TRUE	100	0	0	0	RXN-21295
|PWY-8173|	anteiso-branched-chain fatty acid biosynthesis	TRUE	79	0	1	1	RXN-21614 RXN-21615 2KETO-3METHYLVALERATE-RXN BRANCHED-CHAINAMINOTRANSFERILEU-RXN RXN-21616 RXN-21617 RXN-21618 RXN-21619 RXN-21620 RXN-21621 RXN-21622 RXN-21623 RXN-21624 RXN-21625 RXN-21626 RXN-21627 RXN-21628 RXN-21629 RXN-21631 RXN-21632 RXN-21633 RXN-21634 RXN-21635 RXN-21636 RXN-21637 RXN-21639 RXN-21643
|PWY-8174|	odd iso-branched-chain fatty acid biosynthesis	TRUE	76	0	1	1	2KETO-4METHYL-PENTANOATE-DEHYDROG-RXN BRANCHED-CHAINAMINOTRANSFERLEU-RXN RXN-21645 RXN-21646 RXN-21647 RXN-21649 RXN-21650 RXN-21651 RXN-21652 RXN-21654 RXN-21655 RXN-21656 RXN-21657 RXN-21659 RXN-21660 RXN-21661 RXN-21662 RXN-21664 RXN-21665 RXN-21666 RXN-21667 RXN-21668 RXN-21669 RXN-21670 RXN-21671 RXN-21672
|PWY-8181|	2-methyl-branched fatty acid &beta;-oxidation	TRUE	100	0	0	0	RXN-21776 RXN-21775 RXN-21774 RXN-21773 RXN-21777 RXN-21779 RXN-21780 RXN-21781 RXN-21782 RXN-21783 RXN-21784 RXN-21785 RXN-21786 RXN-21787
|PWY-8182|	valproate &beta;-oxidation	TRUE	100	1	0	0	RXN-21768 RXN-21767 RXN-21766 RXN-21765 RXN-21763 RXN-21769 RXN-21771 RXN-12561
|PWY-8203|	8-amino-7-oxononanoate biosynthesis IV	TRUE	80	0	0	0	RXN-22026 RXN-22025 RXN-22024 RXN-11484
|PWY-8245|	lipid IVA biosynthesis (P. gingivalis)	TRUE	88	0	0	0	RXN-22237 RXN-22238 RXN-22241 RXN-22242 RXN-22244 RXN-22245 RXN-22246 RXN-22247
|PWY-8246|	Kdo transfer to lipid IVA (P. gingivalis)	TRUE	100	0	2	0	RXN-22248 RXN-22249
|PWY-8261|	roxarsone degradation II	TRUE	100	0	0	0	RXN1G01-63
|PWY-8268|	methylarsonous acid detoxification II	TRUE	100	0	0	0	RXN-21018
|PWY-8276|	4-aminobenzoate biosynthesis II	TRUE	100	0	0	0	ADCLY-RXN RXN-22440
|PWY-8277|	NAD de novo biosynthesis IV (anaerobic)	TRUE	83	0	0	0	NICONUCADENYLYLTRAN-RXN NAD-SYNTH-GLN-RXN QUINOPRIBOTRANS-RXN QUINOLINATE-SYNTHA-RXN RXN-9772
|PWY-8279|	palmitate biosynthesis III	TRUE	96	0	1	1	RXN-9520 RXN-9518 RXN-9516 RXN-9514 4.2.1.58-RXN RXN-9523 RXN-9524 4.2.1.59-RXN RXN-9527 RXN-9528 RXN-9531 RXN-9532 RXN-9533 RXN-9535 RXN-9536 RXN-9537 RXN-9539 RXN-9540 4.2.1.61-RXN RXN-9655 RXN-9623 RXN-9515 RXN-9521 RXN-9526 RXN-9530 RXN-9534 RXN-9538 RXN-9542
|PWY-8283|	lipid IVA biosynthesis (generic)	TRUE	83	0	0	0	RXN-22480 RXN-22481 RXN-22482 RXN-22484 RXN-22485
|PWY-8284|	Kdo transfer to lipid IVA (generic)	TRUE	100	0	0	0	RXN-22486 RXN-22487
|PWY-8289|	dZTP biosynthesis	TRUE	100	1	0	0	RXN-22497 RXN-22498 RXN-22499 RXN0-385
|PWY-8325|	glycine betaine degradation III	TRUE	80	0	0	0	RXN-15125 GLYOHMETRANS-RXN RXN-22744 RXN-22743
|PWY-8328|	acetate and ATP formation from acetyl-CoA III	TRUE	100	0	0	0	ACETATE--COA-LIGASE-RXN
|PWY-8347|	adipate biosynthesis	TRUE	100	0	0	0	RXN-3641 RXN0-2044 RXN-2425 RXN-22975 RXN-22974
|PWY-8354|	adipate degradation	TRUE	100	0	0	0	RXN-22974 RXN-22997 RXN-2425 RXN0-2044 RXN-3641
|PWYI-14|	lipid IVA biosynthesis (H. pylori)	TRUE	83	0	0	0	RXN-22246 RXN-22247 RXNI-27 RXN2DNV-2 RXN2DNV-3
|PYRIDNUCSYN-PWY|	NAD de novo biosynthesis I	TRUE	83	0	1	1	NICONUCADENYLYLTRAN-RXN NAD-SYNTH-GLN-RXN QUINOPRIBOTRANS-RXN QUINOLINATE-SYNTHA-RXN L-ASPARTATE-OXID-RXN
|PYRIDOXSYN-PWY|	pyridoxal 5'-phosphate biosynthesis I	TRUE	100	0	0	0	PNPOXI-RXN ERYTH4PDEHYDROG-RXN DXS-RXN PDXJ-RXN ERYTHRON4PDEHYDROG-RXN PSERTRANSAMPYR-RXN RXN-13179
|PYRUVDEHYD-PWY|	pyruvate decarboxylation to acetyl CoA I	TRUE	100	0	1	1	RXN0-1133 RXN0-1132 RXN0-1134
|REDCITCYC|	TCA cycle VI (Helicobacter)	TRUE	88	0	1	1	FUMHYDR-RXN ACONITATEHYDR-RXN CITSYN-RXN ACONITATEDEHYDR-RXN RXNI-2 R601-RXN RXNI-3 ISOCITDEH-RXN
|RIBOSYN2-PWY|	flavin biosynthesis I (bacteria and plants)	TRUE	88	0	1	1	RIBOFLAVINKIN-RXN FADSYN-RXN RIBOFLAVIN-SYN-RXN LUMAZINESYN-RXN DIOHBUTANONEPSYN-RXN RIBOFLAVINSYNREDUC-RXN RIBOFLAVINSYNDEAM-RXN GTP-CYCLOHYDRO-II-RXN
|SALVPURINE2-PWY|	xanthine and xanthosine salvage	TRUE	100	0	0	0	XANPRIBOSYLTRAN-RXN XANTHOSINEPHOSPHORY-RXN
|SAM-PWY|	S-adenosyl-L-methionine biosynthesis	TRUE	100	0	0	0	S-ADENMETSYN-RXN
|SERDEG-PWY|	L-serine degradation	TRUE	100	0	0	0	RXN-15125
|SERSYN-PWY|	L-serine biosynthesis I	TRUE	100	0	0	0	PSERTRANSAM-RXN PGLYCDEHYDROG-RXN RXN0-5114
|SULFMETII-PWY|	assimilatory sulfate reduction II	TRUE	100	0	1	1	SULFATE-ADENYLYLTRANS-RXN SULFITE-REDUCTASE-FERREDOXIN-RXN 1.8.4.9-RXN
|SULFUROX-PWY|	sulfur oxidation I (aerobic)	TRUE	100	0	0	0	FESGSHTHIO-RXN
|TCA-1|	TCA cycle VIII (Chlamydia)	TRUE	100	0	0	0	FUMHYDR-RXN SUCCCOASYN-RXN MALATE-DEH-RXN RXN-14971 2OXOGLUTARATEDEH-RXN ASPAMINOTRANS-RXN
|TCA|	TCA cycle I (prokaryotic)	TRUE	100	0	1	1	FUMHYDR-RXN SUCCCOASYN-RXN 2OXOGLUTARATEDEH-RXN ACONITATEHYDR-RXN CITSYN-RXN ACONITATEDEHYDR-RXN MALATE-DEHYDROGENASE-ACCEPTOR-RXN ISOCITDEH-RXN MALATE-DEH-RXN RXN-14971
|TRNA-CHARGING-PWY|	tRNA charging	TRUE	95	0	0	0	ARGININE--TRNA-LIGASE-RXN CYSTEINE--TRNA-LIGASE-RXN GLUTAMINE--TRNA-LIGASE-RXN GLURS-RXN ISOLEUCINE--TRNA-LIGASE-RXN LEUCINE--TRNA-LIGASE-RXN VALINE--TRNA-LIGASE-RXN ALANINE--TRNA-LIGASE-RXN ASPARTATE--TRNA-LIGASE-RXN TYROSINE--TRNA-LIGASE-RXN TRYPTOPHAN--TRNA-LIGASE-RXN THREONINE--TRNA-LIGASE-RXN SERINE--TRNA-LIGASE-RXN PROLINE--TRNA-LIGASE-RXN PHENYLALANINE--TRNA-LIGASE-RXN METHIONINE--TRNA-LIG…
|TRPSYN-PWY|	L-tryptophan biosynthesis	TRUE	83	0	0	0	IGPSYN-RXN PRAISOM-RXN PRTRANS-RXN ANTHRANSYN-RXN RXN0-2382
|TRYPANOSYN-PWY|	trypanothione biosynthesis	TRUE	100	0	0	0	6.3.1.9-RXN
|TYRFUMCAT-PWY|	L-tyrosine degradation I	TRUE	80	0	0	0	4-HYDROXYPHENYLPYRUVATE-DIOXYGENASE-RXN MALEYLACETOACETATE-ISOMERASE-RXN FUMARYLACETOACETASE-RXN TYROSINE-AMINOTRANSFERASE-RXN
|TYRSYN|	L-tyrosine biosynthesis I	TRUE	100	0	1	1	PREPHENATEDEHYDROG-RXN CHORISMATEMUT-RXN TYROSINE-AMINOTRANSFERASE-RXN
|UDPNACETYLGALSYN-PWY|	UDP-N-acetyl-D-glucosamine biosynthesis II	TRUE	83	0	0	0	L-GLN-FRUCT-6-P-AMINOTRANS-RXN GLUCOSAMINEPNACETYLTRANS-RXN PHOSACETYLGLUCOSAMINEMUT-RXN NAG1P-URIDYLTRANS-RXN PGLUCISOM-RXN
|UDPNAGSYN-PWY|	UDP-N-acetyl-D-glucosamine biosynthesis I	TRUE	100	0	0	0	NAG1P-URIDYLTRANS-RXN 2.3.1.157-RXN L-GLN-FRUCT-6-P-AMINOTRANS-RXN 5.4.2.10-RXN PGLUCISOM-RXN
|VALDEG-PWY|	L-valine degradation I	TRUE	100	0	0	0	BRANCHED-CHAINAMINOTRANSFERVAL-RXN MEPROPCOA-FAD-RXN METHYLACYLYLCOA-HYDROXY-RXN 3-HYDROXYISOBUTYRYL-COA-HYDROLASE-RXN 3-HYDROXYISOBUTYRATE-DEHYDROGENASE-RXN 1.2.1.25-RXN 2.6.1.22-RXN RXN-11213
|VALSYN-PWY|	L-valine biosynthesis	TRUE	100	0	0	0	DIHYDROXYISOVALDEHYDRAT-RXN BRANCHED-CHAINAMINOTRANSFERVAL-RXN ACETOLACTREDUCTOISOM-RXN ACETOLACTSYN-RXN
PWY2	Catalase test	TRUE	100	0	1	1	rxn1
PWY3	leucyl aminopeptidase test	TRUE	100	0	1	1	rxn1
MQL6-NADH-OXIDO	NADH:menaquinone6 oxidoreductase	TRUE	100	0	0	0	NQOR-RXN
TRPSYN-PWY2	L-tryptophan biosynthesis (complex)	TRUE	100	0	1	1	IGPSYN-RXN PRAISOM-RXN PRTRANS-RXN ANTHRANSYN-RXN TRYPSYN-RXN
BACTERIOFERRITIN-PWY	ferroxidase	TRUE	100	0	0	0	RXN0-1483
PEPTIDOGLYCANSYN-PWY2	peptidoglycan biosynthesis I (meso-diaminopimelate containing)	TRUE	100	0	2	2	NACGLCTRANS-RXN PHOSNACMURPENTATRANS-RXN UDPNACETYLGLUCOSAMENOLPYRTRANS-RXN UDPNACETYLMURAMATEDEHYDROG-RXN UDP-NACMURALGLDAPAALIG-RXN UDP-NACMUR-ALA-LIG-RXN UDP-NACMURALA-GLU-LIG-RXN GLUTRACE-RXN UDP-NACMURALGLDAPLIG-RXN DALADALALIG-RXN
PWY-6559-2	spermidine biosynthesis II (only one key enzyme)	TRUE	75	0	1	1	ASPARTATEKIN-RXN ASPARTATE-SEMIALDEHYDE-DEHYDROGENASE-RXN RXN-11564
PI-ABC-TRANS	Phosphate ABC transporter	TRUE	100	0	0	0	ABC-27-RXN
FOLATE-SYN-GS1	Folate biosynthesis from GTP and 4-aminobenzoate via dihydropterin-3-triphosphate	TRUE	83	0	1	1	GTP-CYCLOHYDRO-I-RXN ALKAPHOSPHA-RXN H2PTEROATESYNTH-RXN DIHYDROFOLATESYNTH-RXN DHFR
NA-F0F1ATPSYN	Na(+)-translocating ATPase	TRUE	100	0	0	0	NA-F0F1ATPSYNTHASE
THRBIOSYN-GS	Threonine biosynthis from aspartate via homoserine (gapseq)	TRUE	80	0	0	0	THRESYN-RXN ASPARTATEKIN-RXN ASPARTATE-SEMIALDEHYDE-DEHYDROGENASE-RXN HOMOSERDEHYDROG-RXN
|NADPHOS-DEPHOS-PWY|	NAD phosphorylation and dephosphorylation	TRUE	100	0	2	1	NAD-KIN-RXN TRANS-RXN0-277 RXN-5822

## Sheet: 24AR27669
# gapseq version: 1.4.0
# Sequence DB md5sum: 954ab58 (2024-11-06, Bacteria)
# Genome format: nucl
ID	Name	Prediction	Completeness	VagueReactions	KeyReactions	KeyReactionsFound	ReactionsFound
|1CMET2-PWY|	folate transformations III (E. coli)	TRUE	88	0	0	0	DIHYDROFOLATEREDUCT-RXN RXN-22438 HOMOCYSMETB12-RXN GCVMULTI-RXN METHENYLTHFCYCLOHYDRO-RXN METHYLENETHFDEHYDROG-NADP-RXN GLYOHMETRANS-RXN THYMIDYLATESYN-RXN
|ALADEG-PWY|	L-alanine degradation I	TRUE	100	0	1	1	ALARACECAT-RXN DALADEHYDROG-RXN
|ALANINE-DEG3-PWY|	L-alanine degradation III	TRUE	100	0	0	0	ALANINE-AMINOTRANSFERASE-RXN
|ALANINE-SYN2-PWY|	L-alanine biosynthesis II	TRUE	100	0	0	0	ALANINE-AMINOTRANSFERASE-RXN
|AMMASSIM-PWY|	ammonia assimilation cycle III	TRUE	100	0	0	0	RXN-20084 GLUTAMINESYN-RXN GLUTAMIN-RXN
|ARGININE-SYN4-PWY|	L-ornithine biosynthesis II	TRUE	100	0	0	0	ORNITHINE-GLU-AMINOTRANSFERASE-RXN GLUTKIN-RXN GLUTSEMIALDEHYDROG-RXN
|ARGSYNBSUB-PWY|	L-arginine biosynthesis II (acetyl cycle)	TRUE	100	0	2	2	ARGSUCCINSYN-RXN ARGSUCCINLYA-RXN ORNCARBAMTRANSFER-RXN ACETYLORNTRANSAM-RXN N-ACETYLGLUTPREDUCT-RXN ACETYLGLUTKIN-RXN GLUTAMATE-N-ACETYLTRANSFERASE-RXN CARBPSYN-RXN N-ACETYLTRANSFER-RXN
|ASPARAGINE-DEG1-PWY|	L-asparagine degradation I	TRUE	100	0	0	0	ASPARAGHYD-RXN
|ASPARTATE-DEG1-PWY|	L-aspartate degradation I	TRUE	100	0	0	0	ASPAMINOTRANS-RXN
|ASPARTATESYN-PWY|	L-aspartate biosynthesis	TRUE	100	0	0	0	ASPAMINOTRANS-RXN
|AST-PWY|	L-arginine degradation II (AST pathway)	TRUE	100	0	0	0	ARGININE-N-SUCCINYLTRANSFERASE-RXN SUCCARGDIHYDRO-RXN SUCCORNTRANSAM-RXN SUCCGLUALDDEHYD-RXN SUCCGLUDESUCC-RXN
|BETSYN-PWY|	glycine betaine biosynthesis I (Gram-negative bacteria)	TRUE	100	0	0	0	CHD-RXN BADH-RXN
|CATECHOL-ORTHO-CLEAVAGE-PWY|	catechol degradation to &beta;-ketoadipate	TRUE	75	0	1	1	CATECHOL-12-DIOXYGENASE-RXN MUCONATE-CYCLOISOMERASE-RXN 3-OXOADIPATE-ENOL-LACTONASE-RXN
|CHOLINE-BETAINE-ANA-PWY|	choline degradation I	TRUE	100	0	0	0	BADH-RXN CHD-RXN
|CITRULBIO-PWY|	L-citrulline biosynthesis	TRUE	85	0	0	0	ORNITHINE-GLU-AMINOTRANSFERASE-RXN ORNCARBAMTRANSFER-RXN GLUTKIN-RXN GLUTSEMIALDEHYDROG-RXN RXN-14903 GLUTAMIN-RXN
|COA-PWY|	coenzyme A biosynthesis I (bacteria)	TRUE	100	0	1	1	PANTEPADENYLYLTRAN-RXN DEPHOSPHOCOAKIN-RXN P-PANTOCYSDECARB-RXN P-PANTOCYSLIG-RXN
|CYSTSYN-PWY|	L-cysteine biosynthesis I	TRUE	100	0	0	0	SERINE-O-ACETTRAN-RXN ACSERLY-RXN
|DAPLYSINESYN-PWY|	L-lysine biosynthesis I	TRUE	100	0	1	1	DIAMINOPIMEPIM-RXN DIAMINOPIMDECARB-RXN SUCCDIAMINOPIMDESUCC-RXN SUCCINYLDIAMINOPIMTRANS-RXN TETHYDPICSUCC-RXN DIHYDRODIPICSYN-RXN ASPARTATE-SEMIALDEHYDE-DEHYDROGENASE-RXN ASPARTATEKIN-RXN RXN-14014
|DETOX1-PWY|	superoxide radicals degradation	TRUE	100	0	0	0	SUPEROX-DISMUT-RXN CATAL-RXN
|FAO-PWY|	fatty acid &beta;-oxidation I (generic)	TRUE	100	0	0	0	OHACYL-COA-DEHYDROG-RXN KETOACYLCOATHIOL-RXN OHBUTYRYL-COA-EPIM-RXN ACYLCOASYN-RXN ACYLCOADEHYDROG-RXN ENOYL-COA-DELTA-ISOM-RXN ENOYL-COA-HYDRAT-RXN
|FASYN-ELONG-PWY|	fatty acid elongation -- saturated	TRUE	100	0	0	0	3-HYDROXYDECANOYL-ACP-DEHYDR-RXN ENOYL-ACP-REDUCT-NADPH-RXN ENOYL-ACP-REDUCT-NADH-RXN 3-OXOACYL-ACP-REDUCT-RXN 3-OXOACYL-ACP-SYNTH-RXN
|FORMASS-PWY|	formaldehyde oxidation IV (thiol-independent)	TRUE	100	0	0	0	FORMALDEHYDE-DEHYDROGENASE-RXN
|GLNSYN-PWY|	L-glutamine biosynthesis I	TRUE	100	0	0	0	GLUTAMINESYN-RXN
|GLUCONEO-PWY|	gluconeogenesis I	TRUE	92	0	0	0	F16BDEPHOS-RXN F16ALDOLASE-RXN GAPOXNPHOSPHN-RXN PHOSGLYPHOS-RXN 3PGAREARR-RXN 2PGADEHYDRAT-RXN PEPSYNTH-RXN MALIC-NADP-RXN TRIOSEPISOMERIZATION-RXN 1.1.1.39-RXN MALATE-DEH-RXN PGLUCISOM-RXN
|GLUGLNSYN-PWY|	L-glutamate biosynthesis IV	TRUE	100	0	0	0	GLUTAMATE-SYNTHASE-NADH-RXN
|GLUTAMATE-DEG1-PWY|	L-glutamate degradation I	TRUE	100	0	0	0	GLUTAMATE-DEHYDROGENASE-RXN
|GLUTAMATE-SYN2-PWY|	L-glutamate biosynthesis II	TRUE	100	0	0	0	GLUTAMATE-DEHYDROGENASE-NADP+-RXN
|GLUTAMINDEG-PWY|	L-glutamine degradation I	TRUE	100	0	0	0	GLUTAMIN-RXN
|GLUTAMINEFUM-PWY|	L-glutamine degradation II	TRUE	100	0	0	0	GLUTAMATESYN-RXN
|GLUTATHIONESYN-PWY|	glutathione biosynthesis	TRUE	100	0	0	0	GLUTCYSLIG-RXN GLUTATHIONE-SYN-RXN
|GLUTDEG-PWY|	L-glutamate degradation II	TRUE	100	0	0	0	ASPAMINOTRANS-RXN ASPARTASE-RXN
|GLUTSYNIII-PWY|	L-glutamate biosynthesis III	TRUE	100	0	0	0	GLUTDEHYD-RXN
|GLUTSYN-PWY|	L-glutamate biosynthesis I	TRUE	100	0	0	0	RXN-20084 GLUTAMIN-RXN
|GLYOXYLATE-BYPASS|	glyoxylate cycle	TRUE	100	0	2	2	MALSYN-RXN ISOCIT-CLEAV-RXN ACONITATEHYDR-RXN CITSYN-RXN ACONITATEDEHYDR-RXN MALATE-DEH-RXN
|GLYSYN-ALA-PWY|	glycine biosynthesis III	TRUE	100	0	0	0	ALANINE--GLYOXYLATE-AMINOTRANSFERASE-RXN
|GLYSYN-PWY|	glycine biosynthesis I	TRUE	100	0	0	0	GLYOHMETRANS-RXN
|GLYSYN-THR-PWY|	glycine biosynthesis IV	TRUE	100	0	0	0	THREONINE-ALDOLASE-RXN
|HEME-BIOSYNTHESIS-II-1|	heme b biosynthesis V (aerobic)	TRUE	100	0	1	1	UROGENDECARBOX-RXN PROTOHEMEFERROCHELAT-RXN RXN0-1461 RXN-21483
|HEME-BIOSYNTHESIS-II|	heme b biosynthesis I (aerobic)	TRUE	75	0	1	1	UROGENDECARBOX-RXN PROTOHEMEFERROCHELAT-RXN RXN0-1461
|HISDEG-PWY|	L-histidine degradation I	TRUE	100	0	0	0	HISTIDINE-AMMONIA-LYASE-RXN UROCANATE-HYDRATASE-RXN IMIDAZOLONEPROPIONASE-RXN FORMIMINOGLUTAMASE-RXN
|HISHP-PWY|	L-histidine degradation VI	TRUE	100	1	0	0	HISTIDINE-AMMONIA-LYASE-RXN UROCANATE-HYDRATASE-RXN IMIDAZOLONEPROPIONASE-RXN
|HOMOSER-METSYN-PWY|	L-methionine biosynthesis I	TRUE	80	0	2	2	HOMSUCTRAN-RXN O-SUCCHOMOSERLYASE-RXN HOMOCYSMETB12-RXN CYSTATHIONINE-BETA-LYASE-RXN
|HOMOSERSYN-PWY|	L-homoserine biosynthesis	TRUE	100	0	0	0	ASPARTATEKIN-RXN ASPARTATE-SEMIALDEHYDE-DEHYDROGENASE-RXN HOMOSERDEHYDROG-RXN
|ILEUDEG-PWY|	L-isoleucine degradation I	TRUE	100	0	0	0	BRANCHED-CHAINAMINOTRANSFERILEU-RXN 1.1.1.178-RXN TIGLYLCOA-HYDROXY-RXN METHYLACETOACETYLCOATHIOL-RXN 2KETO-3METHYLVALERATE-RXN 2-METHYLACYL-COA-DEHYDROGENASE-RXN
|ILEUSYN-PWY|	L-isoleucine biosynthesis I (from threonine)	TRUE	100	0	1	1	DIHYDROXYMETVALDEHYDRAT-RXN BRANCHED-CHAINAMINOTRANSFERILEU-RXN ACETOOHBUTREDUCTOISOM-RXN ACETOOHBUTSYN-RXN RXN-15122
|KDOSYN-PWY|	Kdo transfer to lipid IVA (E. coli)	TRUE	100	0	0	0	KDOTRANS-RXN KDOTRANS2-RXN
|LCYSDEG-PWY|	L-cysteine degradation II	TRUE	100	0	1	1	RXN-15129
|LEU-DEG2-PWY|	L-leucine degradation I	TRUE	100	0	1	1	BRANCHED-CHAINAMINOTRANSFERLEU-RXN 2KETO-4METHYL-PENTANOATE-DEHYDROG-RXN METHYLCROTONYL-COA-CARBOXYLASE-RXN METHYLGLUTACONYL-COA-HYDRATASE-RXN HYDROXYMETHYLGLUTARYL-COA-LYASE-RXN RXN0-2301
|LEUSYN-PWY|	L-leucine biosynthesis	TRUE	100	0	0	0	3-ISOPROPYLMALDEHYDROG-RXN BRANCHED-CHAINAMINOTRANSFERLEU-RXN 3-ISOPROPYLMALISOM-RXN 2-ISOPROPYLMALATESYN-RXN RXN-8991
|MALATE-ASPARTATE-SHUTTLE-PWY|	malate/L-aspartate shuttle pathway	TRUE	100	0	0	0	ASPAMINOTRANS-RXN MALATE-DEH-RXN
|MENAQUINONESYN-PWY|	menaquinol-8 biosynthesis	TRUE	100	0	0	0	ADOMET-DMK-METHYLTRANSFER-RXN
|NAD-BIOSYNTHESIS-III|	NAD biosynthesis from nicotinamide	TRUE	100	0	1	1	2.4.2.12-RXN 2.7.7.1-RXN
|NADPHOS-DEPHOS-PWY-1|	NAD phosphorylation and transhydrogenation	TRUE	100	0	0	0	NAD-KIN-RXN TRANS-RXN0-277
|NAGLIPASYN-PWY|	lipid IVA biosynthesis (E. coli)	TRUE	83	0	0	0	LIPIDADISACCHARIDESYNTH-RXN TETRAACYLDISACC4KIN-RXN UDPHYDROXYMYRGLUCOSAMNACETYLTRANS-RXN UDPACYLGLCNACDEACETYL-RXN UDPNACETYLGLUCOSAMACYLTRANS-RXN
|NONMEVIPP-PWY|	methylerythritol phosphate pathway I	TRUE	88	0	1	1	DXS-RXN DXPREDISOM-RXN RXN0-302 RXN0-884 ISPH2-RXN 2.7.1.148-RXN 2.7.7.60-RXN RXN-15878
|NONOXIPENT-PWY|	pentose phosphate pathway (non-oxidative branch) I	TRUE	100	0	1	1	TRANSALDOL-RXN 2TRANSKETO-RXN 1TRANSKETO-RXN RIBULP3EPIM-RXN RIB5PISOM-RXN
|P105-PWY|	TCA cycle IV (2-oxoglutarate decarboxylase)	TRUE	100	0	2	2	CITSYN-RXN ACONITATEDEHYDR-RXN ACONITATEHYDR-RXN FUMHYDR-RXN SUCCSEMIALDDEHYDROG-RXN RXN-7774 ISOCITDEH-RXN MALATE-DEH-RXN RXN-14971
|P108-PWY|	pyruvate fermentation to propanoate I	TRUE	71	0	1	1	FUMHYDR-RXN R601-RXN RXN0-268 2.1.3.1-RXN MALATE-DEH-RXN
|P185-PWY|	formaldehyde assimilation III (dihydroxyacetone cycle)	TRUE	91	0	1	1	FORMALDEHYDE-TRANSKETOLASE-RXN F16ALDOLASE-RXN F16BDEPHOS-RXN 2TRANSKETO-RXN TRIOSEPISOMERIZATION-RXN GAPOXNPHOSPHN-RXN PHOSGLYPHOS-RXN TRANSALDOL-RXN 1TRANSKETO-RXN RIB5PISOM-RXN RIBULP3EPIM-RXN
|P21-PWY|	pentose phosphate pathway (partial)	TRUE	100	0	0	0	RIBULP3EPIM-RXN 1TRANSKETO-RXN 2TRANSKETO-RXN
|P221-PWY|	octane oxidation	TRUE	100	0	1	1	R221-RXN R222-RXN R223-RXN RUBREDOXIN--NAD+-REDUCTASE-RXN ALKANE-1-MONOOXYGENASE-RXN
|P222-PWY|	sulfide oxidation I (to sulfur globules)	TRUE	100	0	0	0	R17-RXN
|P401-PWY|	cyanide degradation	TRUE	100	0	0	0	L-3-CYANOALANINE-SYNTHASE-RXN
|PHESYN|	L-phenylalanine biosynthesis I	TRUE	100	0	1	1	PREPHENATEDEHYDRAT-RXN CHORISMATEMUT-RXN RXN-10814
|PPGPPMET-PWY|	ppGpp metabolism	TRUE	100	0	0	0	PPPGPPHYDRO-RXN PPGPPSYN-RXN GTPPYPHOSKIN-RXN GDPPYPHOSKIN-RXN RXN0-6427 GDPKIN-RXN
|PROSYN-PWY|	L-proline biosynthesis I (from L-glutamate)	TRUE	100	0	0	0	PYRROLINECARBREDUCT-RXN GLUTSEMIALDEHYDROG-RXN GLUTKIN-RXN
|PROUT-PWY|	L-proline degradation I	TRUE	100	0	1	1	RXN-14116 RXN-14903
|PUTDEG-PWY|	putrescine degradation I	TRUE	100	0	0	0	AMINOBUTDEHYDROG-RXN PUTTRANSAM-RXN
|PWY0-1021|	L-alanine biosynthesis III	TRUE	100	0	0	0	RXN-12588
|PWY0-1280|	ethylene glycol degradation	TRUE	100	0	0	0	GLYCOLALD-DEHYDROG-RXN GLYCOLALDREDUCT-RXN
|PWY0-1312|	acetate and ATP formation from acetyl-CoA I	TRUE	100	0	0	0	ACETATEKIN-RXN PHOSACETYLTRANS-RXN
|PWY0-1313|	acetate conversion to acetyl-CoA	TRUE	100	0	0	0	ACETATE--COA-LIGASE-RXN
|PWY0-1315|	L-lactaldehyde degradation (anaerobic)	TRUE	100	0	0	0	LACTALDREDUCT-RXN
|PWY0-1317|	L-lactaldehyde degradation (aerobic)	TRUE	100	0	0	0	L-LACTDEHYDROGFMN-RXN LACTALDDEHYDROG-RXN
|PWY0-1329|	succinate to cytochrome bo oxidase electron transfer	TRUE	100	0	2	2	RXN0-5268 SUCCINATE-DEHYDROGENASE-UBIQUINONE-RXN
|PWY0-1334|	NADH to cytochrome bd oxidase electron transfer I	TRUE	100	0	2	2	NADH-DEHYDROG-A-RXN RXN0-5266
|PWY0-1335|	NADH to cytochrome bo oxidase electron transfer I	TRUE	100	0	2	2	NADH-DEHYDROG-A-RXN RXN0-5268
|PWY0-1337|	oleate &beta;-oxidation	TRUE	100	0	0	0	RXN0-5391 RXN0-5390 RXN0-5393 RXN-17783 RXN-17782 RXN-17781 RXN-17780 RXN-17779 RXN-17778 RXN-17777 RXN-17776 RXN-17775 RXN-14393 RXN-14394 RXN-7931 RXN-9644 RXN-20675 RXN-20676 RXN-14274 RXN-13615 RXN-13616 RXN-12490 RXN-13617 RXN-14229 RXN-20678 RXN-20679 RXN-14277 RXN-14278 RXN-12570 RXN-12565 BUTYRYL-COA-DEHYDROGENASE-RXN RXN-11667 RXN-11662 ACETYL-COA-ACETYLTRANSFER-RXN RXN-12567
|PWY0-1353|	succinate to cytochrome bd oxidase electron transfer	TRUE	100	0	2	2	SUCCINATE-DEHYDROGENASE-UBIQUINONE-RXN RXN0-5266
|PWY0-1477|	ethanolamine utilization	TRUE	80	0	1	1	ETHAMLY-RXN PHOSACETYLTRANS-RXN ACETATEKIN-RXN ALCOHOL-DEHYDROG-RXN
|PWY0-1479|	tRNA processing	TRUE	80	0	0	0	RXN0-6478 RXN0-6479 RXN0-4222 RXN0-6480 RXN0-6482 3.1.26.5-RXN RXN0-6481 RXN0-6485
|PWY0-1507|	biotin biosynthesis from 8-amino-7-oxononanoate I	TRUE	100	0	1	1	DETHIOBIOTIN-SYN-RXN DAPASYN-RXN RXN-17472 RXN-17473
|PWY0-1527|	curcumin degradation	TRUE	100	0	0	0	RXN0-6676 RXN0-6677
|PWY0-1535|	D-serine degradation	TRUE	100	0	0	0	RXN-15581
|PWY0-1544|	proline to cytochrome bo oxidase electron transfer	TRUE	100	0	0	0	RXN0-5268 RXN0-7008
|PWY0-1561|	glycerol-3-phosphate to cytochrome bo oxidase electron transfer	TRUE	100	0	0	0	RXN0-5260 RXN0-5268
|PWY0-1565|	D-lactate to cytochrome bo oxidase electron transfer	TRUE	100	0	0	0	DLACTDEHYDROGFAD-RXN RXN0-5268
|PWY0-1567|	NADH to cytochrome bo oxidase electron transfer II	TRUE	100	0	0	0	RXN0-5330 RXN0-5268
|PWY0-1568|	NADH to cytochrome bd oxidase electron transfer II	TRUE	100	0	0	0	RXN0-5330 RXN0-5266
|PWY0-1587|	N6-L-threonylcarbamoyladenosine37-modified tRNA biosynthesis	TRUE	100	0	0	0	RXN-14570 RXN-14569
|PWY0-1600|	periplasmic disulfide bond reduction	TRUE	100	0	0	0	RXN-20161 RXN-20057
|PWY0-1601|	cadaverine biosynthesis	TRUE	100	0	0	0	LYSDECARBOX-RXN
|PWY0-501|	lipoate biosynthesis and incorporation I	TRUE	100	0	0	0	RXN0-949 RXN0-947
|PWY0-662|	PRPP biosynthesis	TRUE	100	0	0	0	PRPPSYN-RXN
|PWY0-981|	taurine degradation IV	TRUE	100	0	0	0	RXN0-299
|PWY-1269|	CMP-3-deoxy-D-manno-octulosonate biosynthesis	TRUE	75	0	1	1	CPM-KDOSYNTH-RXN KDO-8PSYNTH-RXN DARAB5PISOM-RXN
|PWY-1281|	sulfoacetaldehyde degradation I	TRUE	100	0	1	1	RXN-2364 PHOSACETYLTRANS-RXN
|PWY-1801|	formaldehyde oxidation II (glutathione-dependent)	TRUE	100	0	1	1	S-FORMYLGLUTATHIONE-HYDROLASE-RXN RXN-2962
|PWY18C3-23|	guaiacol biosynthesis	TRUE	100	0	0	0	RXN18C3-60
|PWY1A0-6120|	streptorubin B biosynthesis	TRUE	82	9	0	0	RXN-9661 RXN-9533 RXN-9532 RXN-9531 RXN-9660 RXN-9655 RXN-9528 RXN-9527 RXN-9659 4.2.1.59-RXN RXN-9524 RXN-9523 RXN-9658 RXN-9520 RXN-9518 RXN-9516 RXN-9657 4.2.1.58-RXN RXN-9514
|PWY1YI0-8|	succinate to plastoquinol oxidase	TRUE	100	0	0	0	RXN1YI0-14 RXN1YI0-23
|PWY1ZNC-1|	assimilatory sulfate reduction IV	TRUE	75	0	1	1	SULFATE-ADENYLYLTRANS-RXN SULFITE-REDUCTASE-FERREDOXIN-RXN ADENYLYLSULFKIN-RXN
|PWY-2161|	folate polyglutamylation	TRUE	80	0	0	0	RXN0-2921 FORMYLTHFGLUSYNTH-RXN GLYOHMETRANS-RXN FOLYLPOLYGLUTAMATESYNTH-RXN
|PWY-2361|	3-oxoadipate degradation	TRUE	100	0	0	0	3-OXOADIPATE-COA-TRANSFERASE-RXN RXN-3641
|PWY-2503|	benzoate degradation I (aerobic)	TRUE	100	0	1	1	1.3.1.25-RXN BENZOATE-12-DIOXYGENASE-RXN
|PWY-2601|	isethionate degradation	TRUE	100	0	0	0	RXN-4261
|PWY-283|	benzoate degradation II (aerobic and anaerobic)	TRUE	100	0	0	0	BENZOATE--COA-LIGASE-RXN
|PWY2B4Q-6|	Kdo transfer to lipid IVA (Brucella)	TRUE	100	0	0	0	RXN2B4Q-54 RXN2B4Q-55
|PWY2DNV-1|	Kdo transfer to lipid IVA (H. pylori)	TRUE	100	0	0	0	RXN2DNV-4 RXN2DNV-5
|PWY2G6Z-2|	lipid IVA biosynthesis (Vibrio cholerae serogroup O1 El Tor)	TRUE	83	0	0	0	RXN2G6Z-1 RXN-23219 RXN-23221 RXN-23222 RXN-23223
|PWY-301|	cyclohexane-1-carboxylate degradation (anaerobic)	TRUE	100	0	0	0	R281-RXN R282-RXN
|PWY-3341|	L-proline biosynthesis III (from L-ornithine)	TRUE	100	0	0	0	ORNITHINE-GLU-AMINOTRANSFERASE-RXN PYRROLINECARBREDUCT-RXN
|PWY-3721|	choline degradation II	TRUE	100	0	0	0	CHOLINE-OXIDASE-RXN RXN-23577
|PWY-3722|	glycine betaine biosynthesis II (Gram-positive bacteria)	TRUE	100	0	0	0	RXN-6021 BADH-RXN
|PWY-3841|	folate transformations II (plants)	TRUE	81	0	0	0	DIHYDROFOLATEREDUCT-RXN RXN-6321 RXN-22438 HOMOCYSMETB12-RXN GCVMULTI-RXN METHENYLTHFCYCLOHYDRO-RXN METHYLENETHFDEHYDROG-NADP-RXN GLYOHMETRANS-RXN THYMIDYLATESYN-RXN
|PWY3O-1801|	palmitoleate biosynthesis IV (fungi and animals)	TRUE	100	0	0	0	RXN-10662 RXN-10664
|PWY3O-355|	stearate biosynthesis III (fungi)	TRUE	83	0	0	0	RXN3O-5304 RXN3O-1803 RXN3O-5293 RXN-20769 RXN-20770
|PWY3O-4107|	NAD salvage pathway V (PNC V cycle)	TRUE	80	0	0	0	NICONUCADENYLYLTRAN-RXN NICOTINATEPRIBOSYLTRANS-RXN NICOTINAMID-RXN NAD-SYNTH-GLN-RXN
|PWY-4341|	L-glutamate biosynthesis V	TRUE	100	0	0	0	GLUTAMATE-SYNTHASE-FERREDOXIN-RXN
|PWY490-4|	L-asparagine biosynthesis III (tRNA-dependent)	TRUE	100	0	2	2	RXN490-3616 RXN-20080 RXN-20081 GLUTAMIN-RXN
|PWY-4983|	nitric oxide biosynthesis II (mammals)	TRUE	100	0	0	0	NITRIC-OXIDE-SYNTHASE-RXN ARGSUCCINSYN-RXN ARGSUCCINLYA-RXN
|PWY-5041|	S-adenosyl-L-methionine salvage II	TRUE	66	0	1	1	S-ADENMETSYN-RXN ADENOSYLHOMOCYSTEINASE-RXN
|PWY-5083|	NAD(P)/NADPH interconversion	TRUE	83	1	0	0	PYRNUTRANSHYDROGEN-RXN NAD-KIN-RXN NADH-DEHYDROG-A-RXN NADH-KINASE-RXN
|PWY-5084|	2-oxoglutarate decarboxylation to succinyl-CoA	TRUE	100	0	1	1	2OXOGLUTDECARB-RXN RXN0-1147 RXN-7716
|PWY-5109|	propanoate fermentation to 2-methylbutanoate	TRUE	83	1	0	0	METHYLACETOACETYLCOATHIOL-RXN 1.1.1.178-RXN TIGLYLCOA-HYDROXY-RXN 2-METHYLACYL-COA-DEHYDROGENASE-RXN
|PWY-5120|	geranylgeranyl diphosphate biosynthesis	TRUE	100	0	0	0	FARNESYLTRANSTRANSFERASE-RXN
|PWY-5122|	geranyl diphosphate biosynthesis	TRUE	100	0	0	0	GPPSYN-RXN
|PWY-5123|	trans, trans-farnesyl diphosphate biosynthesis	TRUE	100	0	1	1	GPPSYN-RXN FPPSYN-RXN
|PWY-5137|	fatty acid &beta;-oxidation III (unsaturated, odd number)	TRUE	100	0	0	0	ENOYL-COA-DELTA-ISOM-RXN
|PWY-5143|	long-chain fatty acid activation	TRUE	100	0	0	0	RXN-7904
|PWY-5148|	acyl-CoA hydrolysis	TRUE	100	0	0	0	THIOESTER-RXN
|PWY-5155|	&beta;-alanine biosynthesis III	TRUE	100	0	0	0	ASPDECARBOX-RXN
|PWY-5177|	glutaryl-CoA degradation	TRUE	100	0	0	0	GLUTARYL-COA-DEHYDROG-RXN GLUTACONYL-COA-DECARBOXYLASE-RXN ACETYL-COA-ACETYLTRANSFER-RXN RXN-11662 RXN-11667
|PWY-5188|	tetrapyrrole biosynthesis I (from glutamate)	TRUE	83	0	0	0	OHMETHYLBILANESYN-RXN PORPHOBILSYNTH-RXN GSAAMINOTRANS-RXN GLUTRNAREDUCT-RXN GLURS-RXN
|PWY-5194|	siroheme biosynthesis	TRUE	100	0	0	0	DIMETHUROPORDEHYDROG-RXN SIROHEME-FERROCHELAT-RXN UROPORIIIMETHYLTRANSA-RXN RXN-8675
|PWY-5285|	sulfide oxidation III (to sulfite)	TRUE	100	0	0	0	FESGSHTHIO-RXN R17-RXN
|PWY-5340|	sulfate activation for sulfonation	TRUE	100	0	0	0	SULFATE-ADENYLYLTRANS-RXN ADENYLYLSULFKIN-RXN
|PWY-5381|	NAD salvage (plants)	TRUE	81	2	0	0	NMNNUCLEOSID-RXN RXN-5841 RXN-8441 NICOTINATEPRIBOSYLTRANS-RXN NICONUCADENYLYLTRAN-RXN NAD-SYNTH-GLN-RXN NICOTINAMID-RXN
|PWY-5386-1|	methylglyoxal degradation VIII	TRUE	100	0	1	1	GLYOXI-RXN GLYOXII-RXN D-LACTATE-DEHYDROGENASE-CYTOCHROME-RXN
|PWY-5386|	methylglyoxal degradation I	TRUE	100	0	2	2	GLYOXI-RXN GLYOXII-RXN RXN-20917
|PWY-5461|	betanidin degradation	TRUE	100	0	0	0	RXN-8635
|PWY-5482|	pyruvate fermentation to acetate II	TRUE	100	0	1	1	PYRUVDEH-RXN PHOSACETYLTRANS-RXN ACETATEKIN-RXN
|PWY-5489|	methyl parathion degradation	TRUE	100	0	0	0	RXN-8743
|PWY-5509|	adenosylcobalamin biosynthesis from adenosylcobinamide-GDP I	TRUE	66	0	1	1	COBALAMIN5PSYN-RXN DMBPPRIBOSYLTRANS-RXN
|PWY-5512|	UDP-N-acetyl-D-galactosamine biosynthesis I	TRUE	100	0	0	0	UDP-N-ACETYLGLUCOSAMINE-4-EPIMERASE-RXN
|PWY-5536|	acetate formation from acetyl-CoA (succinate)	TRUE	100	0	0	0	RXN-8807
|PWY-5653|	NAD biosynthesis from 2-amino-3-carboxymuconate semialdehyde	TRUE	100	0	0	0	NICONUCADENYLYLTRAN-RXN NAD-SYNTH-GLN-RXN QUINOPRIBOTRANS-RXN
|PWY-5686|	UMP biosynthesis I	TRUE	100	0	1	1	CARBPSYN-RXN ASPCARBTRANS-RXN DIHYDROOROT-RXN OROPRIBTRANS-RXN OROTPDECARB-RXN DIHYDROOROTATE-DEHYDROGENASE-RXN
|PWY-5703|	urea degradation I	TRUE	100	0	0	0	UREA-CARBOXYLASE-RXN RXN-20065
|PWY-5747|	2-methylcitrate cycle II	TRUE	100	0	1	1	PROPIONATE--COA-LIGASE-RXN 2-METHYLCITRATE-SYNTHASE-RXN METHYLISOCITRATE-LYASE-RXN 4.2.1.99-RXN RXN-8979 RXN-8977
|PWY-5755|	4-hydroxybenzoate biosynthesis II (bacteria)	TRUE	100	0	0	0	CHORPYRLY-RXN
|PWY-5766|	L-glutamate degradation X	TRUE	100	0	0	0	GLUTAMATE-DEHYDROGENASE-NADP+-RXN
|PWY-5783|	octaprenyl diphosphate biosynthesis	TRUE	100	0	0	0	RXN-8992
|PWY-5785|	di-trans,poly-cis-undecaprenyl phosphate biosynthesis	TRUE	100	0	0	0	RXN-8999 UNDECAPRENYL-DIPHOSPHATASE-RXN
|PWY-5805|	nonaprenyl diphosphate biosynthesis I	TRUE	100	0	0	0	TRANS-OCTAPRENYLTRANSTRANSFERASE-RXN
|PWY-5806|	all-trans-decaprenyl diphosphate biosynthesis	TRUE	100	0	0	0	RXN-9106
|PWY-5844|	menaquinol-9 biosynthesis	TRUE	100	0	0	0	RXN-9205
|PWY-5849|	menaquinol-6 biosynthesis	TRUE	100	0	0	0	RXN-9220
|PWY-5855|	ubiquinol-7 biosynthesis (early decarboxylation)	TRUE	75	1	2	2	RXN-9225 RXN-9227 RXN-9228 RXN-9222 RXN-9229
|PWY-5886|	3-(4-hydroxyphenyl)pyruvate biosynthesis	TRUE	100	0	0	0	TYROSINE-AMINOTRANSFERASE-RXN
|PWY-5913|	partial TCA cycle (obligate autotrophs)	TRUE	100	0	1	1	FUMHYDR-RXN ACONITATEHYDR-RXN CITSYN-RXN ACONITATEDEHYDR-RXN PEPCARBOX-RXN ISOCITDEH-RXN MALATE-DEHYDROGENASE-ACCEPTOR-RXN RXN-14971
|PWY-5921|	glutaminyl-tRNAgln biosynthesis via transamidation	TRUE	100	0	0	0	RXN-9386 RXN-20082 RXN-20083 GLUTAMIN-RXN
|PWY-5938|	pyruvate fermentation to (R)-acetoin I	TRUE	100	0	1	1	ACETOLACTSYN-RXN RXN-11036
|PWY-5964|	guanylyl molybdenum cofactor biosynthesis	TRUE	100	0	0	0	RXN0-262
|PWY-5966-1|	fatty acid biosynthesis initiation (type I)	TRUE	100	0	0	0	ACETYL-COA-CARBOXYLTRANSFER-RXN RXN66-610 RXN66-613
|PWY-5971|	palmitate biosynthesis II (type II fatty acid synthase)	TRUE	96	0	1	1	RXN-9657 RXN-9658 RXN-9520 RXN-9518 RXN-9516 RXN-9514 4.2.1.58-RXN RXN-9523 RXN-9524 RXN-9659 4.2.1.59-RXN RXN-9527 RXN-9528 RXN-9660 RXN-9531 RXN-9532 RXN-9533 RXN-9661 RXN-9535 RXN-9536 RXN-9537 RXN-9662 RXN-9539 RXN-9540 4.2.1.61-RXN RXN-9663 3.1.2.21-RXN RXN-9655 RXN-9623 RXN-16393
|PWY-5982|	sulfoacetaldehyde degradation II	TRUE	100	0	1	1	RXN-9592
|PWY-5989|	stearate biosynthesis II (bacteria and plants)	TRUE	83	0	0	0	RXN-9632 RXN-9633 RXN-9634 RXN-9635 RXN-16380
|PWY-5994|	palmitate biosynthesis I (type I fatty acid synthase)	TRUE	96	2	0	0	RXN66-614 RXN66-616 RXN66-617 RXN66-618 RXN66-619 RXN66-620 RXN66-621 RXN66-622 RXN66-623 RXN66-624 RXN66-625 RXN66-626 RXN66-627 RXN66-628 RXN66-629 RXN66-630 RXN66-631 RXN66-632 RXN66-633 RXN66-634 RXN66-635 RXN66-636 RXN66-637 RXN66-638 RXN66-639 RXN66-640 RXN66-641 RXN66-642
|PWY-6000|	&gamma;-linolenate biosynthesis II (animals)	TRUE	100	0	1	1	1.14.19.3-RXN RXN-9673
|PWY-6001|	linoleate biosynthesis II (animals)	TRUE	100	0	1	1	RXN-9644 RXN-9601
|PWY-6028|	acetoin degradation	TRUE	100	0	0	0	RXN-22435 RXN-22436 RXN-22437
|PWY-6035|	2,3-cis-flavanols biosynthesis	TRUE	100	0	0	0	RXN-9725 RXN-9724 RXN-9723
|PWY-6048|	methylthiopropanoate degradation I (cleavage)	TRUE	100	0	0	0	RXN-12572 RXN-12571 RXN-16010 RXN-16011 RXN-16012 RXN-16013
|PWY-6077|	anthranilate degradation II (aerobic)	TRUE	100	0	0	0	AMINOBENZCOALIG-RXN ANTHRANILOYL-COA-MONOOXYGENASE-RXN
|PWY-6079|	anthranilate degradation I (aerobic)	TRUE	100	0	0	0	1.14.12.1-RXN
|PWY-6087|	4-chlorocatechol degradation	TRUE	75	0	1	1	RXN-9870 MALEYLACETATE-REDUCTASE-RXN RXN-9892
|PWY-6118|	glycerol-3-phosphate shuttle	TRUE	100	0	0	0	1.1.1.8-RXN RXN-15745
|PWY-6122|	5-aminoimidazole ribonucleotide biosynthesis II	TRUE	80	0	0	0	PRPPAMIDOTRANS-RXN GLYRIBONUCSYN-RXN AIRS-RXN GARTRANSFORMYL2-RXN
|PWY-6123|	inosine-5'-phosphate biosynthesis I	TRUE	100	0	3	3	SAICARSYN-RXN AICARSYN-RXN AICARTRANSFORM-RXN IMPCYCLOHYDROLASE-RXN RXN0-743 RXN0-742
|PWY-6163|	chorismate biosynthesis from 3-dehydroquinate	TRUE	100	0	0	0	CHORISMATE-SYNTHASE-RXN 2.5.1.19-RXN SHIKIMATE-KINASE-RXN SHIKIMATE-5-DEHYDROGENASE-RXN 3-DEHYDROQUINATE-DEHYDRATASE-RXN
|PWY-6164|	3-dehydroquinate biosynthesis I	TRUE	100	0	0	0	3-DEHYDROQUINATE-SYNTHASE-RXN DAHPSYN-RXN
|PWY-6185|	4-methylcatechol degradation (ortho cleavage)	TRUE	71	0	1	1	RXN-10080 RXN-10081 RXN-10083 RXN-10085 RXN-10086
|PWY-6221|	2-chlorobenzoate degradation	TRUE	100	0	0	0	2-CHLOROBENZOATE-12-DIOXYGENASE-RXN
|PWY-6321|	homotaurine degradation	TRUE	100	0	0	0	RXN-10822 RXN-10823
|PWY-6328|	L-lysine degradation X	TRUE	83	0	0	0	LYSDECARBOX-RXN VAGL-RXN RXN-8182 RXN0-7317 RXN0-7318
|PWY-6333|	acetaldehyde biosynthesis I	TRUE	100	0	0	0	ALCOHOL-DEHYDROG-RXN
|PWY-6342|	noradrenaline and adrenaline degradation	TRUE	100	1	4	4	RXN-10907 RXN-10911 RXN-10914 RXN-10915 RXN-10917 RXN-10908 RXN-10912 RXN-10916 RXN-10910 RXN-10909 RXN-10913 RXN-10906
|PWY-6348|	phosphate acquisition	TRUE	100	0	0	0	ACID-PHOSPHATASE-RXN
|PWY-6373|	acrylate degradation I	TRUE	80	0	0	0	RXN-9958 3-HYDROXYPROPIONATE-DEHYDROGENASE-RXN RXN-6383 RXN-6384
|PWY-6375|	desferrioxamine E biosynthesis	TRUE	80	0	0	0	RXN-10998 RXN-10997 RXN-10995 LYSDECARBOX-RXN
|PWY-6386|	UDP-N-acetylmuramoyl-pentapeptide biosynthesis II (lysine-containing)	TRUE	100	0	2	2	UDPNACETYLGLUCOSAMENOLPYRTRANS-RXN UDPNACETYLMURAMATEDEHYDROG-RXN UDP-NACMUR-ALA-LIG-RXN UDP-NACMURALA-GLU-LIG-RXN GLUTRACE-RXN DALADALALIG-RXN 6.3.2.7-RXN 6.3.2.10-RXN
|PWY-6387|	UDP-N-acetylmuramoyl-pentapeptide biosynthesis I (meso-diaminopimelate containing)	TRUE	100	0	2	2	UDPNACETYLGLUCOSAMENOLPYRTRANS-RXN UDPNACETYLMURAMATEDEHYDROG-RXN UDP-NACMURALGLDAPAALIG-RXN UDP-NACMUR-ALA-LIG-RXN UDP-NACMURALA-GLU-LIG-RXN GLUTRACE-RXN UDP-NACMURALGLDAPLIG-RXN DALADALALIG-RXN
|PWY-63|	UDP-&beta;-L-arabinose biosynthesis I (from UDP-&alpha;-D-xylose)	TRUE	100	0	0	0	UDP-ARABINOSE-4-EPIMERASE-RXN
|PWY-6458|	benzoyl-CoA biosynthesis	TRUE	100	0	0	0	RXN-2006 RXN-2002 RXN-2003
|PWY-6509|	methanol oxidation to formaldehyde III	TRUE	100	0	0	0	RXN-11451
|PWY-6543|	4-aminobenzoate biosynthesis I	TRUE	100	0	0	0	PABASYN-RXN ADCLY-RXN
|PWY-6610|	adenine salvage	TRUE	66	0	1	1	HYPOXANPRIBOSYLTRAN-RXN ADENINE-DEAMINASE-RXN
|PWY-6614|	tetrahydrofolate biosynthesis I	TRUE	100	0	1	1	H2PTEROATESYNTH-RXN DIHYDROFOLATESYNTH-RXN DIHYDROFOLATEREDUCT-RXN
|PWY66-162|	ethanol degradation IV	TRUE	100	0	1	1	RXN66-3 RXN66-1 ACETATE--COA-LIGASE-RXN
|PWY-6617|	adenosine nucleotides degradation III	TRUE	100	0	0	0	AMP-NUCLEOSID-RXN
|PWY-6620|	guanine and guanosine salvage I	TRUE	100	0	0	0	GUANPRIBOSYLTRAN-RXN RXN0-5199
|PWY66-21|	ethanol degradation II	TRUE	100	0	1	1	ALCOHOL-DEHYDROG-RXN RXN66-3 ACETATE--COA-LIGASE-RXN
|PWY66-366|	flavin salvage	TRUE	100	0	0	0	FADSYN-RXN RIBOFLAVINKIN-RXN
|PWY66-385|	dTMP de novo biosynthesis (mitochondrial)	TRUE	100	0	0	0	DIHYDROFOLATEREDUCT-RXN GLYOHMETRANS-RXN THYMIDYLATESYN-RXN
|PWY66-389|	phytol degradation	TRUE	100	0	1	1	RXN66-478 RXN66-479 RXN66-480 RXN66-482
|PWY66-428|	L-threonine degradation V	TRUE	100	0	0	0	THREDEHYD-RXN RXN-7790
|PWY66-430|	tetradecanoate biosynthesis (mitochondria)	TRUE	96	0	0	0	RXN-9515 RXN-9521 RXN-9520 4.2.1.58-RXN RXN-9526 4.2.1.59-RXN RXN-9530 RXN-9533 RXN-9534 RXN-9537 RXN-9538 3.1.2.21-RXN RXN-9648 RXN-9650 RXN-9651 RXN-9652 RXN-9653 RXN-9655 RXN-9514 RXN-9528 RXN-9524 RXN-9518 RXN-9536 RXN-9532
|PWY6666-2|	dopamine degradation	TRUE	80	0	0	0	RXN6666-4 RXN6666-5 RXN6666-6 RXN6666-7
|PWY-6670|	citronellol degradation	TRUE	100	1	1	1	RXN-11912 RXN-11913 RXN-11915
|PWY-6683|	assimilatory sulfate reduction III	TRUE	66	0	1	1	SULFATE-ADENYLYLTRANS-RXN RXN-12019
|PWY-6689|	tRNA splicing I	TRUE	71	2	3	3	RXN-17939 RXN-17940 RXN-17941
|PWY-6697|	oxalate degradation IV	TRUE	100	0	0	0	OXALATE-OXIDASE-RXN
|PWY-6700|	queuosine biosynthesis I (de novo)	TRUE	100	0	0	0	RXN0-4022 RXN0-1321 RXN0-1342 RXN-12104
|PWY-6708|	ubiquinol-8 biosynthesis (early decarboxylation)	TRUE	75	0	1	1	OCTAPRENYL-METHYL-METHOXY-BENZOQ-OH-RXN DHHB-METHYLTRANSFER-RXN 2-OCTAPRENYL-METHOXY-BENZOQ-METH-RXN 2-OCTAPRENYL-6-METHOXYPHENOL-HYDROX-RXN 2-OCTAPRENYL-6-OHPHENOL-METHY-RXN 4OHBENZOATE-OCTAPRENYLTRANSFER-RXN
|PWY-6845|	nitric oxide biosynthesis I (plants)	TRUE	100	0	0	0	RXN-13564 RXN-13565
|PWY-6854|	ethene biosynthesis III (microbes)	TRUE	66	0	1	1	R15-RXN SUPEROX-DISMUT-RXN
|PWY-6871|	3-methylbutanol biosynthesis (engineered)	TRUE	83	0	0	0	3-ISOPROPYLMALISOM-RXN 2-ISOPROPYLMALATESYN-RXN RXN-8991 3-ISOPROPYLMALDEHYDROG-RXN RXN-7693
|PWY-6922|	L-N&delta;-acetylornithine biosynthesis	TRUE	83	1	0	0	ORNITHINE-GLU-AMINOTRANSFERASE-RXN RXN-14903 GLUTKIN-RXN GLUTSEMIALDEHYDROG-RXN
|PWY-6936|	seleno-amino acid biosynthesis (plants)	TRUE	80	1	0	0	RXN-12726 RXN-12729 SERINE-O-ACETTRAN-RXN
|PWY-6964|	ammonia assimilation cycle II	TRUE	100	0	0	0	GLUTAMINESYN-RXN GLUTAMATE-SYNTHASE-FERREDOXIN-RXN
|PWY-701|	L-methionine degradation II	TRUE	100	0	0	0	RXN-14301
|PWY-7094|	fatty acid salvage	TRUE	100	0	1	1	RXN-13614 RXN-13616 RXN-13617 RXN-12490 RXN-13613 RXN-13615
|PWY-7096|	triclosan resistance	TRUE	100	0	0	0	RXN-17126
|PWY-7111|	pyruvate fermentation to isobutanol (engineered)	TRUE	80	0	0	0	ACETOLACTSYN-RXN ACETOLACTREDUCTOISOM-RXN DIHYDROXYISOVALDEHYDRAT-RXN RXN-7657
|PWY-7115|	C4 photosynthetic carbon assimilation cycle, NAD-ME type	TRUE	81	2	0	0	PEPCARBOX-RXN ASPAMINOTRANS-RXN ALANINE-AMINOTRANSFERASE-RXN RXN-13697 RXN-13698 1.1.1.39-RXN MALATE-DEH-RXN
|PWY-7118|	chitin deacetylation	TRUE	100	0	0	0	CHITIN-DEACETYLASE-RXN MALSYN-RXN 1.1.1.39-RXN ACETATE--COA-LIGASE-RXN
|PWY-7176|	UTP and CTP de novo biosynthesis	TRUE	100	0	0	0	RXN-12002 UDPKIN-RXN CTPSYN-RXN
|PWY-7183|	pyrimidine nucleobases salvage I	TRUE	100	0	0	0	URACIL-PRIBOSYLTRANS-RXN
|PWY-7184|	pyrimidine deoxyribonucleotides de novo biosynthesis I	TRUE	88	0	1	1	DCDPKIN-RXN DUDPKIN-RXN DUTP-PYROP-RXN DTMPKI-RXN DTDPKIN-RXN UDPREDUCT-RXN CDPREDUCT-RXN THYMIDYLATESYN-RXN
|PWY-7197|	pyrimidine deoxyribonucleotide phosphorylation	TRUE	100	0	0	0	DTMPKI-RXN RXN-7913 DTDPKIN-RXN DCDPKIN-RXN
|PWY-7198|	pyrimidine deoxyribonucleotides de novo biosynthesis IV	TRUE	71	0	1	1	DCDPKIN-RXN DTMPKI-RXN DTDPKIN-RXN CDPREDUCT-RXN THYMIDYLATESYN-RXN
|PWY-7205|	CMP phosphorylation	TRUE	100	0	0	0	RXN-11832 CDPKIN-RXN
|PWY-7210|	pyrimidine deoxyribonucleotides biosynthesis from CTP	TRUE	75	0	1	1	DCDPKIN-RXN DTMPKI-RXN DTDPKIN-RXN CDPREDUCT-RXN DCMP-DEAMINASE-RXN THYMIDYLATESYN-RXN
|PWY-7216|	(R)- and (S)-3-hydroxybutanoate biosynthesis (engineered)	TRUE	100	0	0	0	RXN-5901 ACETYL-COA-ACETYLTRANSFER-RXN RXN-11662 RXN-14255 RXN-14251
|PWY-7219|	adenosine ribonucleotides de novo biosynthesis	TRUE	100	0	0	0	ADENYLOSUCCINATE-SYNTHASE-RXN AMPSYN-RXN ADENYL-KIN-RXN
|PWY-7221|	guanosine ribonucleotides de novo biosynthesis	TRUE	100	0	0	0	IMP-DEHYDROG-RXN GMP-SYN-GLUT-RXN GUANYL-KIN-RXN GDPKIN-RXN
|PWY-7226|	guanosine deoxyribonucleotides de novo biosynthesis I	TRUE	100	0	0	0	GDPREDUCT-RXN DGDPKIN-RXN
|PWY-7227|	adenosine deoxyribonucleotides de novo biosynthesis I	TRUE	100	0	0	0	ADPREDUCT-RXN DADPKIN-RXN
|PWY-723|	alkylnitronates degradation	TRUE	100	0	1	1	2-NITROPROPANE-DIOXYGENASE-RXN RXN0-6377
|PWY-7254|	TCA cycle VII (acetate-producers)	TRUE	88	0	1	1	FUMHYDR-RXN ACONITATEHYDR-RXN CITSYN-RXN ACONITATEDEHYDR-RXN MALATE-DEHYDROGENASE-ACCEPTOR-RXN ISOCITDEH-RXN RXN-8807 RXN-14971
|PWY-7268|	cytosolic NADPH production (yeast)	TRUE	80	0	0	0	NAD-KIN-RXN RXN0-3962 ISOCITDEH-RXN NADH-KINASE-RXN
|PWY-7269|	mitochondrial NADPH production (yeast)	TRUE	100	0	0	0	NAD-KIN-RXN ALDHDEHYDROG-RXN NADH-KINASE-RXN RXN0-5330 ALDEHYDE-DEHYDROGENASE-NADP+-RXN
|PWY-7292|	oleate &beta;-oxidation (thioesterase-dependent, yeast)	TRUE	100	0	0	0	RXN0-5391 RXN0-5390
|PWY-7343|	UDP-&alpha;-D-glucose biosynthesis	TRUE	100	0	0	0	GLUC1PURIDYLTRANS-RXN PHOSPHOGLUCMUT-RXN
|PWY-7344|	UDP-&alpha;-D-galactose biosynthesis	TRUE	100	0	0	0	UDPGLUCEPIM-RXN
|PWY-7346|	UDP-&alpha;-D-glucuronate biosynthesis (from UDP-glucose)	TRUE	100	0	0	0	UGD-RXN
|PWY-7380|	biotin biosynthesis from 8-amino-7-oxononanoate II	TRUE	100	0	1	1	DETHIOBIOTIN-SYN-RXN RXN-14930 RXN-17472 RXN-17473
|PWY-7383|	anaerobic energy metabolism (invertebrates, cytosol)	TRUE	85	0	2	2	ALANINE-AMINOTRANSFERASE-RXN ALARACECAT-RXN ASPAMINOTRANS-RXN MALATE-DEH-RXN 4.1.1.32-RXN RXN-12481
|PWY-7388|	octanoyl-[acyl-carrier protein] biosynthesis (mitochondria, yeast)	TRUE	100	0	0	0	RXN-9514 4.2.1.58-RXN RXN-9515 RXN-9516 RXN-9518 RXN-9520 RXN-9523 RXN-9524 4.2.1.59-RXN RXN-9521 RXN-9526 3-OXOACYL-ACP-SYNTH-BASE-RXN
|PWY-7432|	L-phenylalanine biosynthesis III (cytosolic, plants)	TRUE	100	0	0	0	RXN-15200 PREPHENATEDEHYDRAT-RXN
|PWY-7496|	linuron degradation	TRUE	100	0	1	1	RXN-15526 RXN-15527
|PWY-7560|	methylerythritol phosphate pathway II	TRUE	88	0	1	1	DXS-RXN DXPREDISOM-RXN RXN0-302 RXN0-882 RXN0-884 ISPH2-RXN 2.7.1.148-RXN 2.7.7.60-RXN
|PWY-7568|	L-galactose degradation	TRUE	100	0	1	1	RXN-15924
|PWY-7574|	propanoyl-CoA degradation II	TRUE	80	0	1	1	RXN-6383 RXN-6384 3-HYDROXYPROPIONATE-DEHYDROGENASE-RXN RXN-2902
|PWY-761|	rhizobactin 1021 biosynthesis	TRUE	85	1	0	0	R101-RXN RXN-682 RXN-684 4.1.1.86-RXN RXN-19518
|PWY-7639|	bis(guanylyl molybdenum cofactor) biosynthesis	TRUE	100	0	0	0	RXN-16456 RXN-16457
|PWY-7663|	gondoate biosynthesis (anaerobic)	TRUE	100	0	1	0	RXN-16629 RXN-16630 RXN-16631 RXN-16632
|PWY-7685|	L-malate degradation I	TRUE	100	0	0	0	RXN-16819
|PWY-7686|	L-malate degradation II	TRUE	100	0	0	0	1.1.1.39-RXN
|PWY-7691|	10,13-epoxy-11-methyl-octadecadienoate biosynthesis	TRUE	100	0	0	0	RXN-16881 RXN-16880
|PWY-7801|	N-end rule pathway I (prokaryotic)	TRUE	100	0	0	0	RXN-17846 LEUCYLTRANSFERASE-RXN
|PWY-7802|	N-end rule pathway II (prokaryotic)	TRUE	100	0	0	0	RXN-17899 RXN-17898
|PWY-7806|	glyphosate degradation II	TRUE	100	0	0	0	RXN-17951
|PWY-7851|	coenzyme A biosynthesis II (eukaryotic)	TRUE	100	1	0	0	PANTEPADENYLYLTRAN-RXN DEPHOSPHOCOAKIN-RXN P-PANTOCYSDECARB-RXN
|PWY-7870|	L-cysteine biosynthesis VII (from S-sulfo-L-cysteine)	TRUE	66	0	1	1	SULFOCYS-RXN SERINE-O-ACETTRAN-RXN
|PWY-7895|	ethionamide activation	TRUE	100	0	0	0	RXN-18711 RXN-18712 RXN-18713
|PWY-7909|	formaldehyde oxidation VII (THF pathway)	TRUE	100	0	0	0	METHENYLTHFCYCLOHYDRO-RXN METHYLENETHFDEHYDROG-NADP-RXN FORMYLTHFDEFORMYL-RXN
|PWY-7919|	protein N-glycosylation processing phase (plants and animals)	TRUE	90	4	0	0	RXN-18917 RXN-18918 RXN-18919 RXN-18920 RXN-18921 RXN-18922 RXN-18923 RXN-18924 RXN-18926 RXN-18927 RXN-18928 RXN-18929 RXN-18930 RXN-18931
|PWY-7980|	ATP biosynthesis	TRUE	100	0	0	0	ATPSYN-RXN
|PWY-7989|	acinetoferrin biosynthesis	TRUE	100	0	0	0	RXN-682 RXN-19515 RXN-19516 RXN-19517
|PWY-7996|	menaquinol-4 biosynthesis I	TRUE	100	0	0	0	RXN-19667
|PWY-8072|	alanine racemization	TRUE	100	0	0	0	ALARACECAT-RXN
|PWY-8073|	lipid IVA biosynthesis (P. putida)	TRUE	83	0	0	0	RXN-20784 RXN-20785 RXN-20787 RXN-20788 RXN-20789
|PWY-8074|	Kdo transfer to lipid IVA (P. putida)	TRUE	100	0	0	0	RXN-20790 RXN-20791
|PWY-8097|	5-hydroxybenzimidazole biosynthesis (anaerobic)	TRUE	100	0	0	0	RXN-17122
|PWY-8099|	tetrahydropteridine recycling	TRUE	100	0	0	0	1.5.1.34-RXN
|PWY-8105|	queuosine biosynthesis II (queuine salvage)	TRUE	100	0	0	0	QUEUOSINE-TRNA-RIBOSYLTRANSFERASE-RXN
|PWY-8138|	polyphosphate metabolism	TRUE	100	0	0	0	EXOPOLYPHOSPHATASE-RXN POLYPHOSPHATE-KINASE-RXN
|PWY-8148|	NADP biosynthesis	TRUE	100	0	0	0	NAD-KIN-RXN
|PWY-8159|	dipyrromethane cofactor biosynthesis	TRUE	100	1	0	0	RXN-21523 RXN-21524 RXN-21525
|PWY-8168|	bis(guanylyl tungstenpterin) cofactor biosynthesis	TRUE	100	0	0	0	RXN-21295
|PWY-8173|	anteiso-branched-chain fatty acid biosynthesis	TRUE	79	0	1	1	RXN-21614 RXN-21615 2KETO-3METHYLVALERATE-RXN BRANCHED-CHAINAMINOTRANSFERILEU-RXN RXN-21616 RXN-21617 RXN-21618 RXN-21619 RXN-21620 RXN-21621 RXN-21622 RXN-21623 RXN-21624 RXN-21625 RXN-21626 RXN-21627 RXN-21628 RXN-21629 RXN-21631 RXN-21632 RXN-21633 RXN-21634 RXN-21635 RXN-21636 RXN-21637 RXN-21639 RXN-21643
|PWY-8174|	odd iso-branched-chain fatty acid biosynthesis	TRUE	76	0	1	1	2KETO-4METHYL-PENTANOATE-DEHYDROG-RXN BRANCHED-CHAINAMINOTRANSFERLEU-RXN RXN-21645 RXN-21646 RXN-21647 RXN-21649 RXN-21650 RXN-21651 RXN-21652 RXN-21654 RXN-21655 RXN-21656 RXN-21657 RXN-21659 RXN-21660 RXN-21661 RXN-21662 RXN-21664 RXN-21665 RXN-21666 RXN-21667 RXN-21668 RXN-21669 RXN-21670 RXN-21671 RXN-21672
|PWY-8181|	2-methyl-branched fatty acid &beta;-oxidation	TRUE	100	0	0	0	RXN-21776 RXN-21775 RXN-21774 RXN-21773 RXN-21777 RXN-21779 RXN-21780 RXN-21781 RXN-21782 RXN-21783 RXN-21784 RXN-21785 RXN-21786 RXN-21787
|PWY-8182|	valproate &beta;-oxidation	TRUE	100	1	0	0	RXN-21768 RXN-21767 RXN-21766 RXN-21765 RXN-21763 RXN-21769 RXN-21771 RXN-12561
|PWY-8203|	8-amino-7-oxononanoate biosynthesis IV	TRUE	80	0	0	0	RXN-22026 RXN-22025 RXN-22024 RXN-11484
|PWY-8245|	lipid IVA biosynthesis (P. gingivalis)	TRUE	88	0	0	0	RXN-22237 RXN-22238 RXN-22241 RXN-22242 RXN-22244 RXN-22245 RXN-22246 RXN-22247
|PWY-8246|	Kdo transfer to lipid IVA (P. gingivalis)	TRUE	100	0	2	0	RXN-22248 RXN-22249
|PWY-8261|	roxarsone degradation II	TRUE	100	0	0	0	RXN1G01-63
|PWY-8268|	methylarsonous acid detoxification II	TRUE	100	0	0	0	RXN-21018
|PWY-8276|	4-aminobenzoate biosynthesis II	TRUE	100	0	0	0	ADCLY-RXN RXN-22440
|PWY-8277|	NAD de novo biosynthesis IV (anaerobic)	TRUE	83	0	0	0	NICONUCADENYLYLTRAN-RXN NAD-SYNTH-GLN-RXN QUINOPRIBOTRANS-RXN QUINOLINATE-SYNTHA-RXN RXN-9772
|PWY-8279|	palmitate biosynthesis III	TRUE	96	0	1	1	RXN-9520 RXN-9518 RXN-9516 RXN-9514 4.2.1.58-RXN RXN-9523 RXN-9524 4.2.1.59-RXN RXN-9527 RXN-9528 RXN-9531 RXN-9532 RXN-9533 RXN-9535 RXN-9536 RXN-9537 RXN-9539 RXN-9540 4.2.1.61-RXN RXN-9655 RXN-9623 RXN-9515 RXN-9521 RXN-9526 RXN-9530 RXN-9534 RXN-9538 RXN-9542
|PWY-8283|	lipid IVA biosynthesis (generic)	TRUE	83	0	0	0	RXN-22480 RXN-22481 RXN-22482 RXN-22484 RXN-22485
|PWY-8284|	Kdo transfer to lipid IVA (generic)	TRUE	100	0	0	0	RXN-22486 RXN-22487
|PWY-8289|	dZTP biosynthesis	TRUE	100	1	0	0	RXN-22497 RXN-22498 RXN-22499 RXN0-385
|PWY-8325|	glycine betaine degradation III	TRUE	80	0	0	0	RXN-15125 GLYOHMETRANS-RXN RXN-22744 RXN-22743
|PWY-8328|	acetate and ATP formation from acetyl-CoA III	TRUE	100	0	0	0	ACETATE--COA-LIGASE-RXN
|PWY-8347|	adipate biosynthesis	TRUE	100	0	0	0	RXN-3641 RXN0-2044 RXN-2425 RXN-22975 RXN-22974
|PWY-8354|	adipate degradation	TRUE	100	0	0	0	RXN-22974 RXN-22997 RXN-2425 RXN0-2044 RXN-3641
|PWYI-14|	lipid IVA biosynthesis (H. pylori)	TRUE	83	0	0	0	RXN-22246 RXN-22247 RXNI-27 RXN2DNV-2 RXN2DNV-3
|PYRIDNUCSYN-PWY|	NAD de novo biosynthesis I	TRUE	83	0	1	1	NICONUCADENYLYLTRAN-RXN NAD-SYNTH-GLN-RXN QUINOPRIBOTRANS-RXN QUINOLINATE-SYNTHA-RXN L-ASPARTATE-OXID-RXN
|PYRIDOXSYN-PWY|	pyridoxal 5'-phosphate biosynthesis I	TRUE	100	0	0	0	PNPOXI-RXN ERYTH4PDEHYDROG-RXN DXS-RXN PDXJ-RXN ERYTHRON4PDEHYDROG-RXN PSERTRANSAMPYR-RXN RXN-13179
|PYRUVDEHYD-PWY|	pyruvate decarboxylation to acetyl CoA I	TRUE	100	0	1	1	RXN0-1133 RXN0-1132 RXN0-1134
|REDCITCYC|	TCA cycle VI (Helicobacter)	TRUE	88	0	1	1	FUMHYDR-RXN ACONITATEHYDR-RXN CITSYN-RXN ACONITATEDEHYDR-RXN RXNI-2 R601-RXN RXNI-3 ISOCITDEH-RXN
|RIBOSYN2-PWY|	flavin biosynthesis I (bacteria and plants)	TRUE	88	0	1	1	RIBOFLAVINKIN-RXN FADSYN-RXN RIBOFLAVIN-SYN-RXN LUMAZINESYN-RXN DIOHBUTANONEPSYN-RXN RIBOFLAVINSYNREDUC-RXN RIBOFLAVINSYNDEAM-RXN GTP-CYCLOHYDRO-II-RXN
|SALVPURINE2-PWY|	xanthine and xanthosine salvage	TRUE	100	0	0	0	XANPRIBOSYLTRAN-RXN XANTHOSINEPHOSPHORY-RXN
|SAM-PWY|	S-adenosyl-L-methionine biosynthesis	TRUE	100	0	0	0	S-ADENMETSYN-RXN
|SERDEG-PWY|	L-serine degradation	TRUE	100	0	0	0	RXN-15125
|SERSYN-PWY|	L-serine biosynthesis I	TRUE	100	0	0	0	PSERTRANSAM-RXN PGLYCDEHYDROG-RXN RXN0-5114
|SULFMETII-PWY|	assimilatory sulfate reduction II	TRUE	100	0	1	1	SULFATE-ADENYLYLTRANS-RXN SULFITE-REDUCTASE-FERREDOXIN-RXN 1.8.4.9-RXN
|SULFUROX-PWY|	sulfur oxidation I (aerobic)	TRUE	100	0	0	0	FESGSHTHIO-RXN
|TCA-1|	TCA cycle VIII (Chlamydia)	TRUE	100	0	0	0	FUMHYDR-RXN SUCCCOASYN-RXN MALATE-DEH-RXN RXN-14971 2OXOGLUTARATEDEH-RXN ASPAMINOTRANS-RXN
|TCA|	TCA cycle I (prokaryotic)	TRUE	100	0	1	1	FUMHYDR-RXN SUCCCOASYN-RXN 2OXOGLUTARATEDEH-RXN ACONITATEHYDR-RXN CITSYN-RXN ACONITATEDEHYDR-RXN MALATE-DEHYDROGENASE-ACCEPTOR-RXN ISOCITDEH-RXN MALATE-DEH-RXN RXN-14971
|TRNA-CHARGING-PWY|	tRNA charging	TRUE	95	0	0	0	ARGININE--TRNA-LIGASE-RXN CYSTEINE--TRNA-LIGASE-RXN GLUTAMINE--TRNA-LIGASE-RXN GLURS-RXN ISOLEUCINE--TRNA-LIGASE-RXN LEUCINE--TRNA-LIGASE-RXN VALINE--TRNA-LIGASE-RXN ALANINE--TRNA-LIGASE-RXN ASPARTATE--TRNA-LIGASE-RXN TYROSINE--TRNA-LIGASE-RXN TRYPTOPHAN--TRNA-LIGASE-RXN THREONINE--TRNA-LIGASE-RXN SERINE--TRNA-LIGASE-RXN PROLINE--TRNA-LIGASE-RXN PHENYLALANINE--TRNA-LIGASE-RXN METHIONINE--TRNA-LIG…
|TRPSYN-PWY|	L-tryptophan biosynthesis	TRUE	83	0	0	0	IGPSYN-RXN PRAISOM-RXN PRTRANS-RXN ANTHRANSYN-RXN RXN0-2382
|TRYPANOSYN-PWY|	trypanothione biosynthesis	TRUE	100	0	0	0	6.3.1.9-RXN
|TYRFUMCAT-PWY|	L-tyrosine degradation I	TRUE	80	0	0	0	4-HYDROXYPHENYLPYRUVATE-DIOXYGENASE-RXN MALEYLACETOACETATE-ISOMERASE-RXN FUMARYLACETOACETASE-RXN TYROSINE-AMINOTRANSFERASE-RXN
|TYRSYN|	L-tyrosine biosynthesis I	TRUE	100	0	1	1	PREPHENATEDEHYDROG-RXN CHORISMATEMUT-RXN TYROSINE-AMINOTRANSFERASE-RXN
|UDPNACETYLGALSYN-PWY|	UDP-N-acetyl-D-glucosamine biosynthesis II	TRUE	83	0	0	0	L-GLN-FRUCT-6-P-AMINOTRANS-RXN GLUCOSAMINEPNACETYLTRANS-RXN PHOSACETYLGLUCOSAMINEMUT-RXN NAG1P-URIDYLTRANS-RXN PGLUCISOM-RXN
|UDPNAGSYN-PWY|	UDP-N-acetyl-D-glucosamine biosynthesis I	TRUE	100	0	0	0	NAG1P-URIDYLTRANS-RXN 2.3.1.157-RXN L-GLN-FRUCT-6-P-AMINOTRANS-RXN 5.4.2.10-RXN PGLUCISOM-RXN
|VALDEG-PWY|	L-valine degradation I	TRUE	100	0	0	0	BRANCHED-CHAINAMINOTRANSFERVAL-RXN MEPROPCOA-FAD-RXN METHYLACYLYLCOA-HYDROXY-RXN 3-HYDROXYISOBUTYRYL-COA-HYDROLASE-RXN 3-HYDROXYISOBUTYRATE-DEHYDROGENASE-RXN 1.2.1.25-RXN 2.6.1.22-RXN RXN-11213
|VALSYN-PWY|	L-valine biosynthesis	TRUE	100	0	0	0	DIHYDROXYISOVALDEHYDRAT-RXN BRANCHED-CHAINAMINOTRANSFERVAL-RXN ACETOLACTREDUCTOISOM-RXN ACETOLACTSYN-RXN
PWY2	Catalase test	TRUE	100	0	1	1	rxn1
PWY3	leucyl aminopeptidase test	TRUE	100	0	1	1	rxn1
FD-NADH-OXIDO	Ferredoxin:NAD+ oxidoreductase	TRUE	100	0	0	0	FERREDOXIN-NAD+-REDUCTASE-RXN
MQL6-NADH-OXIDO	NADH:menaquinone6 oxidoreductase	TRUE	100	0	0	0	NQOR-RXN
TRPSYN-PWY2	L-tryptophan biosynthesis (complex)	TRUE	100	0	1	1	IGPSYN-RXN PRAISOM-RXN PRTRANS-RXN ANTHRANSYN-RXN TRYPSYN-RXN
BACTERIOFERRITIN-PWY	ferroxidase	TRUE	100	0	0	0	RXN0-1483
PEPTIDOGLYCANSYN-PWY2	peptidoglycan biosynthesis I (meso-diaminopimelate containing)	TRUE	100	0	2	2	NACGLCTRANS-RXN PHOSNACMURPENTATRANS-RXN UDPNACETYLGLUCOSAMENOLPYRTRANS-RXN UDPNACETYLMURAMATEDEHYDROG-RXN UDP-NACMURALGLDAPAALIG-RXN UDP-NACMUR-ALA-LIG-RXN UDP-NACMURALA-GLU-LIG-RXN GLUTRACE-RXN UDP-NACMURALGLDAPLIG-RXN DALADALALIG-RXN
PWY-6559-2	spermidine biosynthesis II (only one key enzyme)	TRUE	75	0	1	1	ASPARTATEKIN-RXN ASPARTATE-SEMIALDEHYDE-DEHYDROGENASE-RXN RXN-11564
PI-ABC-TRANS	Phosphate ABC transporter	TRUE	100	0	0	0	ABC-27-RXN
FOLATE-SYN-GS1	Folate biosynthesis from GTP and 4-aminobenzoate via dihydropterin-3-triphosphate	TRUE	83	0	1	1	GTP-CYCLOHYDRO-I-RXN ALKAPHOSPHA-RXN H2PTEROATESYNTH-RXN DIHYDROFOLATESYNTH-RXN DHFR
NA-F0F1ATPSYN	Na(+)-translocating ATPase	TRUE	100	0	0	0	NA-F0F1ATPSYNTHASE
THRBIOSYN-GS	Threonine biosynthis from aspartate via homoserine (gapseq)	TRUE	80	0	0	0	THRESYN-RXN ASPARTATEKIN-RXN ASPARTATE-SEMIALDEHYDE-DEHYDROGENASE-RXN HOMOSERDEHYDROG-RXN
|NADPHOS-DEPHOS-PWY|	NAD phosphorylation and dephosphorylation	TRUE	100	0	2	1	NAD-KIN-RXN TRANS-RXN0-277 RXN-5822

## Sheet: 24AR27683
# gapseq version: 1.4.0
# Sequence DB md5sum: 954ab58 (2024-11-06, Bacteria)
# Genome format: nucl
ID	Name	Prediction	Completeness	VagueReactions	KeyReactions	KeyReactionsFound	ReactionsFound
|2PHENDEG-PWY|	phenylethylamine degradation I	TRUE	100	0	1	1	PHENDEHYD-RXN RXN-10817
|4-HYDROXYMANDELATE-DEGRADATION-PWY|	4-hydroxymandelate degradation	TRUE	66	0	1	1	4-HYDROXYMANDELATE-OXY-RXN HYDROXYBENZALDEHYDE-OXIDATION-NAD-RXN HYDROXYBENZALDEHYDE-OXIDATION-NADP-RXN 4-HYDROXYBENZOATE-3-MONOOXYGENASE-RXN
|ALADEG-PWY|	L-alanine degradation I	TRUE	100	0	1	1	ALARACECAT-RXN DALADEHYDROG-RXN
|ALANINE-DEG3-PWY|	L-alanine degradation III	TRUE	100	0	0	0	ALANINE-AMINOTRANSFERASE-RXN
|ALANINE-SYN2-PWY|	L-alanine biosynthesis II	TRUE	100	0	0	0	ALANINE-AMINOTRANSFERASE-RXN
|AMMASSIM-PWY|	ammonia assimilation cycle III	TRUE	100	0	0	0	RXN-20084 GLUTAMINESYN-RXN GLUTAMIN-RXN
|ANAPHENOXI-PWY|	L-phenylalanine degradation II (anaerobic)	TRUE	100	0	0	0	PHENYLPYRUVATE-DECARBOXYLASE-RXN PHENDEHYD-RXN RXN-10814
|ARGININE-SYN4-PWY|	L-ornithine biosynthesis II	TRUE	100	0	0	0	ORNITHINE-GLU-AMINOTRANSFERASE-RXN GLUTKIN-RXN GLUTSEMIALDEHYDROG-RXN
|ARGSYNBSUB-PWY|	L-arginine biosynthesis II (acetyl cycle)	TRUE	100	0	2	2	ARGSUCCINSYN-RXN ARGSUCCINLYA-RXN ORNCARBAMTRANSFER-RXN ACETYLORNTRANSAM-RXN N-ACETYLGLUTPREDUCT-RXN ACETYLGLUTKIN-RXN GLUTAMATE-N-ACETYLTRANSFERASE-RXN CARBPSYN-RXN N-ACETYLTRANSFER-RXN
|ASPARAGINE-DEG1-PWY|	L-asparagine degradation I	TRUE	100	0	0	0	ASPARAGHYD-RXN
|ASPARTATE-DEG1-PWY|	L-aspartate degradation I	TRUE	100	0	0	0	ASPAMINOTRANS-RXN
|ASPARTATESYN-PWY|	L-aspartate biosynthesis	TRUE	100	0	0	0	ASPAMINOTRANS-RXN
|AST-PWY|	L-arginine degradation II (AST pathway)	TRUE	100	0	0	0	ARGININE-N-SUCCINYLTRANSFERASE-RXN SUCCARGDIHYDRO-RXN SUCCORNTRANSAM-RXN SUCCGLUALDDEHYD-RXN SUCCGLUDESUCC-RXN
|BETSYN-PWY|	glycine betaine biosynthesis I (Gram-negative bacteria)	TRUE	100	0	0	0	CHD-RXN BADH-RXN
|CATECHOL-ORTHO-CLEAVAGE-PWY|	catechol degradation to &beta;-ketoadipate	TRUE	75	0	1	1	CATECHOL-12-DIOXYGENASE-RXN MUCONATE-CYCLOISOMERASE-RXN 3-OXOADIPATE-ENOL-LACTONASE-RXN
|CHOLINE-BETAINE-ANA-PWY|	choline degradation I	TRUE	100	0	0	0	BADH-RXN CHD-RXN
|CITRULBIO-PWY|	L-citrulline biosynthesis	TRUE	85	0	0	0	ORNITHINE-GLU-AMINOTRANSFERASE-RXN ORNCARBAMTRANSFER-RXN GLUTKIN-RXN GLUTSEMIALDEHYDROG-RXN RXN-14903 GLUTAMIN-RXN
|COA-PWY|	coenzyme A biosynthesis I (bacteria)	TRUE	100	0	1	1	PANTEPADENYLYLTRAN-RXN DEPHOSPHOCOAKIN-RXN P-PANTOCYSDECARB-RXN P-PANTOCYSLIG-RXN
|CYSTSYN-PWY|	L-cysteine biosynthesis I	TRUE	100	0	0	0	SERINE-O-ACETTRAN-RXN ACSERLY-RXN
|DAPLYSINESYN-PWY|	L-lysine biosynthesis I	TRUE	100	0	1	1	DIAMINOPIMEPIM-RXN DIAMINOPIMDECARB-RXN SUCCDIAMINOPIMDESUCC-RXN SUCCINYLDIAMINOPIMTRANS-RXN TETHYDPICSUCC-RXN DIHYDRODIPICSYN-RXN ASPARTATE-SEMIALDEHYDE-DEHYDROGENASE-RXN ASPARTATEKIN-RXN RXN-14014
|DETOX1-PWY|	superoxide radicals degradation	TRUE	100	0	0	0	SUPEROX-DISMUT-RXN CATAL-RXN
|FAO-PWY|	fatty acid &beta;-oxidation I (generic)	TRUE	100	0	0	0	OHACYL-COA-DEHYDROG-RXN KETOACYLCOATHIOL-RXN OHBUTYRYL-COA-EPIM-RXN ACYLCOASYN-RXN ACYLCOADEHYDROG-RXN ENOYL-COA-DELTA-ISOM-RXN ENOYL-COA-HYDRAT-RXN
|FASYN-ELONG-PWY|	fatty acid elongation -- saturated	TRUE	100	0	0	0	3-HYDROXYDECANOYL-ACP-DEHYDR-RXN ENOYL-ACP-REDUCT-NADPH-RXN ENOYL-ACP-REDUCT-NADH-RXN 3-OXOACYL-ACP-REDUCT-RXN 3-OXOACYL-ACP-SYNTH-RXN
|FORMASS-PWY|	formaldehyde oxidation IV (thiol-independent)	TRUE	100	0	0	0	FORMALDEHYDE-DEHYDROGENASE-RXN
|GLNSYN-PWY|	L-glutamine biosynthesis I	TRUE	100	0	0	0	GLUTAMINESYN-RXN
|GLUCONEO-PWY|	gluconeogenesis I	TRUE	92	0	0	0	F16BDEPHOS-RXN F16ALDOLASE-RXN GAPOXNPHOSPHN-RXN PHOSGLYPHOS-RXN 3PGAREARR-RXN 2PGADEHYDRAT-RXN PEPSYNTH-RXN MALIC-NADP-RXN TRIOSEPISOMERIZATION-RXN 1.1.1.39-RXN MALATE-DEH-RXN PGLUCISOM-RXN
|GLUGLNSYN-PWY|	L-glutamate biosynthesis IV	TRUE	100	0	0	0	GLUTAMATE-SYNTHASE-NADH-RXN
|GLUTAMATE-DEG1-PWY|	L-glutamate degradation I	TRUE	100	0	0	0	GLUTAMATE-DEHYDROGENASE-RXN
|GLUTAMATE-SYN2-PWY|	L-glutamate biosynthesis II	TRUE	100	0	0	0	GLUTAMATE-DEHYDROGENASE-NADP+-RXN
|GLUTAMINDEG-PWY|	L-glutamine degradation I	TRUE	100	0	0	0	GLUTAMIN-RXN
|GLUTAMINEFUM-PWY|	L-glutamine degradation II	TRUE	100	0	0	0	GLUTAMATESYN-RXN
|GLUTATHIONESYN-PWY|	glutathione biosynthesis	TRUE	100	0	0	0	GLUTCYSLIG-RXN GLUTATHIONE-SYN-RXN
|GLUTDEG-PWY|	L-glutamate degradation II	TRUE	100	0	0	0	ASPAMINOTRANS-RXN ASPARTASE-RXN
|GLUTSYNIII-PWY|	L-glutamate biosynthesis III	TRUE	100	0	0	0	GLUTDEHYD-RXN
|GLUTSYN-PWY|	L-glutamate biosynthesis I	TRUE	100	0	0	0	RXN-20084 GLUTAMIN-RXN
|GLYCOLATEMET-PWY|	glycolate and glyoxylate degradation I	TRUE	75	0	1	1	GLYOCARBOLIG-RXN GKI-RXN TSA-REDUCT-RXN
|GLYOXYLATE-BYPASS|	glyoxylate cycle	TRUE	100	0	2	2	MALSYN-RXN ISOCIT-CLEAV-RXN ACONITATEHYDR-RXN CITSYN-RXN ACONITATEDEHYDR-RXN MALATE-DEH-RXN
|GLYSYN-ALA-PWY|	glycine biosynthesis III	TRUE	100	0	0	0	ALANINE--GLYOXYLATE-AMINOTRANSFERASE-RXN
|GLYSYN-PWY|	glycine biosynthesis I	TRUE	100	0	0	0	GLYOHMETRANS-RXN
|GLYSYN-THR-PWY|	glycine biosynthesis IV	TRUE	100	0	0	0	THREONINE-ALDOLASE-RXN
|HEME-BIOSYNTHESIS-II-1|	heme b biosynthesis V (aerobic)	TRUE	100	0	1	1	UROGENDECARBOX-RXN PROTOHEMEFERROCHELAT-RXN RXN0-1461 RXN-21483
|HEME-BIOSYNTHESIS-II|	heme b biosynthesis I (aerobic)	TRUE	75	0	1	1	UROGENDECARBOX-RXN PROTOHEMEFERROCHELAT-RXN RXN0-1461
|HISDEG-PWY|	L-histidine degradation I	TRUE	100	0	0	0	HISTIDINE-AMMONIA-LYASE-RXN UROCANATE-HYDRATASE-RXN IMIDAZOLONEPROPIONASE-RXN FORMIMINOGLUTAMASE-RXN
|HISHP-PWY|	L-histidine degradation VI	TRUE	100	1	0	0	HISTIDINE-AMMONIA-LYASE-RXN UROCANATE-HYDRATASE-RXN IMIDAZOLONEPROPIONASE-RXN
|HOMOSER-METSYN-PWY|	L-methionine biosynthesis I	TRUE	80	0	2	2	HOMSUCTRAN-RXN O-SUCCHOMOSERLYASE-RXN HOMOCYSMETB12-RXN CYSTATHIONINE-BETA-LYASE-RXN
|HOMOSERSYN-PWY|	L-homoserine biosynthesis	TRUE	100	0	0	0	ASPARTATEKIN-RXN ASPARTATE-SEMIALDEHYDE-DEHYDROGENASE-RXN HOMOSERDEHYDROG-RXN
|ILEUDEG-PWY|	L-isoleucine degradation I	TRUE	100	0	0	0	BRANCHED-CHAINAMINOTRANSFERILEU-RXN 1.1.1.178-RXN TIGLYLCOA-HYDROXY-RXN METHYLACETOACETYLCOATHIOL-RXN 2KETO-3METHYLVALERATE-RXN 2-METHYLACYL-COA-DEHYDROGENASE-RXN
|ILEUSYN-PWY|	L-isoleucine biosynthesis I (from threonine)	TRUE	100	0	1	1	DIHYDROXYMETVALDEHYDRAT-RXN BRANCHED-CHAINAMINOTRANSFERILEU-RXN ACETOOHBUTREDUCTOISOM-RXN ACETOOHBUTSYN-RXN RXN-15122
|KDOSYN-PWY|	Kdo transfer to lipid IVA (E. coli)	TRUE	100	0	0	0	KDOTRANS-RXN KDOTRANS2-RXN
|LCYSDEG-PWY|	L-cysteine degradation II	TRUE	100	0	1	1	RXN-15129
|LEU-DEG2-PWY|	L-leucine degradation I	TRUE	100	0	1	1	BRANCHED-CHAINAMINOTRANSFERLEU-RXN 2KETO-4METHYL-PENTANOATE-DEHYDROG-RXN METHYLCROTONYL-COA-CARBOXYLASE-RXN METHYLGLUTACONYL-COA-HYDRATASE-RXN HYDROXYMETHYLGLUTARYL-COA-LYASE-RXN RXN0-2301
|LEUSYN-PWY|	L-leucine biosynthesis	TRUE	100	0	0	0	3-ISOPROPYLMALDEHYDROG-RXN BRANCHED-CHAINAMINOTRANSFERLEU-RXN 3-ISOPROPYLMALISOM-RXN 2-ISOPROPYLMALATESYN-RXN RXN-8991
|LIPASYN-PWY|	phospholipases	TRUE	80	0	0	0	PHOSCHOL-RXN PHOSPHOLIPASE-A2-RXN PHOSPHOLIPASE-A1-RXN PHOSPHOLIPASE-C-RXN
|MALATE-ASPARTATE-SHUTTLE-PWY|	malate/L-aspartate shuttle pathway	TRUE	100	0	0	0	ASPAMINOTRANS-RXN MALATE-DEH-RXN
|MENAQUINONESYN-PWY|	menaquinol-8 biosynthesis	TRUE	100	0	0	0	ADOMET-DMK-METHYLTRANSFER-RXN
|NAD-BIOSYNTHESIS-III|	NAD biosynthesis from nicotinamide	TRUE	100	0	1	1	2.4.2.12-RXN 2.7.7.1-RXN
|NADPHOS-DEPHOS-PWY-1|	NAD phosphorylation and transhydrogenation	TRUE	100	0	0	0	NAD-KIN-RXN TRANS-RXN0-277
|NAGLIPASYN-PWY|	lipid IVA biosynthesis (E. coli)	TRUE	83	0	0	0	LIPIDADISACCHARIDESYNTH-RXN TETRAACYLDISACC4KIN-RXN UDPHYDROXYMYRGLUCOSAMNACETYLTRANS-RXN UDPACYLGLCNACDEACETYL-RXN UDPNACETYLGLUCOSAMACYLTRANS-RXN
|NONMEVIPP-PWY|	methylerythritol phosphate pathway I	TRUE	88	0	1	1	DXS-RXN DXPREDISOM-RXN RXN0-302 RXN0-884 ISPH2-RXN 2.7.1.148-RXN 2.7.7.60-RXN RXN-15878
|NONOXIPENT-PWY|	pentose phosphate pathway (non-oxidative branch) I	TRUE	100	0	1	1	TRANSALDOL-RXN 2TRANSKETO-RXN 1TRANSKETO-RXN RIBULP3EPIM-RXN RIB5PISOM-RXN
|P105-PWY|	TCA cycle IV (2-oxoglutarate decarboxylase)	TRUE	100	0	2	2	CITSYN-RXN ACONITATEDEHYDR-RXN ACONITATEHYDR-RXN FUMHYDR-RXN SUCCSEMIALDDEHYDROG-RXN RXN-7774 ISOCITDEH-RXN MALATE-DEH-RXN RXN-14971
|P108-PWY|	pyruvate fermentation to propanoate I	TRUE	71	0	1	1	FUMHYDR-RXN R601-RXN RXN0-268 2.1.3.1-RXN MALATE-DEH-RXN
|P185-PWY|	formaldehyde assimilation III (dihydroxyacetone cycle)	TRUE	91	0	1	1	FORMALDEHYDE-TRANSKETOLASE-RXN F16ALDOLASE-RXN F16BDEPHOS-RXN 2TRANSKETO-RXN TRIOSEPISOMERIZATION-RXN GAPOXNPHOSPHN-RXN PHOSGLYPHOS-RXN TRANSALDOL-RXN 1TRANSKETO-RXN RIB5PISOM-RXN RIBULP3EPIM-RXN
|P21-PWY|	pentose phosphate pathway (partial)	TRUE	100	0	0	0	RIBULP3EPIM-RXN 1TRANSKETO-RXN 2TRANSKETO-RXN
|P221-PWY|	octane oxidation	TRUE	100	0	1	1	R221-RXN R222-RXN R223-RXN RUBREDOXIN--NAD+-REDUCTASE-RXN ALKANE-1-MONOOXYGENASE-RXN
|P222-PWY|	sulfide oxidation I (to sulfur globules)	TRUE	100	0	0	0	R17-RXN
|P401-PWY|	cyanide degradation	TRUE	100	0	0	0	L-3-CYANOALANINE-SYNTHASE-RXN
|PHESYN|	L-phenylalanine biosynthesis I	TRUE	100	0	1	1	PREPHENATEDEHYDRAT-RXN CHORISMATEMUT-RXN RXN-10814
|PHOSPHONOTASE-PWY|	2-aminoethylphosphonate degradation I	TRUE	66	0	1	1	PHOSPHONOACETALDEHYDE-HYDROLASE-RXN 2.6.1.37-RXN
|PPGPPMET-PWY|	ppGpp metabolism	TRUE	100	0	0	0	PPPGPPHYDRO-RXN PPGPPSYN-RXN GTPPYPHOSKIN-RXN GDPPYPHOSKIN-RXN RXN0-6427 GDPKIN-RXN
|PROSYN-PWY|	L-proline biosynthesis I (from L-glutamate)	TRUE	100	0	0	0	PYRROLINECARBREDUCT-RXN GLUTSEMIALDEHYDROG-RXN GLUTKIN-RXN
|PROTOCATECHUATE-ORTHO-CLEAVAGE-PWY|	protocatechuate degradation II (ortho-cleavage pathway)	TRUE	100	0	0	0	PROTOCATECHUATE-34-DIOXYGENASE-RXN 5.5.1.2-RXN 3-OXOADIPATE-ENOL-LACTONASE-RXN 4-CARBOXYMUCONOLACTONE-DECARBOXYLASE-RXN
|PROUT-PWY|	L-proline degradation I	TRUE	100	0	1	1	RXN-14116 RXN-14903
|PUTDEG-PWY|	putrescine degradation I	TRUE	100	0	0	0	AMINOBUTDEHYDROG-RXN PUTTRANSAM-RXN
|PWY0-1021|	L-alanine biosynthesis III	TRUE	100	0	0	0	RXN-12588
|PWY0-1221|	putrescine degradation II	TRUE	75	0	1	1	RXN0-3922 RXN0-3921 RXN0-3901
|PWY0-1280|	ethylene glycol degradation	TRUE	100	0	0	0	GLYCOLALD-DEHYDROG-RXN GLYCOLALDREDUCT-RXN
|PWY0-1296|	purine ribonucleosides degradation	TRUE	83	0	0	0	XANTHOSINEPHOSPHORY-RXN ADENPHOSPHOR-RXN ADENODEAMIN-RXN INOPHOSPHOR-RXN RXN0-5199
|PWY0-1312|	acetate and ATP formation from acetyl-CoA I	TRUE	100	0	0	0	ACETATEKIN-RXN PHOSACETYLTRANS-RXN
|PWY0-1313|	acetate conversion to acetyl-CoA	TRUE	100	0	0	0	ACETATE--COA-LIGASE-RXN
|PWY0-1314|	fructose degradation	TRUE	100	0	0	0	1PFRUCTPHOSN-RXN
|PWY0-1315|	L-lactaldehyde degradation (anaerobic)	TRUE	100	0	0	0	LACTALDREDUCT-RXN
|PWY0-1317|	L-lactaldehyde degradation (aerobic)	TRUE	100	0	0	0	L-LACTDEHYDROGFMN-RXN LACTALDDEHYDROG-RXN
|PWY0-1329|	succinate to cytochrome bo oxidase electron transfer	TRUE	100	0	2	2	RXN0-5268 SUCCINATE-DEHYDROGENASE-UBIQUINONE-RXN
|PWY0-1334|	NADH to cytochrome bd oxidase electron transfer I	TRUE	100	0	2	2	NADH-DEHYDROG-A-RXN RXN0-5266
|PWY0-1335|	NADH to cytochrome bo oxidase electron transfer I	TRUE	100	0	2	2	NADH-DEHYDROG-A-RXN RXN0-5268
|PWY0-1337|	oleate &beta;-oxidation	TRUE	100	0	0	0	RXN0-5391 RXN0-5390 RXN0-5393 RXN-17783 RXN-17782 RXN-17781 RXN-17780 RXN-17779 RXN-17778 RXN-17777 RXN-17776 RXN-17775 RXN-14393 RXN-14394 RXN-7931 RXN-9644 RXN-20675 RXN-20676 RXN-14274 RXN-13615 RXN-13616 RXN-12490 RXN-13617 RXN-14229 RXN-20678 RXN-20679 RXN-14277 RXN-14278 RXN-12570 RXN-12565 BUTYRYL-COA-DEHYDROGENASE-RXN RXN-11667 RXN-11662 ACETYL-COA-ACETYLTRANSFER-RXN RXN-12567
|PWY0-1353|	succinate to cytochrome bd oxidase electron transfer	TRUE	100	0	2	2	SUCCINATE-DEHYDROGENASE-UBIQUINONE-RXN RXN0-5266
|PWY0-1465|	D-malate degradation	TRUE	100	0	0	0	1.1.1.83-RXN
|PWY0-1477|	ethanolamine utilization	TRUE	80	0	1	1	ETHAMLY-RXN PHOSACETYLTRANS-RXN ACETATEKIN-RXN ALCOHOL-DEHYDROG-RXN
|PWY0-1479|	tRNA processing	TRUE	80	0	0	0	RXN0-6478 RXN0-6479 RXN0-4222 RXN0-6480 RXN0-6482 3.1.26.5-RXN RXN0-6481 RXN0-6485
|PWY0-1507|	biotin biosynthesis from 8-amino-7-oxononanoate I	TRUE	100	0	1	1	DETHIOBIOTIN-SYN-RXN DAPASYN-RXN RXN-17472 RXN-17473
|PWY0-1527|	curcumin degradation	TRUE	100	0	0	0	RXN0-6676 RXN0-6677
|PWY0-1535|	D-serine degradation	TRUE	100	0	0	0	RXN-15581
|PWY0-1544|	proline to cytochrome bo oxidase electron transfer	TRUE	100	0	0	0	RXN0-5268 RXN0-7008
|PWY0-1561|	glycerol-3-phosphate to cytochrome bo oxidase electron transfer	TRUE	100	0	0	0	RXN0-5260 RXN0-5268
|PWY0-1565|	D-lactate to cytochrome bo oxidase electron transfer	TRUE	100	0	0	0	DLACTDEHYDROGFAD-RXN RXN0-5268
|PWY0-1567|	NADH to cytochrome bo oxidase electron transfer II	TRUE	100	0	0	0	RXN0-5330 RXN0-5268
|PWY0-1568|	NADH to cytochrome bd oxidase electron transfer II	TRUE	100	0	0	0	RXN0-5330 RXN0-5266
|PWY0-1587|	N6-L-threonylcarbamoyladenosine37-modified tRNA biosynthesis	TRUE	100	0	0	0	RXN-14570 RXN-14569
|PWY0-1600|	periplasmic disulfide bond reduction	TRUE	100	0	0	0	RXN-20161 RXN-20057
|PWY0-1601|	cadaverine biosynthesis	TRUE	100	0	0	0	LYSDECARBOX-RXN
|PWY0-501|	lipoate biosynthesis and incorporation I	TRUE	100	0	0	0	RXN0-949 RXN0-947
|PWY0-662|	PRPP biosynthesis	TRUE	100	0	0	0	PRPPSYN-RXN
|PWY0-981|	taurine degradation IV	TRUE	100	0	0	0	RXN0-299
|PWY-1269|	CMP-3-deoxy-D-manno-octulosonate biosynthesis	TRUE	75	0	1	1	CPM-KDOSYNTH-RXN KDO-8PSYNTH-RXN DARAB5PISOM-RXN
|PWY-1281|	sulfoacetaldehyde degradation I	TRUE	100	0	1	1	RXN-2364 PHOSACETYLTRANS-RXN
|PWY-1781|	&beta;-alanine degradation II	TRUE	100	0	1	1	2.6.1.18-RXN RXN-2902
|PWY-1801|	formaldehyde oxidation II (glutathione-dependent)	TRUE	100	0	1	1	S-FORMYLGLUTATHIONE-HYDROLASE-RXN RXN-2962
|PWY1A0-6120|	streptorubin B biosynthesis	TRUE	82	9	0	0	RXN-9661 RXN-9533 RXN-9532 RXN-9531 RXN-9660 RXN-9655 RXN-9528 RXN-9527 RXN-9659 4.2.1.59-RXN RXN-9524 RXN-9523 RXN-9658 RXN-9520 RXN-9518 RXN-9516 RXN-9657 4.2.1.58-RXN RXN-9514
|PWY1F-353|	glycine betaine biosynthesis III (plants)	TRUE	100	0	0	0	RXN1F-357 BADH-RXN
|PWY1YI0-8|	succinate to plastoquinol oxidase	TRUE	100	0	0	0	RXN1YI0-14 RXN1YI0-23
|PWY1ZNC-1|	assimilatory sulfate reduction IV	TRUE	75	0	1	1	SULFATE-ADENYLYLTRANS-RXN SULFITE-REDUCTASE-FERREDOXIN-RXN ADENYLYLSULFKIN-RXN
|PWY-2161|	folate polyglutamylation	TRUE	80	0	0	0	RXN0-2921 FORMYLTHFGLUSYNTH-RXN GLYOHMETRANS-RXN FOLYLPOLYGLUTAMATESYNTH-RXN
|PWY-2361|	3-oxoadipate degradation	TRUE	100	0	0	0	3-OXOADIPATE-COA-TRANSFERASE-RXN RXN-3641
|PWY-2421|	indole-3-acetate degradation I	TRUE	100	0	0	0	RXN-3941 RXN-14711 RXN-20920
|PWY-2503|	benzoate degradation I (aerobic)	TRUE	100	0	1	1	1.3.1.25-RXN BENZOATE-12-DIOXYGENASE-RXN
|PWY-2601|	isethionate degradation	TRUE	100	0	0	0	RXN-4261
|PWY-283|	benzoate degradation II (aerobic and anaerobic)	TRUE	100	0	0	0	BENZOATE--COA-LIGASE-RXN
|PWY2B4Q-6|	Kdo transfer to lipid IVA (Brucella)	TRUE	100	0	0	0	RXN2B4Q-54 RXN2B4Q-55
|PWY2DNV-1|	Kdo transfer to lipid IVA (H. pylori)	TRUE	100	0	0	0	RXN2DNV-4 RXN2DNV-5
|PWY2G6Z-2|	lipid IVA biosynthesis (Vibrio cholerae serogroup O1 El Tor)	TRUE	83	0	0	0	RXN2G6Z-1 RXN-23219 RXN-23221 RXN-23222 RXN-23223
|PWY-301|	cyclohexane-1-carboxylate degradation (anaerobic)	TRUE	100	0	0	0	R281-RXN R282-RXN
|PWY-3341|	L-proline biosynthesis III (from L-ornithine)	TRUE	100	0	0	0	ORNITHINE-GLU-AMINOTRANSFERASE-RXN PYRROLINECARBREDUCT-RXN
|PWY-3641|	L-carnitine degradation II	TRUE	100	0	1	1	RXN-5921 RXN-6002 1.1.1.39-RXN
|PWY-3721|	choline degradation II	TRUE	100	0	0	0	CHOLINE-OXIDASE-RXN RXN-23577
|PWY-3722|	glycine betaine biosynthesis II (Gram-positive bacteria)	TRUE	100	0	0	0	RXN-6021 BADH-RXN
|PWY-3941|	&beta;-alanine biosynthesis II	TRUE	100	0	1	1	PROPIONATE--COA-LIGASE-RXN RXN-6383 RXN-6384 3-HYDROXYPROPIONATE-DEHYDROGENASE-RXN PROPCOASYN-RXN 2.6.1.18-RXN
|PWY-3981|	&beta;-alanine biosynthesis I	TRUE	100	0	0	0	RXN-6381 RXN-6382
|PWY3O-1801|	palmitoleate biosynthesis IV (fungi and animals)	TRUE	100	0	0	0	RXN-10662 RXN-10664
|PWY3O-246|	(R,R)-butanediol degradation	TRUE	100	0	0	0	RR-BUTANEDIOL-DEHYDROGENASE-RXN
|PWY3O-355|	stearate biosynthesis III (fungi)	TRUE	83	0	0	0	RXN3O-5304 RXN3O-1803 RXN3O-5293 RXN-20769 RXN-20770
|PWY3O-4107|	NAD salvage pathway V (PNC V cycle)	TRUE	100	0	0	0	NICONUCADENYLYLTRAN-RXN NICOTINATEPRIBOSYLTRANS-RXN NICOTINAMID-RXN NAD-SYNTH-GLN-RXN RXN-15025
|PWY-3|	putrescine degradation V	TRUE	100	0	1	1	AMINOBUTDEHYDROG-RXN RXN-8
|PWY-4341|	L-glutamate biosynthesis V	TRUE	100	0	0	0	GLUTAMATE-SYNTHASE-FERREDOXIN-RXN
|PWY-4781|	phytate degradation II	TRUE	100	0	0	0	RXN-7304 RXN-7303 RXN-7302 RXN-7301 RXN-7250 RXN-7246 RXN-7305 RXN-10940
|PWY490-4|	L-asparagine biosynthesis III (tRNA-dependent)	TRUE	100	0	2	2	RXN490-3616 RXN-20080 RXN-20081 GLUTAMIN-RXN
|PWY-4983|	nitric oxide biosynthesis II (mammals)	TRUE	100	0	0	0	NITRIC-OXIDE-SYNTHASE-RXN ARGSUCCINSYN-RXN ARGSUCCINLYA-RXN
|PWY-5041|	S-adenosyl-L-methionine salvage II	TRUE	66	0	1	1	S-ADENMETSYN-RXN ADENOSYLHOMOCYSTEINASE-RXN
|PWY-5057|	L-valine degradation II	TRUE	100	0	1	1	BRANCHED-CHAINAMINOTRANSFERVAL-RXN RXN-7643 RXN-7657
|PWY-5076|	L-leucine degradation III	TRUE	100	0	0	0	BRANCHED-CHAINAMINOTRANSFERLEU-RXN RXN-7693 RXN-7692
|PWY-5078|	L-isoleucine degradation II	TRUE	100	0	0	0	BRANCHED-CHAINAMINOTRANSFERILEU-RXN 4.1.1.72-RXN RXN-7694
|PWY-5079|	L-phenylalanine degradation III	TRUE	100	1	0	0	PHENYLPYRUVATE-DECARBOXYLASE-RXN RXN-7700 RXN-10814
|PWY-5083|	NAD(P)/NADPH interconversion	TRUE	83	1	0	0	PYRNUTRANSHYDROGEN-RXN NAD-KIN-RXN NADH-DEHYDROG-A-RXN NADH-KINASE-RXN
|PWY-5084|	2-oxoglutarate decarboxylation to succinyl-CoA	TRUE	100	0	1	1	2OXOGLUTDECARB-RXN RXN0-1147 RXN-7716
|PWY-5109|	propanoate fermentation to 2-methylbutanoate	TRUE	83	1	0	0	METHYLACETOACETYLCOATHIOL-RXN 1.1.1.178-RXN TIGLYLCOA-HYDROXY-RXN 2-METHYLACYL-COA-DEHYDROGENASE-RXN
|PWY-5122|	geranyl diphosphate biosynthesis	TRUE	100	0	0	0	GPPSYN-RXN
|PWY-5123|	trans, trans-farnesyl diphosphate biosynthesis	TRUE	100	0	1	1	GPPSYN-RXN FPPSYN-RXN
|PWY-5136|	fatty acid &beta;-oxidation II (plant peroxisome)	TRUE	100	0	1	1	ACYLCOASYN-RXN ENOYL-COA-HYDRAT-RXN OHACYL-COA-DEHYDROG-RXN KETOACYLCOATHIOL-RXN RXN-11026
|PWY-5137|	fatty acid &beta;-oxidation III (unsaturated, odd number)	TRUE	100	0	0	0	ENOYL-COA-DELTA-ISOM-RXN
|PWY-5143|	long-chain fatty acid activation	TRUE	100	0	0	0	RXN-7904
|PWY-5148|	acyl-CoA hydrolysis	TRUE	100	0	0	0	THIOESTER-RXN
|PWY-5155|	&beta;-alanine biosynthesis III	TRUE	100	0	0	0	ASPDECARBOX-RXN
|PWY-5177|	glutaryl-CoA degradation	TRUE	100	0	0	0	GLUTARYL-COA-DEHYDROG-RXN GLUTACONYL-COA-DECARBOXYLASE-RXN ACETYL-COA-ACETYLTRANSFER-RXN RXN-11662 RXN-11667
|PWY-5188|	tetrapyrrole biosynthesis I (from glutamate)	TRUE	83	0	0	0	OHMETHYLBILANESYN-RXN PORPHOBILSYNTH-RXN GSAAMINOTRANS-RXN GLUTRNAREDUCT-RXN GLURS-RXN
|PWY-5194|	siroheme biosynthesis	TRUE	100	0	0	0	DIMETHUROPORDEHYDROG-RXN SIROHEME-FERROCHELAT-RXN UROPORIIIMETHYLTRANSA-RXN RXN-8675
|PWY-5285|	sulfide oxidation III (to sulfite)	TRUE	100	0	0	0	FESGSHTHIO-RXN R17-RXN
|PWY-5340|	sulfate activation for sulfonation	TRUE	100	0	0	0	SULFATE-ADENYLYLTRANS-RXN ADENYLYLSULFKIN-RXN
|PWY-5386-1|	methylglyoxal degradation VIII	TRUE	100	0	1	1	GLYOXI-RXN GLYOXII-RXN D-LACTATE-DEHYDROGENASE-CYTOCHROME-RXN
|PWY-5386|	methylglyoxal degradation I	TRUE	100	0	2	2	GLYOXI-RXN GLYOXII-RXN RXN-20917
|PWY-5418|	phenol degradation I (aerobic)	TRUE	100	0	0	0	PHENOL-2-MONOOXYGENASE-RXN
|PWY-5461|	betanidin degradation	TRUE	100	0	0	0	RXN-8635
|PWY-5482|	pyruvate fermentation to acetate II	TRUE	100	0	1	1	PYRUVDEH-RXN PHOSACETYLTRANS-RXN ACETATEKIN-RXN
|PWY-5486|	pyruvate fermentation to ethanol II	TRUE	100	0	1	1	ALCOHOL-DEHYDROG-RXN RXN-6161
|PWY-5489|	methyl parathion degradation	TRUE	100	0	0	0	RXN-8743
|PWY-5509|	adenosylcobalamin biosynthesis from adenosylcobinamide-GDP I	TRUE	66	0	1	1	COBALAMIN5PSYN-RXN DMBPPRIBOSYLTRANS-RXN
|PWY-5512|	UDP-N-acetyl-D-galactosamine biosynthesis I	TRUE	100	0	0	0	UDP-N-ACETYLGLUCOSAMINE-4-EPIMERASE-RXN
|PWY-5516|	D-xylose degradation II	TRUE	100	0	0	0	RXN-8773
|PWY-5519|	D-arabinose degradation III	TRUE	80	1	1	1	ARABINONATE-DEHYDRATASE-RXN RXN-8777 25-DIOXOVALERATE-DEHYDROGENASE-RXN
|PWY-5521|	L-ascorbate biosynthesis III (D-sorbitol pathway)	TRUE	100	0	0	0	D-SORBITOL-DEHYDROGENASE-RXN RXN-8782 RXN-8781
|PWY-5536|	acetate formation from acetyl-CoA (succinate)	TRUE	100	0	0	0	RXN-8807
|PWY-5640|	nitrobenzene degradation II	TRUE	100	0	0	0	RXN-3661
|PWY-5653|	NAD biosynthesis from 2-amino-3-carboxymuconate semialdehyde	TRUE	100	0	0	0	NICONUCADENYLYLTRAN-RXN NAD-SYNTH-GLN-RXN QUINOPRIBOTRANS-RXN
|PWY-5686|	UMP biosynthesis I	TRUE	100	0	1	1	CARBPSYN-RXN ASPCARBTRANS-RXN DIHYDROOROT-RXN OROPRIBTRANS-RXN OROTPDECARB-RXN DIHYDROOROTATE-DEHYDROGENASE-RXN
|PWY-5703|	urea degradation I	TRUE	100	0	0	0	UREA-CARBOXYLASE-RXN RXN-20065
|PWY-5704|	urea degradation II	TRUE	100	0	0	0	UREASE-RXN
|PWY-5747|	2-methylcitrate cycle II	TRUE	100	0	1	1	PROPIONATE--COA-LIGASE-RXN 2-METHYLCITRATE-SYNTHASE-RXN METHYLISOCITRATE-LYASE-RXN 4.2.1.99-RXN RXN-8979 RXN-8977
|PWY-5755|	4-hydroxybenzoate biosynthesis II (bacteria)	TRUE	100	0	0	0	CHORPYRLY-RXN
|PWY-5766|	L-glutamate degradation X	TRUE	100	0	0	0	GLUTAMATE-DEHYDROGENASE-NADP+-RXN
|PWY-5768|	pyruvate fermentation to acetate VIII	TRUE	100	0	0	0	RXN-6161 RXN0-3962
|PWY-5782|	2-keto-L-gulonate biosynthesis	TRUE	100	0	0	0	D-SORBITOL-DEHYDROGENASE-RXN RXN-8782 RXN-9069
|PWY-5783|	octaprenyl diphosphate biosynthesis	TRUE	100	0	0	0	RXN-8992
|PWY-5785|	di-trans,poly-cis-undecaprenyl phosphate biosynthesis	TRUE	100	0	0	0	RXN-8999 UNDECAPRENYL-DIPHOSPHATASE-RXN
|PWY-5805|	nonaprenyl diphosphate biosynthesis I	TRUE	100	0	0	0	TRANS-OCTAPRENYLTRANSTRANSFERASE-RXN
|PWY-5806|	all-trans-decaprenyl diphosphate biosynthesis	TRUE	100	0	0	0	RXN-9106
|PWY-5844|	menaquinol-9 biosynthesis	TRUE	100	0	0	0	RXN-9205
|PWY-5849|	menaquinol-6 biosynthesis	TRUE	100	0	0	0	RXN-9220
|PWY-5855|	ubiquinol-7 biosynthesis (early decarboxylation)	TRUE	75	1	2	2	RXN-9225 RXN-9227 RXN-9228 RXN-9222 RXN-9229
|PWY-5886|	3-(4-hydroxyphenyl)pyruvate biosynthesis	TRUE	100	0	0	0	TYROSINE-AMINOTRANSFERASE-RXN
|PWY-5913|	partial TCA cycle (obligate autotrophs)	TRUE	100	0	1	1	FUMHYDR-RXN ACONITATEHYDR-RXN CITSYN-RXN ACONITATEDEHYDR-RXN PEPCARBOX-RXN ISOCITDEH-RXN MALATE-DEHYDROGENASE-ACCEPTOR-RXN RXN-14971
|PWY-5921|	glutaminyl-tRNAgln biosynthesis via transamidation	TRUE	100	0	0	0	RXN-9386 RXN-20082 RXN-20083 GLUTAMIN-RXN
|PWY-5938|	pyruvate fermentation to (R)-acetoin I	TRUE	100	0	1	1	ACETOLACTSYN-RXN RXN-11036
|PWY-5951|	(R,R)-butanediol biosynthesis	TRUE	100	0	0	0	RR-BUTANEDIOL-DEHYDROGENASE-RXN
|PWY-5964|	guanylyl molybdenum cofactor biosynthesis	TRUE	100	0	0	0	RXN0-262
|PWY-5966-1|	fatty acid biosynthesis initiation (type I)	TRUE	100	0	0	0	ACETYL-COA-CARBOXYLTRANSFER-RXN RXN66-610 RXN66-613
|PWY-5971|	palmitate biosynthesis II (type II fatty acid synthase)	TRUE	96	0	1	1	RXN-9657 RXN-9658 RXN-9520 RXN-9518 RXN-9516 RXN-9514 4.2.1.58-RXN RXN-9523 RXN-9524 RXN-9659 4.2.1.59-RXN RXN-9527 RXN-9528 RXN-9660 RXN-9531 RXN-9532 RXN-9533 RXN-9661 RXN-9535 RXN-9536 RXN-9537 RXN-9662 RXN-9539 RXN-9540 4.2.1.61-RXN RXN-9663 3.1.2.21-RXN RXN-9655 RXN-9623 RXN-16393
|PWY-5982|	sulfoacetaldehyde degradation II	TRUE	100	0	1	1	RXN-9592
|PWY-5989|	stearate biosynthesis II (bacteria and plants)	TRUE	83	0	0	0	RXN-9632 RXN-9633 RXN-9634 RXN-9635 RXN-16380
|PWY-5994|	palmitate biosynthesis I (type I fatty acid synthase)	TRUE	96	2	0	0	RXN66-614 RXN66-616 RXN66-617 RXN66-618 RXN66-619 RXN66-620 RXN66-621 RXN66-622 RXN66-623 RXN66-624 RXN66-625 RXN66-626 RXN66-627 RXN66-628 RXN66-629 RXN66-630 RXN66-631 RXN66-632 RXN66-633 RXN66-634 RXN66-635 RXN66-636 RXN66-637 RXN66-638 RXN66-639 RXN66-640 RXN66-641 RXN66-642
|PWY-6000|	&gamma;-linolenate biosynthesis II (animals)	TRUE	100	0	1	1	1.14.19.3-RXN RXN-9673
|PWY-6001|	linoleate biosynthesis II (animals)	TRUE	100	0	1	1	RXN-9644 RXN-9601
|PWY-6028|	acetoin degradation	TRUE	100	0	0	0	RXN-22435 RXN-22436 RXN-22437
|PWY-6048|	methylthiopropanoate degradation I (cleavage)	TRUE	100	0	0	0	RXN-12572 RXN-12571 RXN-16010 RXN-16011 RXN-16012 RXN-16013
|PWY-6059|	dimethyl sulfide degradation II (oxidation)	TRUE	100	0	0	0	RXN-9767 RXN-14709 RXN-18086 RXN-20073
|PWY-6077|	anthranilate degradation II (aerobic)	TRUE	100	0	0	0	AMINOBENZCOALIG-RXN ANTHRANILOYL-COA-MONOOXYGENASE-RXN
|PWY-6079|	anthranilate degradation I (aerobic)	TRUE	100	0	0	0	1.14.12.1-RXN
|PWY-6087|	4-chlorocatechol degradation	TRUE	75	0	1	1	RXN-9870 MALEYLACETATE-REDUCTASE-RXN RXN-9892
|PWY-6118|	glycerol-3-phosphate shuttle	TRUE	100	0	0	0	1.1.1.8-RXN RXN-15745
|PWY-6122|	5-aminoimidazole ribonucleotide biosynthesis II	TRUE	80	0	0	0	PRPPAMIDOTRANS-RXN GLYRIBONUCSYN-RXN AIRS-RXN GARTRANSFORMYL2-RXN
|PWY-6123|	inosine-5'-phosphate biosynthesis I	TRUE	100	0	3	3	SAICARSYN-RXN AICARSYN-RXN AICARTRANSFORM-RXN IMPCYCLOHYDROLASE-RXN RXN0-743 RXN0-742
|PWY-6157|	autoinducer AI-1 biosynthesis	TRUE	100	0	0	0	2.3.1.184-RXN
|PWY-6163|	chorismate biosynthesis from 3-dehydroquinate	TRUE	100	0	0	0	CHORISMATE-SYNTHASE-RXN 2.5.1.19-RXN SHIKIMATE-KINASE-RXN SHIKIMATE-5-DEHYDROGENASE-RXN 3-DEHYDROQUINATE-DEHYDRATASE-RXN
|PWY-6164|	3-dehydroquinate biosynthesis I	TRUE	100	0	0	0	3-DEHYDROQUINATE-SYNTHASE-RXN DAHPSYN-RXN
|PWY-6168|	flavin biosynthesis III (fungi)	TRUE	88	0	0	0	RIBOPHOSPHAT-RXN RXN-10058 GTP-CYCLOHYDRO-II-RXN LUMAZINESYN-RXN RIBOFLAVIN-SYN-RXN RIBOFLAVINKIN-RXN FADSYN-RXN DIOHBUTANONEPSYN-RXN
|PWY-6185|	4-methylcatechol degradation (ortho cleavage)	TRUE	71	0	1	1	RXN-10080 RXN-10081 RXN-10083 RXN-10085 RXN-10086
|PWY-6197|	chlorinated phenols degradation	TRUE	100	0	0	0	RXN-10125 RXN-10128 RXN-10129 RXN-10127
|PWY-6221|	2-chlorobenzoate degradation	TRUE	100	0	0	0	2-CHLOROBENZOATE-12-DIOXYGENASE-RXN
|PWY-6223|	gentisate degradation I	TRUE	100	0	1	1	GENTISATE-12-DIOXYGENASE-RXN MALEYLPYRUVATE-ISOMERASE-RXN RXN-10445
|PWY-6321|	homotaurine degradation	TRUE	100	0	0	0	RXN-10822 RXN-10823
|PWY-6328|	L-lysine degradation X	TRUE	100	0	0	0	LYSDECARBOX-RXN VAGL-RXN RXN-8182 RXN-14724 RXN0-7317 RXN0-7318
|PWY-6330|	acetaldehyde biosynthesis II	TRUE	100	0	0	0	RXN-6161
|PWY-6333|	acetaldehyde biosynthesis I	TRUE	100	0	0	0	ALCOHOL-DEHYDROG-RXN
|PWY-6348|	phosphate acquisition	TRUE	100	0	0	0	ACID-PHOSPHATASE-RXN
|PWY-6373|	acrylate degradation I	TRUE	100	0	0	0	RXN-9958 3-HYDROXYPROPIONATE-DEHYDROGENASE-RXN RXN-10985 RXN-6383 RXN-6384
|PWY-6386|	UDP-N-acetylmuramoyl-pentapeptide biosynthesis II (lysine-containing)	TRUE	100	0	2	2	UDPNACETYLGLUCOSAMENOLPYRTRANS-RXN UDPNACETYLMURAMATEDEHYDROG-RXN UDP-NACMUR-ALA-LIG-RXN UDP-NACMURALA-GLU-LIG-RXN GLUTRACE-RXN DALADALALIG-RXN 6.3.2.7-RXN 6.3.2.10-RXN
|PWY-6387|	UDP-N-acetylmuramoyl-pentapeptide biosynthesis I (meso-diaminopimelate containing)	TRUE	100	0	2	2	UDPNACETYLGLUCOSAMENOLPYRTRANS-RXN UDPNACETYLMURAMATEDEHYDROG-RXN UDP-NACMURALGLDAPAALIG-RXN UDP-NACMUR-ALA-LIG-RXN UDP-NACMURALA-GLU-LIG-RXN GLUTRACE-RXN UDP-NACMURALGLDAPLIG-RXN DALADALALIG-RXN
|PWY-6388|	(S,S)-butanediol degradation	TRUE	100	0	0	0	SS-BUTANEDIOL-DEHYDROGENASE-RXN
|PWY-6389|	pyruvate fermentation to (S)-acetoin	TRUE	100	0	1	1	ACETOLACTSYN-RXN RXN-11032
|PWY-6390|	(S,S)-butanediol biosynthesis	TRUE	100	0	0	0	SS-BUTANEDIOL-DEHYDROGENASE-RXN
|PWY-6391|	meso-butanediol biosynthesis I	TRUE	100	0	0	0	RXN-11035
|PWY-63|	UDP-&beta;-L-arabinose biosynthesis I (from UDP-&alpha;-D-xylose)	TRUE	100	0	0	0	UDP-ARABINOSE-4-EPIMERASE-RXN
|PWY-6407|	yersiniabactin biosynthesis	TRUE	100	0	0	0	RXN-11105 RXN-11113
|PWY-6435|	4-hydroxybenzoate biosynthesis III (plants)	TRUE	80	0	0	0	4-COUMARATE--COA-LIGASE-RXN RXN-11244 RXN-11245 RXN-11246
|PWY-6458|	benzoyl-CoA biosynthesis	TRUE	100	0	0	0	RXN-2006 RXN-2002 RXN-2003
|PWY-6497|	D-galactarate degradation II	TRUE	100	0	1	1	GALACTARDEHYDRA-RXN 4.2.1.41-RXN 25-DIOXOVALERATE-DEHYDROGENASE-RXN
|PWY-6499|	D-glucarate degradation II	TRUE	100	0	1	1	4.2.1.41-RXN 25-DIOXOVALERATE-DEHYDROGENASE-RXN GLUCARDEHYDRA-RXN
|PWY-6543|	4-aminobenzoate biosynthesis I	TRUE	100	0	0	0	PABASYN-RXN ADCLY-RXN
|PWY-6609|	adenine and adenosine salvage III	TRUE	100	0	2	2	INOPHOSPHOR-RXN ADENPHOSPHOR-RXN ADENODEAMIN-RXN HYPOXANPRIBOSYLTRAN-RXN
|PWY-6610|	adenine salvage	TRUE	66	0	1	1	HYPOXANPRIBOSYLTRAN-RXN ADENINE-DEAMINASE-RXN
|PWY-6614|	tetrahydrofolate biosynthesis I	TRUE	100	0	1	1	H2PTEROATESYNTH-RXN DIHYDROFOLATESYNTH-RXN DIHYDROFOLATEREDUCT-RXN
|PWY66-162|	ethanol degradation IV	TRUE	100	0	1	1	RXN66-3 RXN66-1 ACETATE--COA-LIGASE-RXN
|PWY-6620|	guanine and guanosine salvage I	TRUE	100	0	0	0	GUANPRIBOSYLTRAN-RXN RXN0-5199
|PWY66-21|	ethanol degradation II	TRUE	100	0	1	1	ALCOHOL-DEHYDROG-RXN RXN66-3 ACETATE--COA-LIGASE-RXN
|PWY66-366|	flavin salvage	TRUE	100	0	0	0	FADSYN-RXN RIBOFLAVINKIN-RXN
|PWY66-368|	ketolysis	TRUE	100	0	0	0	3-HYDROXYBUTYRATE-DEHYDROGENASE-RXN RXNI-2 ACETYL-COA-ACETYLTRANSFER-RXN
|PWY66-385|	dTMP de novo biosynthesis (mitochondrial)	TRUE	100	0	0	0	DIHYDROFOLATEREDUCT-RXN GLYOHMETRANS-RXN THYMIDYLATESYN-RXN
|PWY66-389|	phytol degradation	TRUE	100	0	1	1	RXN66-478 RXN66-479 RXN66-480 RXN66-482
|PWY66-391|	fatty acid &beta;-oxidation VI (mammalian peroxisome)	TRUE	85	1	1	1	ACYLCOASYN-RXN ENOYL-COA-HYDRAT-RXN OHACYL-COA-DEHYDROG-RXN KETOACYLCOATHIOL-RXN RXN-11026
|PWY66-428|	L-threonine degradation V	TRUE	100	0	0	0	THREDEHYD-RXN RXN-7790
|PWY66-429|	fatty acid biosynthesis initiation (mitochondria)	TRUE	100	0	0	0	3-OXOACYL-ACP-SYNTH-BASE-RXN ACP-S-ACETYLTRANSFER-RXN MALONYL-COA-ACP-TRANSACYL-RXN RXN-12359
|PWY66-430|	tetradecanoate biosynthesis (mitochondria)	TRUE	96	0	0	0	RXN-9515 RXN-9521 RXN-9520 4.2.1.58-RXN RXN-9526 4.2.1.59-RXN RXN-9530 RXN-9533 RXN-9534 RXN-9537 RXN-9538 3.1.2.21-RXN RXN-9648 RXN-9650 RXN-9651 RXN-9652 RXN-9653 RXN-9655 RXN-9514 RXN-9528 RXN-9524 RXN-9518 RXN-9536 RXN-9532
|PWY-6670|	citronellol degradation	TRUE	100	1	1	1	RXN-11912 RXN-11913 RXN-11915
|PWY-6683|	assimilatory sulfate reduction III	TRUE	66	0	1	1	SULFATE-ADENYLYLTRANS-RXN RXN-12019
|PWY-6689|	tRNA splicing I	TRUE	71	2	3	3	RXN-17939 RXN-17940 RXN-17941
|PWY-6697|	oxalate degradation IV	TRUE	100	0	0	0	OXALATE-OXIDASE-RXN
|PWY-6700|	queuosine biosynthesis I (de novo)	TRUE	100	0	0	0	RXN0-4022 RXN0-1321 RXN0-1342 RXN-12104
|PWY-6708|	ubiquinol-8 biosynthesis (early decarboxylation)	TRUE	75	0	1	1	OCTAPRENYL-METHYL-METHOXY-BENZOQ-OH-RXN DHHB-METHYLTRANSFER-RXN 2-OCTAPRENYL-METHOXY-BENZOQ-METH-RXN 2-OCTAPRENYL-6-METHOXYPHENOL-HYDROX-RXN 2-OCTAPRENYL-6-OHPHENOL-METHY-RXN 4OHBENZOATE-OCTAPRENYLTRANSFER-RXN
|PWY-6718|	sulfoacetaldehyde degradation III	TRUE	100	0	0	0	RXN-12148
|PWY-6760|	D-xylose degradation III	TRUE	80	1	1	1	XYLONATE-DEHYDRATASE-RXN RXN-8777 25-DIOXOVALERATE-DEHYDROGENASE-RXN
|PWY-6781|	chlorogenic acid degradation	TRUE	100	0	0	0	CHLOROGENATE-HYDROLASE-RXN
|PWY-6845|	nitric oxide biosynthesis I (plants)	TRUE	100	0	0	0	RXN-13564 RXN-13565
|PWY-6854|	ethene biosynthesis III (microbes)	TRUE	66	0	1	1	R15-RXN SUPEROX-DISMUT-RXN
|PWY-6871|	3-methylbutanol biosynthesis (engineered)	TRUE	100	0	0	0	3-ISOPROPYLMALISOM-RXN 2-ISOPROPYLMALATESYN-RXN RXN-8991 3-ISOPROPYLMALDEHYDROG-RXN RXN-7692 RXN-7693
|PWY-6922|	L-N&delta;-acetylornithine biosynthesis	TRUE	83	1	0	0	ORNITHINE-GLU-AMINOTRANSFERASE-RXN RXN-14903 GLUTKIN-RXN GLUTSEMIALDEHYDROG-RXN
|PWY-6933|	seleno-amino acid detoxification and volatilization III	TRUE	100	0	0	0	RXN-11061 RXN-11063
|PWY-6936|	seleno-amino acid biosynthesis (plants)	TRUE	80	1	0	0	RXN-12726 RXN-12729 SERINE-O-ACETTRAN-RXN
|PWY-6938-1|	NADH repair (prokaryotes)	TRUE	100	0	1	1	RXN-12752 RXN0-6727
|PWY-6964|	ammonia assimilation cycle II	TRUE	100	0	0	0	GLUTAMINESYN-RXN GLUTAMATE-SYNTHASE-FERREDOXIN-RXN
|PWY-701|	L-methionine degradation II	TRUE	100	0	0	0	RXN-14301
|PWY-7046|	4-coumarate degradation (anaerobic)	TRUE	66	0	1	1	4-COUMARATE--COA-LIGASE-RXN RXN-11244 RXN-13392 RXN-13394
|PWY-7094|	fatty acid salvage	TRUE	100	0	1	1	RXN-13614 RXN-13616 RXN-13617 RXN-12490 RXN-13613 RXN-13615
|PWY-7096|	triclosan resistance	TRUE	100	0	0	0	RXN-17126
|PWY-7098|	vanillin and vanillate degradation II	TRUE	100	0	1	1	1.2.1.67-RXN RXN-10891
|PWY-7111|	pyruvate fermentation to isobutanol (engineered)	TRUE	100	0	0	0	ACETOLACTSYN-RXN ACETOLACTREDUCTOISOM-RXN DIHYDROXYISOVALDEHYDRAT-RXN RXN-7643 RXN-7657
|PWY-7115|	C4 photosynthetic carbon assimilation cycle, NAD-ME type	TRUE	81	2	0	0	PEPCARBOX-RXN ASPAMINOTRANS-RXN ALANINE-AMINOTRANSFERASE-RXN RXN-13697 RXN-13698 1.1.1.39-RXN MALATE-DEH-RXN
|PWY-7118|	chitin deacetylation	TRUE	100	0	0	0	CHITIN-DEACETYLASE-RXN MALSYN-RXN 1.1.1.39-RXN ACETATE--COA-LIGASE-RXN
|PWY-7176|	UTP and CTP de novo biosynthesis	TRUE	100	0	0	0	RXN-12002 UDPKIN-RXN CTPSYN-RXN
|PWY-7179-1|	purine deoxyribonucleosides degradation II	TRUE	100	0	0	0	DEOXYINOPHOSPHOR-RXN DEOXYGUANPHOSPHOR-RXN ADDALT-RXN
|PWY-7179|	purine deoxyribonucleosides degradation I	TRUE	100	0	0	0	DEOXYINOPHOSPHOR-RXN DEOXYGUANPHOSPHOR-RXN DEOXYADENPHOSPHOR-RXN ADDALT-RXN
|PWY-7183|	pyrimidine nucleobases salvage I	TRUE	100	0	0	0	URACIL-PRIBOSYLTRANS-RXN
|PWY-7184|	pyrimidine deoxyribonucleotides de novo biosynthesis I	TRUE	88	0	1	1	DCDPKIN-RXN DUDPKIN-RXN DUTP-PYROP-RXN DTMPKI-RXN DTDPKIN-RXN UDPREDUCT-RXN CDPREDUCT-RXN THYMIDYLATESYN-RXN
|PWY-7197|	pyrimidine deoxyribonucleotide phosphorylation	TRUE	100	0	0	0	DTMPKI-RXN RXN-7913 DTDPKIN-RXN DCDPKIN-RXN
|PWY-7198|	pyrimidine deoxyribonucleotides de novo biosynthesis IV	TRUE	71	0	1	1	DCDPKIN-RXN DTMPKI-RXN DTDPKIN-RXN CDPREDUCT-RXN THYMIDYLATESYN-RXN
|PWY-7205|	CMP phosphorylation	TRUE	100	0	0	0	RXN-11832 CDPKIN-RXN
|PWY-7216|	(R)- and (S)-3-hydroxybutanoate biosynthesis (engineered)	TRUE	100	0	0	0	RXN-5901 ACETYL-COA-ACETYLTRANSFER-RXN RXN-11662 RXN-14255 RXN-14251
|PWY-7219|	adenosine ribonucleotides de novo biosynthesis	TRUE	100	0	0	0	ADENYLOSUCCINATE-SYNTHASE-RXN AMPSYN-RXN ADENYL-KIN-RXN
|PWY-7221|	guanosine ribonucleotides de novo biosynthesis	TRUE	100	0	0	0	IMP-DEHYDROG-RXN GMP-SYN-GLUT-RXN GUANYL-KIN-RXN GDPKIN-RXN
|PWY-7226|	guanosine deoxyribonucleotides de novo biosynthesis I	TRUE	100	0	0	0	GDPREDUCT-RXN DGDPKIN-RXN
|PWY-7227|	adenosine deoxyribonucleotides de novo biosynthesis I	TRUE	100	0	0	0	ADPREDUCT-RXN DADPKIN-RXN
|PWY-723|	alkylnitronates degradation	TRUE	100	0	1	1	2-NITROPROPANE-DIOXYGENASE-RXN RXN0-6377
|PWY-7254|	TCA cycle VII (acetate-producers)	TRUE	88	0	1	1	FUMHYDR-RXN ACONITATEHYDR-RXN CITSYN-RXN ACONITATEDEHYDR-RXN MALATE-DEHYDROGENASE-ACCEPTOR-RXN ISOCITDEH-RXN RXN-8807 RXN-14971
|PWY-7268|	cytosolic NADPH production (yeast)	TRUE	80	0	0	0	NAD-KIN-RXN RXN0-3962 ISOCITDEH-RXN NADH-KINASE-RXN
|PWY-7269|	mitochondrial NADPH production (yeast)	TRUE	100	0	0	0	NAD-KIN-RXN ALDHDEHYDROG-RXN NADH-KINASE-RXN RXN0-5330 ALDEHYDE-DEHYDROGENASE-NADP+-RXN
|PWY-7288|	fatty acid &beta;-oxidation VII (yeast peroxisome)	TRUE	80	0	0	0	ACYLCOASYN-RXN RXN66-485 KETOACYLCOATHIOL-RXN RXN-11026
|PWY-7292|	oleate &beta;-oxidation (thioesterase-dependent, yeast)	TRUE	100	0	0	0	RXN0-5391 RXN0-5390
|PWY-7340|	9-cis, 11-trans-octadecadienoyl-CoA degradation (isomerase-dependent, yeast)	TRUE	80	1	0	0	RXN-14796 RXN-14798 RXN-14799 RXN-14800 RXN-14802 RXN-14803 RXN-14804
|PWY-7343|	UDP-&alpha;-D-glucose biosynthesis	TRUE	100	0	0	0	GLUC1PURIDYLTRANS-RXN PHOSPHOGLUCMUT-RXN
|PWY-7344|	UDP-&alpha;-D-galactose biosynthesis	TRUE	100	0	0	0	UDPGLUCEPIM-RXN
|PWY-7380|	biotin biosynthesis from 8-amino-7-oxononanoate II	TRUE	100	0	1	1	DETHIOBIOTIN-SYN-RXN RXN-14930 RXN-17472 RXN-17473
|PWY-7383|	anaerobic energy metabolism (invertebrates, cytosol)	TRUE	85	0	2	2	ALANINE-AMINOTRANSFERASE-RXN ALARACECAT-RXN ASPAMINOTRANS-RXN MALATE-DEH-RXN 4.1.1.32-RXN RXN-12481
|PWY-7388|	octanoyl-[acyl-carrier protein] biosynthesis (mitochondria, yeast)	TRUE	100	0	0	0	RXN-9514 4.2.1.58-RXN RXN-9515 RXN-9516 RXN-9518 RXN-9520 RXN-9523 RXN-9524 4.2.1.59-RXN RXN-9521 RXN-9526 3-OXOACYL-ACP-SYNTH-BASE-RXN
|PWY-7396|	butanol and isobutanol biosynthesis (engineered)	TRUE	100	2	0	0	RXN-14986 RXN-14985 RXN-161 RXN-7643 RXN-7657 1.4.3.19-RXN
|PWY-7425|	2-chloroacrylate degradation I	TRUE	66	0	1	1	RXN-14536 DLACTDEHYDROGFAD-RXN
|PWY-7432|	L-phenylalanine biosynthesis III (cytosolic, plants)	TRUE	100	0	0	0	RXN-15200 PREPHENATEDEHYDRAT-RXN
|PWY-7441|	polymyxin A biosynthesis	TRUE	100	0	0	0	RXN-15242
|PWY-7516|	L-lyxonate degradation	TRUE	100	0	0	0	RXN-15590 4.2.1.43-RXN RXN-8775
|PWY-7544|	pyruvate to cytochrome bo oxidase electron transfer	TRUE	100	0	0	0	RXN-11496 RXN0-5268
|PWY-7545|	pyruvate to cytochrome bd oxidase electron transfer	TRUE	100	0	0	0	RXN-11496 RXN0-5266
|PWY-7559|	glutathione degradation (DUG pathway)	TRUE	100	0	0	0	RXN-6622 RXN-12618
|PWY-7560|	methylerythritol phosphate pathway II	TRUE	88	0	1	1	DXS-RXN DXPREDISOM-RXN RXN0-302 RXN0-882 RXN0-884 ISPH2-RXN 2.7.1.148-RXN 2.7.7.60-RXN
|PWY-7566|	L-gulonate degradation	TRUE	100	0	0	0	RXN-15920
|PWY-7568|	L-galactose degradation	TRUE	100	0	1	1	RXN-15924
|PWY-7574|	propanoyl-CoA degradation II	TRUE	100	0	1	1	RXN-15977 RXN-6383 RXN-6384 3-HYDROXYPROPIONATE-DEHYDROGENASE-RXN RXN-2902
|PWY-7639|	bis(guanylyl molybdenum cofactor) biosynthesis	TRUE	100	0	0	0	RXN-16456 RXN-16457
|PWY-7663|	gondoate biosynthesis (anaerobic)	TRUE	100	0	1	0	RXN-16629 RXN-16630 RXN-16631 RXN-16632
|PWY-7681|	1-chloro-2-nitrobenzene degradation	TRUE	100	0	0	0	RXN-16792
|PWY-7685|	L-malate degradation I	TRUE	100	0	0	0	RXN-16819
|PWY-7686|	L-malate degradation II	TRUE	100	0	0	0	1.1.1.39-RXN
|PWY-7691|	10,13-epoxy-11-methyl-octadecadienoate biosynthesis	TRUE	100	0	0	0	RXN-16881 RXN-16880
|PWY-7801|	N-end rule pathway I (prokaryotic)	TRUE	100	0	0	0	RXN-17846 LEUCYLTRANSFERASE-RXN
|PWY-7802|	N-end rule pathway II (prokaryotic)	TRUE	100	0	0	0	RXN-17899 RXN-17898
|PWY-7806|	glyphosate degradation II	TRUE	100	0	0	0	RXN-17951
|PWY-7851|	coenzyme A biosynthesis II (eukaryotic)	TRUE	100	1	0	0	PANTEPADENYLYLTRAN-RXN DEPHOSPHOCOAKIN-RXN P-PANTOCYSDECARB-RXN
|PWY-7870|	L-cysteine biosynthesis VII (from S-sulfo-L-cysteine)	TRUE	66	0	1	1	SULFOCYS-RXN SERINE-O-ACETTRAN-RXN
|PWY-7895|	ethionamide activation	TRUE	100	0	0	0	RXN-18711 RXN-18712 RXN-18713
|PWY-7896|	isoniazid activation	TRUE	100	0	0	0	RXN-18721
|PWY-7909|	formaldehyde oxidation VII (THF pathway)	TRUE	100	0	0	0	METHENYLTHFCYCLOHYDRO-RXN METHYLENETHFDEHYDROG-NADP-RXN FORMYLTHFDEFORMYL-RXN
|PWY-7919|	protein N-glycosylation processing phase (plants and animals)	TRUE	90	4	0	0	RXN-18917 RXN-18918 RXN-18919 RXN-18920 RXN-18921 RXN-18922 RXN-18923 RXN-18924 RXN-18926 RXN-18927 RXN-18928 RXN-18929 RXN-18930 RXN-18931
|PWY-7980|	ATP biosynthesis	TRUE	100	0	0	0	ATPSYN-RXN
|PWY-7996|	menaquinol-4 biosynthesis I	TRUE	100	0	0	0	RXN-19667
|PWY-8002|	4-coumarate degradation (aerobic)	TRUE	100	0	1	1	4-COUMARATE--COA-LIGASE-RXN RXN-11244 RXN-13392 RXN-13394 4-HYDROXYBENZOATE-3-MONOOXYGENASE-RXN
|PWY-8072|	alanine racemization	TRUE	100	0	0	0	ALARACECAT-RXN
|PWY-8073|	lipid IVA biosynthesis (P. putida)	TRUE	83	0	0	0	RXN-20784 RXN-20785 RXN-20787 RXN-20788 RXN-20789
|PWY-8074|	Kdo transfer to lipid IVA (P. putida)	TRUE	100	0	0	0	RXN-20790 RXN-20791
|PWY-8097|	5-hydroxybenzimidazole biosynthesis (anaerobic)	TRUE	100	0	0	0	RXN-17122
|PWY-8105|	queuosine biosynthesis II (queuine salvage)	TRUE	100	0	0	0	QUEUOSINE-TRNA-RIBOSYLTRANSFERASE-RXN
|PWY-8136|	NADPH repair (prokaryotes)	TRUE	100	0	1	1	RXN-13141 RXN-13142
|PWY-8138|	polyphosphate metabolism	TRUE	100	0	0	0	EXOPOLYPHOSPHATASE-RXN POLYPHOSPHATE-KINASE-RXN
|PWY-8148|	NADP biosynthesis	TRUE	100	0	0	0	NAD-KIN-RXN
|PWY-8159|	dipyrromethane cofactor biosynthesis	TRUE	100	1	0	0	RXN-21523 RXN-21524 RXN-21525
|PWY-8168|	bis(guanylyl tungstenpterin) cofactor biosynthesis	TRUE	100	0	0	0	RXN-21295
|PWY-8173|	anteiso-branched-chain fatty acid biosynthesis	TRUE	79	0	1	1	RXN-21614 RXN-21615 2KETO-3METHYLVALERATE-RXN BRANCHED-CHAINAMINOTRANSFERILEU-RXN RXN-21616 RXN-21617 RXN-21618 RXN-21619 RXN-21620 RXN-21621 RXN-21622 RXN-21623 RXN-21624 RXN-21625 RXN-21626 RXN-21627 RXN-21628 RXN-21629 RXN-21631 RXN-21632 RXN-21633 RXN-21634 RXN-21635 RXN-21636 RXN-21637 RXN-21639 RXN-21643
|PWY-8174|	odd iso-branched-chain fatty acid biosynthesis	TRUE	76	0	1	1	2KETO-4METHYL-PENTANOATE-DEHYDROG-RXN BRANCHED-CHAINAMINOTRANSFERLEU-RXN RXN-21645 RXN-21646 RXN-21647 RXN-21649 RXN-21650 RXN-21651 RXN-21652 RXN-21654 RXN-21655 RXN-21656 RXN-21657 RXN-21659 RXN-21660 RXN-21661 RXN-21662 RXN-21664 RXN-21665 RXN-21666 RXN-21667 RXN-21668 RXN-21669 RXN-21670 RXN-21671 RXN-21672
|PWY-8181|	2-methyl-branched fatty acid &beta;-oxidation	TRUE	100	0	0	0	RXN-21776 RXN-21775 RXN-21774 RXN-21773 RXN-21777 RXN-21779 RXN-21780 RXN-21781 RXN-21782 RXN-21783 RXN-21784 RXN-21785 RXN-21786 RXN-21787
|PWY-8182|	valproate &beta;-oxidation	TRUE	100	1	0	0	RXN-21768 RXN-21767 RXN-21766 RXN-21765 RXN-21763 RXN-21769 RXN-21771 RXN-12561
|PWY-8203|	8-amino-7-oxononanoate biosynthesis IV	TRUE	80	0	0	0	RXN-22026 RXN-22025 RXN-22024 RXN-11484
|PWY-8245|	lipid IVA biosynthesis (P. gingivalis)	TRUE	88	0	0	0	RXN-22237 RXN-22238 RXN-22241 RXN-22242 RXN-22244 RXN-22245 RXN-22246 RXN-22247
|PWY-8246|	Kdo transfer to lipid IVA (P. gingivalis)	TRUE	100	0	2	0	RXN-22248 RXN-22249
|PWY-8276|	4-aminobenzoate biosynthesis II	TRUE	100	0	0	0	ADCLY-RXN RXN-22440
|PWY-8277|	NAD de novo biosynthesis IV (anaerobic)	TRUE	83	0	0	0	NICONUCADENYLYLTRAN-RXN NAD-SYNTH-GLN-RXN QUINOPRIBOTRANS-RXN QUINOLINATE-SYNTHA-RXN RXN-9772
|PWY-8279|	palmitate biosynthesis III	TRUE	96	0	1	1	RXN-9520 RXN-9518 RXN-9516 RXN-9514 4.2.1.58-RXN RXN-9523 RXN-9524 4.2.1.59-RXN RXN-9527 RXN-9528 RXN-9531 RXN-9532 RXN-9533 RXN-9535 RXN-9536 RXN-9537 RXN-9539 RXN-9540 4.2.1.61-RXN RXN-9655 RXN-9623 RXN-9515 RXN-9521 RXN-9526 RXN-9530 RXN-9534 RXN-9538 RXN-9542
|PWY-8283|	lipid IVA biosynthesis (generic)	TRUE	83	0	0	0	RXN-22480 RXN-22481 RXN-22482 RXN-22484 RXN-22485
|PWY-8284|	Kdo transfer to lipid IVA (generic)	TRUE	100	0	0	0	RXN-22486 RXN-22487
|PWY-8289|	dZTP biosynthesis	TRUE	100	1	0	0	RXN-22497 RXN-22498 RXN-22499 RXN0-385
|PWY-8325|	glycine betaine degradation III	TRUE	80	0	0	0	RXN-15125 GLYOHMETRANS-RXN RXN-22744 RXN-22743
|PWY-8328|	acetate and ATP formation from acetyl-CoA III	TRUE	100	0	0	0	ACETATE--COA-LIGASE-RXN
|PWY-8347|	adipate biosynthesis	TRUE	100	0	0	0	RXN-3641 RXN0-2044 RXN-2425 RXN-22975 RXN-22974
|PWY-8354|	adipate degradation	TRUE	100	0	0	0	RXN-22974 RXN-22997 RXN-2425 RXN0-2044 RXN-3641
|PWY-8375|	benzene degradation IV (anaerobic)	TRUE	100	0	0	0	RXN-23213
|PWYI-14|	lipid IVA biosynthesis (H. pylori)	TRUE	83	0	0	0	RXN-22246 RXN-22247 RXNI-27 RXN2DNV-2 RXN2DNV-3
|PYRIDNUCSYN-PWY|	NAD de novo biosynthesis I	TRUE	83	0	1	1	NICONUCADENYLYLTRAN-RXN NAD-SYNTH-GLN-RXN QUINOPRIBOTRANS-RXN QUINOLINATE-SYNTHA-RXN L-ASPARTATE-OXID-RXN
|PYRIDOXSYN-PWY|	pyridoxal 5'-phosphate biosynthesis I	TRUE	100	0	0	0	PNPOXI-RXN ERYTH4PDEHYDROG-RXN DXS-RXN PDXJ-RXN ERYTHRON4PDEHYDROG-RXN PSERTRANSAMPYR-RXN RXN-13179
|PYRUVDEHYD-PWY|	pyruvate decarboxylation to acetyl CoA I	TRUE	100	0	1	1	RXN0-1133 RXN0-1132 RXN0-1134
|QUINATEDEG-PWY|	quinate degradation I	TRUE	100	0	0	0	1.1.99.25-RXN DHSHIKIMATE-DEHYDRO-RXN 3-DEHYDROQUINATE-DEHYDRATASE-RXN
|REDCITCYC|	TCA cycle VI (Helicobacter)	TRUE	88	0	1	1	FUMHYDR-RXN ACONITATEHYDR-RXN CITSYN-RXN ACONITATEDEHYDR-RXN RXNI-2 R601-RXN RXNI-3 ISOCITDEH-RXN
|RIBOSYN2-PWY|	flavin biosynthesis I (bacteria and plants)	TRUE	100	0	1	1	RIBOFLAVINKIN-RXN FADSYN-RXN RIBOFLAVIN-SYN-RXN LUMAZINESYN-RXN RIBOPHOSPHAT-RXN DIOHBUTANONEPSYN-RXN RIBOFLAVINSYNREDUC-RXN RIBOFLAVINSYNDEAM-RXN GTP-CYCLOHYDRO-II-RXN
|SALVPURINE2-PWY|	xanthine and xanthosine salvage	TRUE	100	0	0	0	XANPRIBOSYLTRAN-RXN XANTHOSINEPHOSPHORY-RXN
|SAM-PWY|	S-adenosyl-L-methionine biosynthesis	TRUE	100	0	0	0	S-ADENMETSYN-RXN
|SERDEG-PWY|	L-serine degradation	TRUE	100	0	0	0	RXN-15125
|SERSYN-PWY|	L-serine biosynthesis I	TRUE	100	0	0	0	PSERTRANSAM-RXN PGLYCDEHYDROG-RXN RXN0-5114
|SHIKIMATEDEG-PWY|	shikimate degradation I	TRUE	100	0	1	1	SHIKIMATE-PQQ-RXN DHSHIKIMATE-DEHYDRO-RXN
|SULFMETII-PWY|	assimilatory sulfate reduction II	TRUE	100	0	1	1	SULFATE-ADENYLYLTRANS-RXN SULFITE-REDUCTASE-FERREDOXIN-RXN 1.8.4.9-RXN
|SULFUROX-PWY|	sulfur oxidation I (aerobic)	TRUE	100	0	0	0	FESGSHTHIO-RXN
|TCA-1|	TCA cycle VIII (Chlamydia)	TRUE	100	0	0	0	FUMHYDR-RXN SUCCCOASYN-RXN MALATE-DEH-RXN RXN-14971 2OXOGLUTARATEDEH-RXN ASPAMINOTRANS-RXN
|TCA|	TCA cycle I (prokaryotic)	TRUE	100	0	1	1	FUMHYDR-RXN SUCCCOASYN-RXN 2OXOGLUTARATEDEH-RXN ACONITATEHYDR-RXN CITSYN-RXN ACONITATEDEHYDR-RXN MALATE-DEHYDROGENASE-ACCEPTOR-RXN ISOCITDEH-RXN MALATE-DEH-RXN RXN-14971
|THRDLCTCAT-PWY|	L-threonine degradation III (to methylglyoxal)	TRUE	100	0	0	0	THREODEHYD-RXN AMACETOXID-RXN
|TRNA-CHARGING-PWY|	tRNA charging	TRUE	95	0	0	0	ARGININE--TRNA-LIGASE-RXN CYSTEINE--TRNA-LIGASE-RXN GLUTAMINE--TRNA-LIGASE-RXN GLURS-RXN ISOLEUCINE--TRNA-LIGASE-RXN LEUCINE--TRNA-LIGASE-RXN VALINE--TRNA-LIGASE-RXN ALANINE--TRNA-LIGASE-RXN ASPARTATE--TRNA-LIGASE-RXN TYROSINE--TRNA-LIGASE-RXN TRYPTOPHAN--TRNA-LIGASE-RXN THREONINE--TRNA-LIGASE-RXN SERINE--TRNA-LIGASE-RXN PROLINE--TRNA-LIGASE-RXN PHENYLALANINE--TRNA-LIGASE-RXN METHIONINE--TRNA-LIG…
|TRPIAACAT-PWY|	indole-3-acetate biosynthesis VI (bacteria)	TRUE	66	1	1	1	TRYPTOPHAN-AMINOTRANSFERASE-RXN 4.1.1.74-RXN
|TRPSYN-PWY|	L-tryptophan biosynthesis	TRUE	83	0	0	0	IGPSYN-RXN PRAISOM-RXN PRTRANS-RXN ANTHRANSYN-RXN RXN0-2382
|TRYPANOSYN-PWY|	trypanothione biosynthesis	TRUE	100	0	0	0	6.3.1.9-RXN
|TYRFUMCAT-PWY|	L-tyrosine degradation I	TRUE	80	0	0	0	4-HYDROXYPHENYLPYRUVATE-DIOXYGENASE-RXN MALEYLACETOACETATE-ISOMERASE-RXN FUMARYLACETOACETASE-RXN TYROSINE-AMINOTRANSFERASE-RXN
|TYRSYN|	L-tyrosine biosynthesis I	TRUE	100	0	1	1	PREPHENATEDEHYDROG-RXN CHORISMATEMUT-RXN TYROSINE-AMINOTRANSFERASE-RXN
|UDPNACETYLGALSYN-PWY|	UDP-N-acetyl-D-glucosamine biosynthesis II	TRUE	83	0	0	0	L-GLN-FRUCT-6-P-AMINOTRANS-RXN GLUCOSAMINEPNACETYLTRANS-RXN PHOSACETYLGLUCOSAMINEMUT-RXN NAG1P-URIDYLTRANS-RXN PGLUCISOM-RXN
|UDPNAGSYN-PWY|	UDP-N-acetyl-D-glucosamine biosynthesis I	TRUE	100	0	0	0	NAG1P-URIDYLTRANS-RXN 2.3.1.157-RXN L-GLN-FRUCT-6-P-AMINOTRANS-RXN 5.4.2.10-RXN PGLUCISOM-RXN
|VALDEG-PWY|	L-valine degradation I	TRUE	100	0	0	0	BRANCHED-CHAINAMINOTRANSFERVAL-RXN MEPROPCOA-FAD-RXN METHYLACYLYLCOA-HYDROXY-RXN 3-HYDROXYISOBUTYRYL-COA-HYDROLASE-RXN 3-HYDROXYISOBUTYRATE-DEHYDROGENASE-RXN 1.2.1.25-RXN 2.6.1.22-RXN RXN-11213
|VALSYN-PWY|	L-valine biosynthesis	TRUE	100	0	0	0	DIHYDROXYISOVALDEHYDRAT-RXN BRANCHED-CHAINAMINOTRANSFERVAL-RXN ACETOLACTREDUCTOISOM-RXN ACETOLACTSYN-RXN
PWY2	Catalase test	TRUE	100	0	1	1	rxn1
PWY3	leucyl aminopeptidase test	TRUE	100	0	1	1	rxn1
AGMA-TRANSP	Agmatine Transport	TRUE	100	0	0	0	rxn1
FD-NADH-OXIDO	Ferredoxin:NAD+ oxidoreductase	TRUE	100	0	0	0	FERREDOXIN-NAD+-REDUCTASE-RXN
MQL6-NADH-OXIDO	NADH:menaquinone6 oxidoreductase	TRUE	100	0	0	0	NQOR-RXN
TRPSYN-PWY2	L-tryptophan biosynthesis (complex)	TRUE	100	0	1	1	IGPSYN-RXN PRAISOM-RXN PRTRANS-RXN ANTHRANSYN-RXN TRYPSYN-RXN
BACTERIOFERRITIN-PWY	ferroxidase	TRUE	100	0	0	0	RXN0-1483
PEPTIDOGLYCANSYN-PWY2	peptidoglycan biosynthesis I (meso-diaminopimelate containing)	TRUE	100	0	2	2	NACGLCTRANS-RXN PHOSNACMURPENTATRANS-RXN UDPNACETYLGLUCOSAMENOLPYRTRANS-RXN UDPNACETYLMURAMATEDEHYDROG-RXN UDP-NACMURALGLDAPAALIG-RXN UDP-NACMUR-ALA-LIG-RXN UDP-NACMURALA-GLU-LIG-RXN GLUTRACE-RXN UDP-NACMURALGLDAPLIG-RXN DALADALALIG-RXN
PWY-6559-2	spermidine biosynthesis II (only one key enzyme)	TRUE	75	0	1	1	ASPARTATEKIN-RXN ASPARTATE-SEMIALDEHYDE-DEHYDROGENASE-RXN RXN-11564
PI-ABC-TRANS	Phosphate ABC transporter	TRUE	100	0	0	0	ABC-27-RXN
PYR-TO-BUT-NADPH	3-hydroxybutyryl-CoA dehydrogenase	TRUE	100	0	0	0	3-HYDROXYBUTYRYL-COA-DEHYDROGENASE-RXN
FOLATE-SYN-GS1	Folate biosynthesis from GTP and 4-aminobenzoate via dihydropterin-3-triphosphate	TRUE	66	0	1	1	GTP-CYCLOHYDRO-I-RXN H2PTEROATESYNTH-RXN DIHYDROFOLATESYNTH-RXN DHFR
NA-F0F1ATPSYN	Na(+)-translocating ATPase	TRUE	100	0	0	0	NA-F0F1ATPSYNTHASE
THRBIOSYN-GS	Threonine biosynthis from aspartate via homoserine (gapseq)	TRUE	80	0	0	0	THRESYN-RXN ASPARTATEKIN-RXN ASPARTATE-SEMIALDEHYDE-DEHYDROGENASE-RXN HOMOSERDEHYDROG-RXN
|NADPHOS-DEPHOS-PWY|	NAD phosphorylation and dephosphorylation	TRUE	100	0	2	1	NAD-KIN-RXN TRANS-RXN0-277 RXN-5822

## Sheet: 24AR27700
# gapseq version: 1.4.0
# Sequence DB md5sum: 954ab58 (2024-11-06, Bacteria)
# Genome format: nucl
ID	Name	Prediction	Completeness	VagueReactions	KeyReactions	KeyReactionsFound	ReactionsFound
|2PHENDEG-PWY|	phenylethylamine degradation I	TRUE	100	0	1	1	PHENDEHYD-RXN RXN-10817
|4-HYDROXYMANDELATE-DEGRADATION-PWY|	4-hydroxymandelate degradation	TRUE	66	0	1	1	4-HYDROXYMANDELATE-OXY-RXN HYDROXYBENZALDEHYDE-OXIDATION-NAD-RXN HYDROXYBENZALDEHYDE-OXIDATION-NADP-RXN 4-HYDROXYBENZOATE-3-MONOOXYGENASE-RXN
|ALADEG-PWY|	L-alanine degradation I	TRUE	100	0	1	1	ALARACECAT-RXN DALADEHYDROG-RXN
|ALANINE-DEG3-PWY|	L-alanine degradation III	TRUE	100	0	0	0	ALANINE-AMINOTRANSFERASE-RXN
|ALANINE-SYN2-PWY|	L-alanine biosynthesis II	TRUE	100	0	0	0	ALANINE-AMINOTRANSFERASE-RXN
|AMMASSIM-PWY|	ammonia assimilation cycle III	TRUE	100	0	0	0	RXN-20084 GLUTAMINESYN-RXN GLUTAMIN-RXN
|ANAPHENOXI-PWY|	L-phenylalanine degradation II (anaerobic)	TRUE	100	0	0	0	PHENYLPYRUVATE-DECARBOXYLASE-RXN PHENDEHYD-RXN RXN-10814
|ARGININE-SYN4-PWY|	L-ornithine biosynthesis II	TRUE	100	0	0	0	ORNITHINE-GLU-AMINOTRANSFERASE-RXN GLUTKIN-RXN GLUTSEMIALDEHYDROG-RXN
|ARGSYNBSUB-PWY|	L-arginine biosynthesis II (acetyl cycle)	TRUE	100	0	2	2	ARGSUCCINSYN-RXN ARGSUCCINLYA-RXN ORNCARBAMTRANSFER-RXN ACETYLORNTRANSAM-RXN N-ACETYLGLUTPREDUCT-RXN ACETYLGLUTKIN-RXN GLUTAMATE-N-ACETYLTRANSFERASE-RXN CARBPSYN-RXN N-ACETYLTRANSFER-RXN
|ASPARAGINE-DEG1-PWY|	L-asparagine degradation I	TRUE	100	0	0	0	ASPARAGHYD-RXN
|ASPARTATE-DEG1-PWY|	L-aspartate degradation I	TRUE	100	0	0	0	ASPAMINOTRANS-RXN
|ASPARTATESYN-PWY|	L-aspartate biosynthesis	TRUE	100	0	0	0	ASPAMINOTRANS-RXN
|AST-PWY|	L-arginine degradation II (AST pathway)	TRUE	100	0	0	0	ARGININE-N-SUCCINYLTRANSFERASE-RXN SUCCARGDIHYDRO-RXN SUCCORNTRANSAM-RXN SUCCGLUALDDEHYD-RXN SUCCGLUDESUCC-RXN
|BETSYN-PWY|	glycine betaine biosynthesis I (Gram-negative bacteria)	TRUE	100	0	0	0	CHD-RXN BADH-RXN
|CATECHOL-ORTHO-CLEAVAGE-PWY|	catechol degradation to &beta;-ketoadipate	TRUE	75	0	1	1	CATECHOL-12-DIOXYGENASE-RXN MUCONATE-CYCLOISOMERASE-RXN 3-OXOADIPATE-ENOL-LACTONASE-RXN
|CHOLINE-BETAINE-ANA-PWY|	choline degradation I	TRUE	100	0	0	0	BADH-RXN CHD-RXN
|CITRULBIO-PWY|	L-citrulline biosynthesis	TRUE	85	0	0	0	ORNITHINE-GLU-AMINOTRANSFERASE-RXN ORNCARBAMTRANSFER-RXN GLUTKIN-RXN GLUTSEMIALDEHYDROG-RXN RXN-14903 GLUTAMIN-RXN
|COA-PWY|	coenzyme A biosynthesis I (bacteria)	TRUE	100	0	1	1	PANTEPADENYLYLTRAN-RXN DEPHOSPHOCOAKIN-RXN P-PANTOCYSDECARB-RXN P-PANTOCYSLIG-RXN
|CYSTSYN-PWY|	L-cysteine biosynthesis I	TRUE	100	0	0	0	SERINE-O-ACETTRAN-RXN ACSERLY-RXN
|DAPLYSINESYN-PWY|	L-lysine biosynthesis I	TRUE	100	0	1	1	DIAMINOPIMEPIM-RXN DIAMINOPIMDECARB-RXN SUCCDIAMINOPIMDESUCC-RXN SUCCINYLDIAMINOPIMTRANS-RXN TETHYDPICSUCC-RXN DIHYDRODIPICSYN-RXN ASPARTATE-SEMIALDEHYDE-DEHYDROGENASE-RXN ASPARTATEKIN-RXN RXN-14014
|DETOX1-PWY|	superoxide radicals degradation	TRUE	100	0	0	0	SUPEROX-DISMUT-RXN CATAL-RXN
|FAO-PWY|	fatty acid &beta;-oxidation I (generic)	TRUE	100	0	0	0	OHACYL-COA-DEHYDROG-RXN KETOACYLCOATHIOL-RXN OHBUTYRYL-COA-EPIM-RXN ACYLCOASYN-RXN ACYLCOADEHYDROG-RXN ENOYL-COA-DELTA-ISOM-RXN ENOYL-COA-HYDRAT-RXN
|FASYN-ELONG-PWY|	fatty acid elongation -- saturated	TRUE	100	0	0	0	3-HYDROXYDECANOYL-ACP-DEHYDR-RXN ENOYL-ACP-REDUCT-NADPH-RXN ENOYL-ACP-REDUCT-NADH-RXN 3-OXOACYL-ACP-REDUCT-RXN 3-OXOACYL-ACP-SYNTH-RXN
|FORMASS-PWY|	formaldehyde oxidation IV (thiol-independent)	TRUE	100	0	0	0	FORMALDEHYDE-DEHYDROGENASE-RXN
|GLNSYN-PWY|	L-glutamine biosynthesis I	TRUE	100	0	0	0	GLUTAMINESYN-RXN
|GLUCONEO-PWY|	gluconeogenesis I	TRUE	92	0	0	0	F16BDEPHOS-RXN F16ALDOLASE-RXN GAPOXNPHOSPHN-RXN PHOSGLYPHOS-RXN 3PGAREARR-RXN 2PGADEHYDRAT-RXN PEPSYNTH-RXN MALIC-NADP-RXN TRIOSEPISOMERIZATION-RXN 1.1.1.39-RXN MALATE-DEH-RXN PGLUCISOM-RXN
|GLUGLNSYN-PWY|	L-glutamate biosynthesis IV	TRUE	100	0	0	0	GLUTAMATE-SYNTHASE-NADH-RXN
|GLUTAMATE-DEG1-PWY|	L-glutamate degradation I	TRUE	100	0	0	0	GLUTAMATE-DEHYDROGENASE-RXN
|GLUTAMATE-SYN2-PWY|	L-glutamate biosynthesis II	TRUE	100	0	0	0	GLUTAMATE-DEHYDROGENASE-NADP+-RXN
|GLUTAMINDEG-PWY|	L-glutamine degradation I	TRUE	100	0	0	0	GLUTAMIN-RXN
|GLUTAMINEFUM-PWY|	L-glutamine degradation II	TRUE	100	0	0	0	GLUTAMATESYN-RXN
|GLUTATHIONESYN-PWY|	glutathione biosynthesis	TRUE	100	0	0	0	GLUTCYSLIG-RXN GLUTATHIONE-SYN-RXN
|GLUTDEG-PWY|	L-glutamate degradation II	TRUE	100	0	0	0	ASPAMINOTRANS-RXN ASPARTASE-RXN
|GLUTSYNIII-PWY|	L-glutamate biosynthesis III	TRUE	100	0	0	0	GLUTDEHYD-RXN
|GLUTSYN-PWY|	L-glutamate biosynthesis I	TRUE	100	0	0	0	RXN-20084 GLUTAMIN-RXN
|GLYCOLATEMET-PWY|	glycolate and glyoxylate degradation I	TRUE	75	0	1	1	GLYOCARBOLIG-RXN GKI-RXN TSA-REDUCT-RXN
|GLYOXYLATE-BYPASS|	glyoxylate cycle	TRUE	100	0	2	2	MALSYN-RXN ISOCIT-CLEAV-RXN ACONITATEHYDR-RXN CITSYN-RXN ACONITATEDEHYDR-RXN MALATE-DEH-RXN
|GLYSYN-ALA-PWY|	glycine biosynthesis III	TRUE	100	0	0	0	ALANINE--GLYOXYLATE-AMINOTRANSFERASE-RXN
|GLYSYN-PWY|	glycine biosynthesis I	TRUE	100	0	0	0	GLYOHMETRANS-RXN
|GLYSYN-THR-PWY|	glycine biosynthesis IV	TRUE	100	0	0	0	THREONINE-ALDOLASE-RXN
|HEME-BIOSYNTHESIS-II-1|	heme b biosynthesis V (aerobic)	TRUE	100	0	1	1	UROGENDECARBOX-RXN PROTOHEMEFERROCHELAT-RXN RXN0-1461 RXN-21483
|HEME-BIOSYNTHESIS-II|	heme b biosynthesis I (aerobic)	TRUE	75	0	1	1	UROGENDECARBOX-RXN PROTOHEMEFERROCHELAT-RXN RXN0-1461
|HISDEG-PWY|	L-histidine degradation I	TRUE	100	0	0	0	HISTIDINE-AMMONIA-LYASE-RXN UROCANATE-HYDRATASE-RXN IMIDAZOLONEPROPIONASE-RXN FORMIMINOGLUTAMASE-RXN
|HISHP-PWY|	L-histidine degradation VI	TRUE	100	1	0	0	HISTIDINE-AMMONIA-LYASE-RXN UROCANATE-HYDRATASE-RXN IMIDAZOLONEPROPIONASE-RXN
|HOMOSER-METSYN-PWY|	L-methionine biosynthesis I	TRUE	80	0	2	2	HOMSUCTRAN-RXN O-SUCCHOMOSERLYASE-RXN HOMOCYSMETB12-RXN CYSTATHIONINE-BETA-LYASE-RXN
|HOMOSERSYN-PWY|	L-homoserine biosynthesis	TRUE	100	0	0	0	ASPARTATEKIN-RXN ASPARTATE-SEMIALDEHYDE-DEHYDROGENASE-RXN HOMOSERDEHYDROG-RXN
|ILEUDEG-PWY|	L-isoleucine degradation I	TRUE	100	0	0	0	BRANCHED-CHAINAMINOTRANSFERILEU-RXN 1.1.1.178-RXN TIGLYLCOA-HYDROXY-RXN METHYLACETOACETYLCOATHIOL-RXN 2KETO-3METHYLVALERATE-RXN 2-METHYLACYL-COA-DEHYDROGENASE-RXN
|ILEUSYN-PWY|	L-isoleucine biosynthesis I (from threonine)	TRUE	100	0	1	1	DIHYDROXYMETVALDEHYDRAT-RXN BRANCHED-CHAINAMINOTRANSFERILEU-RXN ACETOOHBUTREDUCTOISOM-RXN ACETOOHBUTSYN-RXN RXN-15122
|KDOSYN-PWY|	Kdo transfer to lipid IVA (E. coli)	TRUE	100	0	0	0	KDOTRANS-RXN KDOTRANS2-RXN
|LCYSDEG-PWY|	L-cysteine degradation II	TRUE	100	0	1	1	RXN-15129
|LEU-DEG2-PWY|	L-leucine degradation I	TRUE	100	0	1	1	BRANCHED-CHAINAMINOTRANSFERLEU-RXN 2KETO-4METHYL-PENTANOATE-DEHYDROG-RXN METHYLCROTONYL-COA-CARBOXYLASE-RXN METHYLGLUTACONYL-COA-HYDRATASE-RXN HYDROXYMETHYLGLUTARYL-COA-LYASE-RXN RXN0-2301
|LEUSYN-PWY|	L-leucine biosynthesis	TRUE	100	0	0	0	3-ISOPROPYLMALDEHYDROG-RXN BRANCHED-CHAINAMINOTRANSFERLEU-RXN 3-ISOPROPYLMALISOM-RXN 2-ISOPROPYLMALATESYN-RXN RXN-8991
|LIPASYN-PWY|	phospholipases	TRUE	80	0	0	0	PHOSCHOL-RXN PHOSPHOLIPASE-A2-RXN PHOSPHOLIPASE-A1-RXN PHOSPHOLIPASE-C-RXN
|MALATE-ASPARTATE-SHUTTLE-PWY|	malate/L-aspartate shuttle pathway	TRUE	100	0	0	0	ASPAMINOTRANS-RXN MALATE-DEH-RXN
|MENAQUINONESYN-PWY|	menaquinol-8 biosynthesis	TRUE	100	0	0	0	ADOMET-DMK-METHYLTRANSFER-RXN
|NAD-BIOSYNTHESIS-III|	NAD biosynthesis from nicotinamide	TRUE	100	0	1	1	2.4.2.12-RXN 2.7.7.1-RXN
|NADPHOS-DEPHOS-PWY-1|	NAD phosphorylation and transhydrogenation	TRUE	100	0	0	0	NAD-KIN-RXN TRANS-RXN0-277
|NAGLIPASYN-PWY|	lipid IVA biosynthesis (E. coli)	TRUE	83	0	0	0	LIPIDADISACCHARIDESYNTH-RXN TETRAACYLDISACC4KIN-RXN UDPHYDROXYMYRGLUCOSAMNACETYLTRANS-RXN UDPACYLGLCNACDEACETYL-RXN UDPNACETYLGLUCOSAMACYLTRANS-RXN
|NONMEVIPP-PWY|	methylerythritol phosphate pathway I	TRUE	88	0	1	1	DXS-RXN DXPREDISOM-RXN RXN0-302 RXN0-884 ISPH2-RXN 2.7.1.148-RXN 2.7.7.60-RXN RXN-15878
|NONOXIPENT-PWY|	pentose phosphate pathway (non-oxidative branch) I	TRUE	100	0	1	1	TRANSALDOL-RXN 2TRANSKETO-RXN 1TRANSKETO-RXN RIBULP3EPIM-RXN RIB5PISOM-RXN
|P105-PWY|	TCA cycle IV (2-oxoglutarate decarboxylase)	TRUE	100	0	2	2	CITSYN-RXN ACONITATEDEHYDR-RXN ACONITATEHYDR-RXN FUMHYDR-RXN SUCCSEMIALDDEHYDROG-RXN RXN-7774 ISOCITDEH-RXN MALATE-DEH-RXN RXN-14971
|P108-PWY|	pyruvate fermentation to propanoate I	TRUE	71	0	1	1	FUMHYDR-RXN R601-RXN RXN0-268 2.1.3.1-RXN MALATE-DEH-RXN
|P185-PWY|	formaldehyde assimilation III (dihydroxyacetone cycle)	TRUE	91	0	1	1	FORMALDEHYDE-TRANSKETOLASE-RXN F16ALDOLASE-RXN F16BDEPHOS-RXN 2TRANSKETO-RXN TRIOSEPISOMERIZATION-RXN GAPOXNPHOSPHN-RXN PHOSGLYPHOS-RXN TRANSALDOL-RXN 1TRANSKETO-RXN RIB5PISOM-RXN RIBULP3EPIM-RXN
|P21-PWY|	pentose phosphate pathway (partial)	TRUE	100	0	0	0	RIBULP3EPIM-RXN 1TRANSKETO-RXN 2TRANSKETO-RXN
|P221-PWY|	octane oxidation	TRUE	100	0	1	1	R221-RXN R222-RXN R223-RXN RUBREDOXIN--NAD+-REDUCTASE-RXN ALKANE-1-MONOOXYGENASE-RXN
|P222-PWY|	sulfide oxidation I (to sulfur globules)	TRUE	100	0	0	0	R17-RXN
|P401-PWY|	cyanide degradation	TRUE	100	0	0	0	L-3-CYANOALANINE-SYNTHASE-RXN
|PHESYN|	L-phenylalanine biosynthesis I	TRUE	100	0	1	1	PREPHENATEDEHYDRAT-RXN CHORISMATEMUT-RXN RXN-10814
|PHOSPHONOTASE-PWY|	2-aminoethylphosphonate degradation I	TRUE	66	0	1	1	PHOSPHONOACETALDEHYDE-HYDROLASE-RXN 2.6.1.37-RXN
|PPGPPMET-PWY|	ppGpp metabolism	TRUE	100	0	0	0	PPPGPPHYDRO-RXN PPGPPSYN-RXN GTPPYPHOSKIN-RXN GDPPYPHOSKIN-RXN RXN0-6427 GDPKIN-RXN
|PROSYN-PWY|	L-proline biosynthesis I (from L-glutamate)	TRUE	100	0	0	0	PYRROLINECARBREDUCT-RXN GLUTSEMIALDEHYDROG-RXN GLUTKIN-RXN
|PROTOCATECHUATE-ORTHO-CLEAVAGE-PWY|	protocatechuate degradation II (ortho-cleavage pathway)	TRUE	100	0	0	0	PROTOCATECHUATE-34-DIOXYGENASE-RXN 5.5.1.2-RXN 3-OXOADIPATE-ENOL-LACTONASE-RXN 4-CARBOXYMUCONOLACTONE-DECARBOXYLASE-RXN
|PROUT-PWY|	L-proline degradation I	TRUE	100	0	1	1	RXN-14116 RXN-14903
|PUTDEG-PWY|	putrescine degradation I	TRUE	100	0	0	0	AMINOBUTDEHYDROG-RXN PUTTRANSAM-RXN
|PWY0-1021|	L-alanine biosynthesis III	TRUE	100	0	0	0	RXN-12588
|PWY0-1221|	putrescine degradation II	TRUE	75	0	1	1	RXN0-3922 RXN0-3921 RXN0-3901
|PWY0-1280|	ethylene glycol degradation	TRUE	100	0	0	0	GLYCOLALD-DEHYDROG-RXN GLYCOLALDREDUCT-RXN
|PWY0-1296|	purine ribonucleosides degradation	TRUE	83	0	0	0	XANTHOSINEPHOSPHORY-RXN ADENPHOSPHOR-RXN ADENODEAMIN-RXN INOPHOSPHOR-RXN RXN0-5199
|PWY0-1312|	acetate and ATP formation from acetyl-CoA I	TRUE	100	0	0	0	ACETATEKIN-RXN PHOSACETYLTRANS-RXN
|PWY0-1313|	acetate conversion to acetyl-CoA	TRUE	100	0	0	0	ACETATE--COA-LIGASE-RXN
|PWY0-1314|	fructose degradation	TRUE	100	0	0	0	1PFRUCTPHOSN-RXN
|PWY0-1315|	L-lactaldehyde degradation (anaerobic)	TRUE	100	0	0	0	LACTALDREDUCT-RXN
|PWY0-1317|	L-lactaldehyde degradation (aerobic)	TRUE	100	0	0	0	L-LACTDEHYDROGFMN-RXN LACTALDDEHYDROG-RXN
|PWY0-1329|	succinate to cytochrome bo oxidase electron transfer	TRUE	100	0	2	2	RXN0-5268 SUCCINATE-DEHYDROGENASE-UBIQUINONE-RXN
|PWY0-1334|	NADH to cytochrome bd oxidase electron transfer I	TRUE	100	0	2	2	NADH-DEHYDROG-A-RXN RXN0-5266
|PWY0-1335|	NADH to cytochrome bo oxidase electron transfer I	TRUE	100	0	2	2	NADH-DEHYDROG-A-RXN RXN0-5268
|PWY0-1337|	oleate &beta;-oxidation	TRUE	100	0	0	0	RXN0-5391 RXN0-5390 RXN0-5393 RXN-17783 RXN-17782 RXN-17781 RXN-17780 RXN-17779 RXN-17778 RXN-17777 RXN-17776 RXN-17775 RXN-14393 RXN-14394 RXN-7931 RXN-9644 RXN-20675 RXN-20676 RXN-14274 RXN-13615 RXN-13616 RXN-12490 RXN-13617 RXN-14229 RXN-20678 RXN-20679 RXN-14277 RXN-14278 RXN-12570 RXN-12565 BUTYRYL-COA-DEHYDROGENASE-RXN RXN-11667 RXN-11662 ACETYL-COA-ACETYLTRANSFER-RXN RXN-12567
|PWY0-1353|	succinate to cytochrome bd oxidase electron transfer	TRUE	100	0	2	2	SUCCINATE-DEHYDROGENASE-UBIQUINONE-RXN RXN0-5266
|PWY0-1465|	D-malate degradation	TRUE	100	0	0	0	1.1.1.83-RXN
|PWY0-1477|	ethanolamine utilization	TRUE	80	0	1	1	ETHAMLY-RXN PHOSACETYLTRANS-RXN ACETATEKIN-RXN ALCOHOL-DEHYDROG-RXN
|PWY0-1479|	tRNA processing	TRUE	80	0	0	0	RXN0-6478 RXN0-6479 RXN0-4222 RXN0-6480 RXN0-6482 3.1.26.5-RXN RXN0-6481 RXN0-6485
|PWY0-1507|	biotin biosynthesis from 8-amino-7-oxononanoate I	TRUE	100	0	1	1	DETHIOBIOTIN-SYN-RXN DAPASYN-RXN RXN-17472 RXN-17473
|PWY0-1527|	curcumin degradation	TRUE	100	0	0	0	RXN0-6676 RXN0-6677
|PWY0-1535|	D-serine degradation	TRUE	100	0	0	0	RXN-15581
|PWY0-1544|	proline to cytochrome bo oxidase electron transfer	TRUE	100	0	0	0	RXN0-5268 RXN0-7008
|PWY0-1561|	glycerol-3-phosphate to cytochrome bo oxidase electron transfer	TRUE	100	0	0	0	RXN0-5260 RXN0-5268
|PWY0-1565|	D-lactate to cytochrome bo oxidase electron transfer	TRUE	100	0	0	0	DLACTDEHYDROGFAD-RXN RXN0-5268
|PWY0-1567|	NADH to cytochrome bo oxidase electron transfer II	TRUE	100	0	0	0	RXN0-5330 RXN0-5268
|PWY0-1568|	NADH to cytochrome bd oxidase electron transfer II	TRUE	100	0	0	0	RXN0-5330 RXN0-5266
|PWY0-1587|	N6-L-threonylcarbamoyladenosine37-modified tRNA biosynthesis	TRUE	100	0	0	0	RXN-14570 RXN-14569
|PWY0-1600|	periplasmic disulfide bond reduction	TRUE	100	0	0	0	RXN-20161 RXN-20057
|PWY0-1601|	cadaverine biosynthesis	TRUE	100	0	0	0	LYSDECARBOX-RXN
|PWY0-501|	lipoate biosynthesis and incorporation I	TRUE	100	0	0	0	RXN0-949 RXN0-947
|PWY0-662|	PRPP biosynthesis	TRUE	100	0	0	0	PRPPSYN-RXN
|PWY0-981|	taurine degradation IV	TRUE	100	0	0	0	RXN0-299
|PWY-1269|	CMP-3-deoxy-D-manno-octulosonate biosynthesis	TRUE	75	0	1	1	CPM-KDOSYNTH-RXN KDO-8PSYNTH-RXN DARAB5PISOM-RXN
|PWY-1281|	sulfoacetaldehyde degradation I	TRUE	100	0	1	1	RXN-2364 PHOSACETYLTRANS-RXN
|PWY-1781|	&beta;-alanine degradation II	TRUE	100	0	1	1	2.6.1.18-RXN RXN-2902
|PWY-1801|	formaldehyde oxidation II (glutathione-dependent)	TRUE	100	0	1	1	S-FORMYLGLUTATHIONE-HYDROLASE-RXN RXN-2962
|PWY1A0-6120|	streptorubin B biosynthesis	TRUE	82	9	0	0	RXN-9661 RXN-9533 RXN-9532 RXN-9531 RXN-9660 RXN-9655 RXN-9528 RXN-9527 RXN-9659 4.2.1.59-RXN RXN-9524 RXN-9523 RXN-9658 RXN-9520 RXN-9518 RXN-9516 RXN-9657 4.2.1.58-RXN RXN-9514
|PWY1F-353|	glycine betaine biosynthesis III (plants)	TRUE	100	0	0	0	RXN1F-357 BADH-RXN
|PWY1YI0-8|	succinate to plastoquinol oxidase	TRUE	100	0	0	0	RXN1YI0-14 RXN1YI0-23
|PWY1ZNC-1|	assimilatory sulfate reduction IV	TRUE	75	0	1	1	SULFATE-ADENYLYLTRANS-RXN SULFITE-REDUCTASE-FERREDOXIN-RXN ADENYLYLSULFKIN-RXN
|PWY-2161|	folate polyglutamylation	TRUE	80	0	0	0	RXN0-2921 FORMYLTHFGLUSYNTH-RXN GLYOHMETRANS-RXN FOLYLPOLYGLUTAMATESYNTH-RXN
|PWY-2361|	3-oxoadipate degradation	TRUE	100	0	0	0	3-OXOADIPATE-COA-TRANSFERASE-RXN RXN-3641
|PWY-2421|	indole-3-acetate degradation I	TRUE	100	0	0	0	RXN-3941 RXN-14711 RXN-20920
|PWY-2503|	benzoate degradation I (aerobic)	TRUE	100	0	1	1	1.3.1.25-RXN BENZOATE-12-DIOXYGENASE-RXN
|PWY-2601|	isethionate degradation	TRUE	100	0	0	0	RXN-4261
|PWY-283|	benzoate degradation II (aerobic and anaerobic)	TRUE	100	0	0	0	BENZOATE--COA-LIGASE-RXN
|PWY2B4Q-6|	Kdo transfer to lipid IVA (Brucella)	TRUE	100	0	0	0	RXN2B4Q-54 RXN2B4Q-55
|PWY2DNV-1|	Kdo transfer to lipid IVA (H. pylori)	TRUE	100	0	0	0	RXN2DNV-4 RXN2DNV-5
|PWY2G6Z-2|	lipid IVA biosynthesis (Vibrio cholerae serogroup O1 El Tor)	TRUE	83	0	0	0	RXN2G6Z-1 RXN-23219 RXN-23221 RXN-23222 RXN-23223
|PWY-301|	cyclohexane-1-carboxylate degradation (anaerobic)	TRUE	100	0	0	0	R281-RXN R282-RXN
|PWY-3341|	L-proline biosynthesis III (from L-ornithine)	TRUE	100	0	0	0	ORNITHINE-GLU-AMINOTRANSFERASE-RXN PYRROLINECARBREDUCT-RXN
|PWY-3641|	L-carnitine degradation II	TRUE	100	0	1	1	RXN-5921 RXN-6002 1.1.1.39-RXN
|PWY-3721|	choline degradation II	TRUE	100	0	0	0	CHOLINE-OXIDASE-RXN RXN-23577
|PWY-3722|	glycine betaine biosynthesis II (Gram-positive bacteria)	TRUE	100	0	0	0	RXN-6021 BADH-RXN
|PWY-3941|	&beta;-alanine biosynthesis II	TRUE	100	0	1	1	PROPIONATE--COA-LIGASE-RXN RXN-6383 RXN-6384 3-HYDROXYPROPIONATE-DEHYDROGENASE-RXN PROPCOASYN-RXN 2.6.1.18-RXN
|PWY-3981|	&beta;-alanine biosynthesis I	TRUE	100	0	0	0	RXN-6381 RXN-6382
|PWY3O-1801|	palmitoleate biosynthesis IV (fungi and animals)	TRUE	100	0	0	0	RXN-10662 RXN-10664
|PWY3O-246|	(R,R)-butanediol degradation	TRUE	100	0	0	0	RR-BUTANEDIOL-DEHYDROGENASE-RXN
|PWY3O-355|	stearate biosynthesis III (fungi)	TRUE	83	0	0	0	RXN3O-5304 RXN3O-1803 RXN3O-5293 RXN-20769 RXN-20770
|PWY3O-4107|	NAD salvage pathway V (PNC V cycle)	TRUE	100	0	0	0	NICONUCADENYLYLTRAN-RXN NICOTINATEPRIBOSYLTRANS-RXN NICOTINAMID-RXN NAD-SYNTH-GLN-RXN RXN-15025
|PWY-3|	putrescine degradation V	TRUE	100	0	1	1	AMINOBUTDEHYDROG-RXN RXN-8
|PWY-4341|	L-glutamate biosynthesis V	TRUE	100	0	0	0	GLUTAMATE-SYNTHASE-FERREDOXIN-RXN
|PWY-4781|	phytate degradation II	TRUE	100	0	0	0	RXN-7304 RXN-7303 RXN-7302 RXN-7301 RXN-7250 RXN-7246 RXN-7305 RXN-10940
|PWY490-4|	L-asparagine biosynthesis III (tRNA-dependent)	TRUE	100	0	2	2	RXN490-3616 RXN-20080 RXN-20081 GLUTAMIN-RXN
|PWY-4983|	nitric oxide biosynthesis II (mammals)	TRUE	100	0	0	0	NITRIC-OXIDE-SYNTHASE-RXN ARGSUCCINSYN-RXN ARGSUCCINLYA-RXN
|PWY-5041|	S-adenosyl-L-methionine salvage II	TRUE	66	0	1	1	S-ADENMETSYN-RXN ADENOSYLHOMOCYSTEINASE-RXN
|PWY-5057|	L-valine degradation II	TRUE	100	0	1	1	BRANCHED-CHAINAMINOTRANSFERVAL-RXN RXN-7643 RXN-7657
|PWY-5076|	L-leucine degradation III	TRUE	100	0	0	0	BRANCHED-CHAINAMINOTRANSFERLEU-RXN RXN-7693 RXN-7692
|PWY-5078|	L-isoleucine degradation II	TRUE	100	0	0	0	BRANCHED-CHAINAMINOTRANSFERILEU-RXN 4.1.1.72-RXN RXN-7694
|PWY-5079|	L-phenylalanine degradation III	TRUE	100	1	0	0	PHENYLPYRUVATE-DECARBOXYLASE-RXN RXN-7700 RXN-10814
|PWY-5083|	NAD(P)/NADPH interconversion	TRUE	83	1	0	0	PYRNUTRANSHYDROGEN-RXN NAD-KIN-RXN NADH-DEHYDROG-A-RXN NADH-KINASE-RXN
|PWY-5084|	2-oxoglutarate decarboxylation to succinyl-CoA	TRUE	100	0	1	1	2OXOGLUTDECARB-RXN RXN0-1147 RXN-7716
|PWY-5109|	propanoate fermentation to 2-methylbutanoate	TRUE	83	1	0	0	METHYLACETOACETYLCOATHIOL-RXN 1.1.1.178-RXN TIGLYLCOA-HYDROXY-RXN 2-METHYLACYL-COA-DEHYDROGENASE-RXN
|PWY-5122|	geranyl diphosphate biosynthesis	TRUE	100	0	0	0	GPPSYN-RXN
|PWY-5123|	trans, trans-farnesyl diphosphate biosynthesis	TRUE	100	0	1	1	GPPSYN-RXN FPPSYN-RXN
|PWY-5136|	fatty acid &beta;-oxidation II (plant peroxisome)	TRUE	100	0	1	1	ACYLCOASYN-RXN ENOYL-COA-HYDRAT-RXN OHACYL-COA-DEHYDROG-RXN KETOACYLCOATHIOL-RXN RXN-11026
|PWY-5137|	fatty acid &beta;-oxidation III (unsaturated, odd number)	TRUE	100	0	0	0	ENOYL-COA-DELTA-ISOM-RXN
|PWY-5143|	long-chain fatty acid activation	TRUE	100	0	0	0	RXN-7904
|PWY-5148|	acyl-CoA hydrolysis	TRUE	100	0	0	0	THIOESTER-RXN
|PWY-5155|	&beta;-alanine biosynthesis III	TRUE	100	0	0	0	ASPDECARBOX-RXN
|PWY-5177|	glutaryl-CoA degradation	TRUE	100	0	0	0	GLUTARYL-COA-DEHYDROG-RXN GLUTACONYL-COA-DECARBOXYLASE-RXN ACETYL-COA-ACETYLTRANSFER-RXN RXN-11662 RXN-11667
|PWY-5188|	tetrapyrrole biosynthesis I (from glutamate)	TRUE	83	0	0	0	OHMETHYLBILANESYN-RXN PORPHOBILSYNTH-RXN GSAAMINOTRANS-RXN GLUTRNAREDUCT-RXN GLURS-RXN
|PWY-5194|	siroheme biosynthesis	TRUE	100	0	0	0	DIMETHUROPORDEHYDROG-RXN SIROHEME-FERROCHELAT-RXN UROPORIIIMETHYLTRANSA-RXN RXN-8675
|PWY-5285|	sulfide oxidation III (to sulfite)	TRUE	100	0	0	0	FESGSHTHIO-RXN R17-RXN
|PWY-5340|	sulfate activation for sulfonation	TRUE	100	0	0	0	SULFATE-ADENYLYLTRANS-RXN ADENYLYLSULFKIN-RXN
|PWY-5386-1|	methylglyoxal degradation VIII	TRUE	100	0	1	1	GLYOXI-RXN GLYOXII-RXN D-LACTATE-DEHYDROGENASE-CYTOCHROME-RXN
|PWY-5386|	methylglyoxal degradation I	TRUE	100	0	2	2	GLYOXI-RXN GLYOXII-RXN RXN-20917
|PWY-5418|	phenol degradation I (aerobic)	TRUE	100	0	0	0	PHENOL-2-MONOOXYGENASE-RXN
|PWY-5461|	betanidin degradation	TRUE	100	0	0	0	RXN-8635
|PWY-5482|	pyruvate fermentation to acetate II	TRUE	100	0	1	1	PYRUVDEH-RXN PHOSACETYLTRANS-RXN ACETATEKIN-RXN
|PWY-5486|	pyruvate fermentation to ethanol II	TRUE	100	0	1	1	ALCOHOL-DEHYDROG-RXN RXN-6161
|PWY-5489|	methyl parathion degradation	TRUE	100	0	0	0	RXN-8743
|PWY-5509|	adenosylcobalamin biosynthesis from adenosylcobinamide-GDP I	TRUE	66	0	1	1	COBALAMIN5PSYN-RXN DMBPPRIBOSYLTRANS-RXN
|PWY-5512|	UDP-N-acetyl-D-galactosamine biosynthesis I	TRUE	100	0	0	0	UDP-N-ACETYLGLUCOSAMINE-4-EPIMERASE-RXN
|PWY-5516|	D-xylose degradation II	TRUE	100	0	0	0	RXN-8773
|PWY-5519|	D-arabinose degradation III	TRUE	80	1	1	1	ARABINONATE-DEHYDRATASE-RXN RXN-8777 25-DIOXOVALERATE-DEHYDROGENASE-RXN
|PWY-5521|	L-ascorbate biosynthesis III (D-sorbitol pathway)	TRUE	100	0	0	0	D-SORBITOL-DEHYDROGENASE-RXN RXN-8782 RXN-8781
|PWY-5536|	acetate formation from acetyl-CoA (succinate)	TRUE	100	0	0	0	RXN-8807
|PWY-5640|	nitrobenzene degradation II	TRUE	100	0	0	0	RXN-3661
|PWY-5653|	NAD biosynthesis from 2-amino-3-carboxymuconate semialdehyde	TRUE	100	0	0	0	NICONUCADENYLYLTRAN-RXN NAD-SYNTH-GLN-RXN QUINOPRIBOTRANS-RXN
|PWY-5686|	UMP biosynthesis I	TRUE	100	0	1	1	CARBPSYN-RXN ASPCARBTRANS-RXN DIHYDROOROT-RXN OROPRIBTRANS-RXN OROTPDECARB-RXN DIHYDROOROTATE-DEHYDROGENASE-RXN
|PWY-5703|	urea degradation I	TRUE	100	0	0	0	UREA-CARBOXYLASE-RXN RXN-20065
|PWY-5704|	urea degradation II	TRUE	100	0	0	0	UREASE-RXN
|PWY-5747|	2-methylcitrate cycle II	TRUE	100	0	1	1	PROPIONATE--COA-LIGASE-RXN 2-METHYLCITRATE-SYNTHASE-RXN METHYLISOCITRATE-LYASE-RXN 4.2.1.99-RXN RXN-8979 RXN-8977
|PWY-5755|	4-hydroxybenzoate biosynthesis II (bacteria)	TRUE	100	0	0	0	CHORPYRLY-RXN
|PWY-5766|	L-glutamate degradation X	TRUE	100	0	0	0	GLUTAMATE-DEHYDROGENASE-NADP+-RXN
|PWY-5768|	pyruvate fermentation to acetate VIII	TRUE	100	0	0	0	RXN-6161 RXN0-3962
|PWY-5782|	2-keto-L-gulonate biosynthesis	TRUE	100	0	0	0	D-SORBITOL-DEHYDROGENASE-RXN RXN-8782 RXN-9069
|PWY-5783|	octaprenyl diphosphate biosynthesis	TRUE	100	0	0	0	RXN-8992
|PWY-5785|	di-trans,poly-cis-undecaprenyl phosphate biosynthesis	TRUE	100	0	0	0	RXN-8999 UNDECAPRENYL-DIPHOSPHATASE-RXN
|PWY-5805|	nonaprenyl diphosphate biosynthesis I	TRUE	100	0	0	0	TRANS-OCTAPRENYLTRANSTRANSFERASE-RXN
|PWY-5806|	all-trans-decaprenyl diphosphate biosynthesis	TRUE	100	0	0	0	RXN-9106
|PWY-5844|	menaquinol-9 biosynthesis	TRUE	100	0	0	0	RXN-9205
|PWY-5849|	menaquinol-6 biosynthesis	TRUE	100	0	0	0	RXN-9220
|PWY-5855|	ubiquinol-7 biosynthesis (early decarboxylation)	TRUE	75	1	2	2	RXN-9225 RXN-9227 RXN-9228 RXN-9222 RXN-9229
|PWY-5886|	3-(4-hydroxyphenyl)pyruvate biosynthesis	TRUE	100	0	0	0	TYROSINE-AMINOTRANSFERASE-RXN
|PWY-5913|	partial TCA cycle (obligate autotrophs)	TRUE	100	0	1	1	FUMHYDR-RXN ACONITATEHYDR-RXN CITSYN-RXN ACONITATEDEHYDR-RXN PEPCARBOX-RXN ISOCITDEH-RXN MALATE-DEHYDROGENASE-ACCEPTOR-RXN RXN-14971
|PWY-5921|	glutaminyl-tRNAgln biosynthesis via transamidation	TRUE	100	0	0	0	RXN-9386 RXN-20082 RXN-20083 GLUTAMIN-RXN
|PWY-5938|	pyruvate fermentation to (R)-acetoin I	TRUE	100	0	1	1	ACETOLACTSYN-RXN RXN-11036
|PWY-5951|	(R,R)-butanediol biosynthesis	TRUE	100	0	0	0	RR-BUTANEDIOL-DEHYDROGENASE-RXN
|PWY-5964|	guanylyl molybdenum cofactor biosynthesis	TRUE	100	0	0	0	RXN0-262
|PWY-5966-1|	fatty acid biosynthesis initiation (type I)	TRUE	100	0	0	0	ACETYL-COA-CARBOXYLTRANSFER-RXN RXN66-610 RXN66-613
|PWY-5971|	palmitate biosynthesis II (type II fatty acid synthase)	TRUE	96	0	1	1	RXN-9657 RXN-9658 RXN-9520 RXN-9518 RXN-9516 RXN-9514 4.2.1.58-RXN RXN-9523 RXN-9524 RXN-9659 4.2.1.59-RXN RXN-9527 RXN-9528 RXN-9660 RXN-9531 RXN-9532 RXN-9533 RXN-9661 RXN-9535 RXN-9536 RXN-9537 RXN-9662 RXN-9539 RXN-9540 4.2.1.61-RXN RXN-9663 3.1.2.21-RXN RXN-9655 RXN-9623 RXN-16393
|PWY-5982|	sulfoacetaldehyde degradation II	TRUE	100	0	1	1	RXN-9592
|PWY-5989|	stearate biosynthesis II (bacteria and plants)	TRUE	83	0	0	0	RXN-9632 RXN-9633 RXN-9634 RXN-9635 RXN-16380
|PWY-5994|	palmitate biosynthesis I (type I fatty acid synthase)	TRUE	96	2	0	0	RXN66-614 RXN66-616 RXN66-617 RXN66-618 RXN66-619 RXN66-620 RXN66-621 RXN66-622 RXN66-623 RXN66-624 RXN66-625 RXN66-626 RXN66-627 RXN66-628 RXN66-629 RXN66-630 RXN66-631 RXN66-632 RXN66-633 RXN66-634 RXN66-635 RXN66-636 RXN66-637 RXN66-638 RXN66-639 RXN66-640 RXN66-641 RXN66-642
|PWY-6000|	&gamma;-linolenate biosynthesis II (animals)	TRUE	100	0	1	1	1.14.19.3-RXN RXN-9673
|PWY-6001|	linoleate biosynthesis II (animals)	TRUE	100	0	1	1	RXN-9644 RXN-9601
|PWY-6028|	acetoin degradation	TRUE	100	0	0	0	RXN-22435 RXN-22436 RXN-22437
|PWY-6048|	methylthiopropanoate degradation I (cleavage)	TRUE	100	0	0	0	RXN-12572 RXN-12571 RXN-16010 RXN-16011 RXN-16012 RXN-16013
|PWY-6059|	dimethyl sulfide degradation II (oxidation)	TRUE	100	0	0	0	RXN-9767 RXN-14709 RXN-18086 RXN-20073
|PWY-6077|	anthranilate degradation II (aerobic)	TRUE	100	0	0	0	AMINOBENZCOALIG-RXN ANTHRANILOYL-COA-MONOOXYGENASE-RXN
|PWY-6079|	anthranilate degradation I (aerobic)	TRUE	100	0	0	0	1.14.12.1-RXN
|PWY-6087|	4-chlorocatechol degradation	TRUE	75	0	1	1	RXN-9870 MALEYLACETATE-REDUCTASE-RXN RXN-9892
|PWY-6118|	glycerol-3-phosphate shuttle	TRUE	100	0	0	0	1.1.1.8-RXN RXN-15745
|PWY-6122|	5-aminoimidazole ribonucleotide biosynthesis II	TRUE	80	0	0	0	PRPPAMIDOTRANS-RXN GLYRIBONUCSYN-RXN AIRS-RXN GARTRANSFORMYL2-RXN
|PWY-6123|	inosine-5'-phosphate biosynthesis I	TRUE	100	0	3	3	SAICARSYN-RXN AICARSYN-RXN AICARTRANSFORM-RXN IMPCYCLOHYDROLASE-RXN RXN0-743 RXN0-742
|PWY-6157|	autoinducer AI-1 biosynthesis	TRUE	100	0	0	0	2.3.1.184-RXN
|PWY-6163|	chorismate biosynthesis from 3-dehydroquinate	TRUE	100	0	0	0	CHORISMATE-SYNTHASE-RXN 2.5.1.19-RXN SHIKIMATE-KINASE-RXN SHIKIMATE-5-DEHYDROGENASE-RXN 3-DEHYDROQUINATE-DEHYDRATASE-RXN
|PWY-6164|	3-dehydroquinate biosynthesis I	TRUE	100	0	0	0	3-DEHYDROQUINATE-SYNTHASE-RXN DAHPSYN-RXN
|PWY-6168|	flavin biosynthesis III (fungi)	TRUE	88	0	0	0	RIBOPHOSPHAT-RXN RXN-10058 GTP-CYCLOHYDRO-II-RXN LUMAZINESYN-RXN RIBOFLAVIN-SYN-RXN RIBOFLAVINKIN-RXN FADSYN-RXN DIOHBUTANONEPSYN-RXN
|PWY-6185|	4-methylcatechol degradation (ortho cleavage)	TRUE	71	0	1	1	RXN-10080 RXN-10081 RXN-10083 RXN-10085 RXN-10086
|PWY-6197|	chlorinated phenols degradation	TRUE	100	0	0	0	RXN-10125 RXN-10128 RXN-10129 RXN-10127
|PWY-6221|	2-chlorobenzoate degradation	TRUE	100	0	0	0	2-CHLOROBENZOATE-12-DIOXYGENASE-RXN
|PWY-6223|	gentisate degradation I	TRUE	100	0	1	1	GENTISATE-12-DIOXYGENASE-RXN MALEYLPYRUVATE-ISOMERASE-RXN RXN-10445
|PWY-6321|	homotaurine degradation	TRUE	100	0	0	0	RXN-10822 RXN-10823
|PWY-6328|	L-lysine degradation X	TRUE	100	0	0	0	LYSDECARBOX-RXN VAGL-RXN RXN-8182 RXN-14724 RXN0-7317 RXN0-7318
|PWY-6330|	acetaldehyde biosynthesis II	TRUE	100	0	0	0	RXN-6161
|PWY-6333|	acetaldehyde biosynthesis I	TRUE	100	0	0	0	ALCOHOL-DEHYDROG-RXN
|PWY-6348|	phosphate acquisition	TRUE	100	0	0	0	ACID-PHOSPHATASE-RXN
|PWY-6373|	acrylate degradation I	TRUE	100	0	0	0	RXN-9958 3-HYDROXYPROPIONATE-DEHYDROGENASE-RXN RXN-10985 RXN-6383 RXN-6384
|PWY-6386|	UDP-N-acetylmuramoyl-pentapeptide biosynthesis II (lysine-containing)	TRUE	100	0	2	2	UDPNACETYLGLUCOSAMENOLPYRTRANS-RXN UDPNACETYLMURAMATEDEHYDROG-RXN UDP-NACMUR-ALA-LIG-RXN UDP-NACMURALA-GLU-LIG-RXN GLUTRACE-RXN DALADALALIG-RXN 6.3.2.7-RXN 6.3.2.10-RXN
|PWY-6387|	UDP-N-acetylmuramoyl-pentapeptide biosynthesis I (meso-diaminopimelate containing)	TRUE	100	0	2	2	UDPNACETYLGLUCOSAMENOLPYRTRANS-RXN UDPNACETYLMURAMATEDEHYDROG-RXN UDP-NACMURALGLDAPAALIG-RXN UDP-NACMUR-ALA-LIG-RXN UDP-NACMURALA-GLU-LIG-RXN GLUTRACE-RXN UDP-NACMURALGLDAPLIG-RXN DALADALALIG-RXN
|PWY-6388|	(S,S)-butanediol degradation	TRUE	100	0	0	0	SS-BUTANEDIOL-DEHYDROGENASE-RXN
|PWY-6389|	pyruvate fermentation to (S)-acetoin	TRUE	100	0	1	1	ACETOLACTSYN-RXN RXN-11032
|PWY-6390|	(S,S)-butanediol biosynthesis	TRUE	100	0	0	0	SS-BUTANEDIOL-DEHYDROGENASE-RXN
|PWY-6391|	meso-butanediol biosynthesis I	TRUE	100	0	0	0	RXN-11035
|PWY-63|	UDP-&beta;-L-arabinose biosynthesis I (from UDP-&alpha;-D-xylose)	TRUE	100	0	0	0	UDP-ARABINOSE-4-EPIMERASE-RXN
|PWY-6407|	yersiniabactin biosynthesis	TRUE	100	0	0	0	RXN-11105 RXN-11113
|PWY-6435|	4-hydroxybenzoate biosynthesis III (plants)	TRUE	80	0	0	0	4-COUMARATE--COA-LIGASE-RXN RXN-11244 RXN-11245 RXN-11246
|PWY-6458|	benzoyl-CoA biosynthesis	TRUE	100	0	0	0	RXN-2006 RXN-2002 RXN-2003
|PWY-6497|	D-galactarate degradation II	TRUE	100	0	1	1	GALACTARDEHYDRA-RXN 4.2.1.41-RXN 25-DIOXOVALERATE-DEHYDROGENASE-RXN
|PWY-6499|	D-glucarate degradation II	TRUE	100	0	1	1	4.2.1.41-RXN 25-DIOXOVALERATE-DEHYDROGENASE-RXN GLUCARDEHYDRA-RXN
|PWY-6543|	4-aminobenzoate biosynthesis I	TRUE	100	0	0	0	PABASYN-RXN ADCLY-RXN
|PWY-6609|	adenine and adenosine salvage III	TRUE	100	0	2	2	INOPHOSPHOR-RXN ADENPHOSPHOR-RXN ADENODEAMIN-RXN HYPOXANPRIBOSYLTRAN-RXN
|PWY-6610|	adenine salvage	TRUE	66	0	1	1	HYPOXANPRIBOSYLTRAN-RXN ADENINE-DEAMINASE-RXN
|PWY-6614|	tetrahydrofolate biosynthesis I	TRUE	100	0	1	1	H2PTEROATESYNTH-RXN DIHYDROFOLATESYNTH-RXN DIHYDROFOLATEREDUCT-RXN
|PWY66-162|	ethanol degradation IV	TRUE	100	0	1	1	RXN66-3 RXN66-1 ACETATE--COA-LIGASE-RXN
|PWY-6620|	guanine and guanosine salvage I	TRUE	100	0	0	0	GUANPRIBOSYLTRAN-RXN RXN0-5199
|PWY66-21|	ethanol degradation II	TRUE	100	0	1	1	ALCOHOL-DEHYDROG-RXN RXN66-3 ACETATE--COA-LIGASE-RXN
|PWY66-366|	flavin salvage	TRUE	100	0	0	0	FADSYN-RXN RIBOFLAVINKIN-RXN
|PWY66-368|	ketolysis	TRUE	100	0	0	0	3-HYDROXYBUTYRATE-DEHYDROGENASE-RXN RXNI-2 ACETYL-COA-ACETYLTRANSFER-RXN
|PWY66-385|	dTMP de novo biosynthesis (mitochondrial)	TRUE	100	0	0	0	DIHYDROFOLATEREDUCT-RXN GLYOHMETRANS-RXN THYMIDYLATESYN-RXN
|PWY66-389|	phytol degradation	TRUE	100	0	1	1	RXN66-478 RXN66-479 RXN66-480 RXN66-482
|PWY66-391|	fatty acid &beta;-oxidation VI (mammalian peroxisome)	TRUE	85	1	1	1	ACYLCOASYN-RXN ENOYL-COA-HYDRAT-RXN OHACYL-COA-DEHYDROG-RXN KETOACYLCOATHIOL-RXN RXN-11026
|PWY66-428|	L-threonine degradation V	TRUE	100	0	0	0	THREDEHYD-RXN RXN-7790
|PWY66-429|	fatty acid biosynthesis initiation (mitochondria)	TRUE	100	0	0	0	3-OXOACYL-ACP-SYNTH-BASE-RXN ACP-S-ACETYLTRANSFER-RXN MALONYL-COA-ACP-TRANSACYL-RXN RXN-12359
|PWY66-430|	tetradecanoate biosynthesis (mitochondria)	TRUE	96	0	0	0	RXN-9515 RXN-9521 RXN-9520 4.2.1.58-RXN RXN-9526 4.2.1.59-RXN RXN-9530 RXN-9533 RXN-9534 RXN-9537 RXN-9538 3.1.2.21-RXN RXN-9648 RXN-9650 RXN-9651 RXN-9652 RXN-9653 RXN-9655 RXN-9514 RXN-9528 RXN-9524 RXN-9518 RXN-9536 RXN-9532
|PWY-6670|	citronellol degradation	TRUE	100	1	1	1	RXN-11912 RXN-11913 RXN-11915
|PWY-6683|	assimilatory sulfate reduction III	TRUE	66	0	1	1	SULFATE-ADENYLYLTRANS-RXN RXN-12019
|PWY-6689|	tRNA splicing I	TRUE	71	2	3	3	RXN-17939 RXN-17940 RXN-17941
|PWY-6697|	oxalate degradation IV	TRUE	100	0	0	0	OXALATE-OXIDASE-RXN
|PWY-6700|	queuosine biosynthesis I (de novo)	TRUE	100	0	0	0	RXN0-4022 RXN0-1321 RXN0-1342 RXN-12104
|PWY-6708|	ubiquinol-8 biosynthesis (early decarboxylation)	TRUE	75	0	1	1	OCTAPRENYL-METHYL-METHOXY-BENZOQ-OH-RXN DHHB-METHYLTRANSFER-RXN 2-OCTAPRENYL-METHOXY-BENZOQ-METH-RXN 2-OCTAPRENYL-6-METHOXYPHENOL-HYDROX-RXN 2-OCTAPRENYL-6-OHPHENOL-METHY-RXN 4OHBENZOATE-OCTAPRENYLTRANSFER-RXN
|PWY-6718|	sulfoacetaldehyde degradation III	TRUE	100	0	0	0	RXN-12148
|PWY-6760|	D-xylose degradation III	TRUE	80	1	1	1	XYLONATE-DEHYDRATASE-RXN RXN-8777 25-DIOXOVALERATE-DEHYDROGENASE-RXN
|PWY-6781|	chlorogenic acid degradation	TRUE	100	0	0	0	CHLOROGENATE-HYDROLASE-RXN
|PWY-6845|	nitric oxide biosynthesis I (plants)	TRUE	100	0	0	0	RXN-13564 RXN-13565
|PWY-6854|	ethene biosynthesis III (microbes)	TRUE	66	0	1	1	R15-RXN SUPEROX-DISMUT-RXN
|PWY-6871|	3-methylbutanol biosynthesis (engineered)	TRUE	100	0	0	0	3-ISOPROPYLMALISOM-RXN 2-ISOPROPYLMALATESYN-RXN RXN-8991 3-ISOPROPYLMALDEHYDROG-RXN RXN-7692 RXN-7693
|PWY-6922|	L-N&delta;-acetylornithine biosynthesis	TRUE	83	1	0	0	ORNITHINE-GLU-AMINOTRANSFERASE-RXN RXN-14903 GLUTKIN-RXN GLUTSEMIALDEHYDROG-RXN
|PWY-6933|	seleno-amino acid detoxification and volatilization III	TRUE	100	0	0	0	RXN-11061 RXN-11063
|PWY-6936|	seleno-amino acid biosynthesis (plants)	TRUE	80	1	0	0	RXN-12726 RXN-12729 SERINE-O-ACETTRAN-RXN
|PWY-6938-1|	NADH repair (prokaryotes)	TRUE	100	0	1	1	RXN-12752 RXN0-6727
|PWY-6964|	ammonia assimilation cycle II	TRUE	100	0	0	0	GLUTAMINESYN-RXN GLUTAMATE-SYNTHASE-FERREDOXIN-RXN
|PWY-701|	L-methionine degradation II	TRUE	100	0	0	0	RXN-14301
|PWY-7046|	4-coumarate degradation (anaerobic)	TRUE	66	0	1	1	4-COUMARATE--COA-LIGASE-RXN RXN-11244 RXN-13392 RXN-13394
|PWY-7094|	fatty acid salvage	TRUE	100	0	1	1	RXN-13614 RXN-13616 RXN-13617 RXN-12490 RXN-13613 RXN-13615
|PWY-7096|	triclosan resistance	TRUE	100	0	0	0	RXN-17126
|PWY-7098|	vanillin and vanillate degradation II	TRUE	100	0	1	1	1.2.1.67-RXN RXN-10891
|PWY-7111|	pyruvate fermentation to isobutanol (engineered)	TRUE	100	0	0	0	ACETOLACTSYN-RXN ACETOLACTREDUCTOISOM-RXN DIHYDROXYISOVALDEHYDRAT-RXN RXN-7643 RXN-7657
|PWY-7115|	C4 photosynthetic carbon assimilation cycle, NAD-ME type	TRUE	81	2	0	0	PEPCARBOX-RXN ASPAMINOTRANS-RXN ALANINE-AMINOTRANSFERASE-RXN RXN-13697 RXN-13698 1.1.1.39-RXN MALATE-DEH-RXN
|PWY-7118|	chitin deacetylation	TRUE	100	0	0	0	CHITIN-DEACETYLASE-RXN MALSYN-RXN 1.1.1.39-RXN ACETATE--COA-LIGASE-RXN
|PWY-7176|	UTP and CTP de novo biosynthesis	TRUE	100	0	0	0	RXN-12002 UDPKIN-RXN CTPSYN-RXN
|PWY-7179-1|	purine deoxyribonucleosides degradation II	TRUE	100	0	0	0	DEOXYINOPHOSPHOR-RXN DEOXYGUANPHOSPHOR-RXN ADDALT-RXN
|PWY-7179|	purine deoxyribonucleosides degradation I	TRUE	100	0	0	0	DEOXYINOPHOSPHOR-RXN DEOXYGUANPHOSPHOR-RXN DEOXYADENPHOSPHOR-RXN ADDALT-RXN
|PWY-7183|	pyrimidine nucleobases salvage I	TRUE	100	0	0	0	URACIL-PRIBOSYLTRANS-RXN
|PWY-7184|	pyrimidine deoxyribonucleotides de novo biosynthesis I	TRUE	88	0	1	1	DCDPKIN-RXN DUDPKIN-RXN DUTP-PYROP-RXN DTMPKI-RXN DTDPKIN-RXN UDPREDUCT-RXN CDPREDUCT-RXN THYMIDYLATESYN-RXN
|PWY-7197|	pyrimidine deoxyribonucleotide phosphorylation	TRUE	100	0	0	0	DTMPKI-RXN RXN-7913 DTDPKIN-RXN DCDPKIN-RXN
|PWY-7198|	pyrimidine deoxyribonucleotides de novo biosynthesis IV	TRUE	71	0	1	1	DCDPKIN-RXN DTMPKI-RXN DTDPKIN-RXN CDPREDUCT-RXN THYMIDYLATESYN-RXN
|PWY-7205|	CMP phosphorylation	TRUE	100	0	0	0	RXN-11832 CDPKIN-RXN
|PWY-7216|	(R)- and (S)-3-hydroxybutanoate biosynthesis (engineered)	TRUE	100	0	0	0	RXN-5901 ACETYL-COA-ACETYLTRANSFER-RXN RXN-11662 RXN-14255 RXN-14251
|PWY-7219|	adenosine ribonucleotides de novo biosynthesis	TRUE	100	0	0	0	ADENYLOSUCCINATE-SYNTHASE-RXN AMPSYN-RXN ADENYL-KIN-RXN
|PWY-7221|	guanosine ribonucleotides de novo biosynthesis	TRUE	100	0	0	0	IMP-DEHYDROG-RXN GMP-SYN-GLUT-RXN GUANYL-KIN-RXN GDPKIN-RXN
|PWY-7226|	guanosine deoxyribonucleotides de novo biosynthesis I	TRUE	100	0	0	0	GDPREDUCT-RXN DGDPKIN-RXN
|PWY-7227|	adenosine deoxyribonucleotides de novo biosynthesis I	TRUE	100	0	0	0	ADPREDUCT-RXN DADPKIN-RXN
|PWY-723|	alkylnitronates degradation	TRUE	100	0	1	1	2-NITROPROPANE-DIOXYGENASE-RXN RXN0-6377
|PWY-7254|	TCA cycle VII (acetate-producers)	TRUE	88	0	1	1	FUMHYDR-RXN ACONITATEHYDR-RXN CITSYN-RXN ACONITATEDEHYDR-RXN MALATE-DEHYDROGENASE-ACCEPTOR-RXN ISOCITDEH-RXN RXN-8807 RXN-14971
|PWY-7268|	cytosolic NADPH production (yeast)	TRUE	80	0	0	0	NAD-KIN-RXN RXN0-3962 ISOCITDEH-RXN NADH-KINASE-RXN
|PWY-7269|	mitochondrial NADPH production (yeast)	TRUE	100	0	0	0	NAD-KIN-RXN ALDHDEHYDROG-RXN NADH-KINASE-RXN RXN0-5330 ALDEHYDE-DEHYDROGENASE-NADP+-RXN
|PWY-7288|	fatty acid &beta;-oxidation VII (yeast peroxisome)	TRUE	80	0	0	0	ACYLCOASYN-RXN RXN66-485 KETOACYLCOATHIOL-RXN RXN-11026
|PWY-7292|	oleate &beta;-oxidation (thioesterase-dependent, yeast)	TRUE	100	0	0	0	RXN0-5391 RXN0-5390
|PWY-7340|	9-cis, 11-trans-octadecadienoyl-CoA degradation (isomerase-dependent, yeast)	TRUE	80	1	0	0	RXN-14796 RXN-14798 RXN-14799 RXN-14800 RXN-14802 RXN-14803 RXN-14804
|PWY-7343|	UDP-&alpha;-D-glucose biosynthesis	TRUE	100	0	0	0	GLUC1PURIDYLTRANS-RXN PHOSPHOGLUCMUT-RXN
|PWY-7344|	UDP-&alpha;-D-galactose biosynthesis	TRUE	100	0	0	0	UDPGLUCEPIM-RXN
|PWY-7380|	biotin biosynthesis from 8-amino-7-oxononanoate II	TRUE	100	0	1	1	DETHIOBIOTIN-SYN-RXN RXN-14930 RXN-17472 RXN-17473
|PWY-7383|	anaerobic energy metabolism (invertebrates, cytosol)	TRUE	85	0	2	2	ALANINE-AMINOTRANSFERASE-RXN ALARACECAT-RXN ASPAMINOTRANS-RXN MALATE-DEH-RXN 4.1.1.32-RXN RXN-12481
|PWY-7388|	octanoyl-[acyl-carrier protein] biosynthesis (mitochondria, yeast)	TRUE	100	0	0	0	RXN-9514 4.2.1.58-RXN RXN-9515 RXN-9516 RXN-9518 RXN-9520 RXN-9523 RXN-9524 4.2.1.59-RXN RXN-9521 RXN-9526 3-OXOACYL-ACP-SYNTH-BASE-RXN
|PWY-7396|	butanol and isobutanol biosynthesis (engineered)	TRUE	100	2	0	0	RXN-14986 RXN-14985 RXN-161 RXN-7643 RXN-7657 1.4.3.19-RXN
|PWY-7425|	2-chloroacrylate degradation I	TRUE	66	0	1	1	RXN-14536 DLACTDEHYDROGFAD-RXN
|PWY-7432|	L-phenylalanine biosynthesis III (cytosolic, plants)	TRUE	100	0	0	0	RXN-15200 PREPHENATEDEHYDRAT-RXN
|PWY-7441|	polymyxin A biosynthesis	TRUE	100	0	0	0	RXN-15242
|PWY-7516|	L-lyxonate degradation	TRUE	100	0	0	0	RXN-15590 4.2.1.43-RXN RXN-8775
|PWY-7544|	pyruvate to cytochrome bo oxidase electron transfer	TRUE	100	0	0	0	RXN-11496 RXN0-5268
|PWY-7545|	pyruvate to cytochrome bd oxidase electron transfer	TRUE	100	0	0	0	RXN-11496 RXN0-5266
|PWY-7559|	glutathione degradation (DUG pathway)	TRUE	100	0	0	0	RXN-6622 RXN-12618
|PWY-7560|	methylerythritol phosphate pathway II	TRUE	88	0	1	1	DXS-RXN DXPREDISOM-RXN RXN0-302 RXN0-882 RXN0-884 ISPH2-RXN 2.7.1.148-RXN 2.7.7.60-RXN
|PWY-7566|	L-gulonate degradation	TRUE	100	0	0	0	RXN-15920
|PWY-7568|	L-galactose degradation	TRUE	100	0	1	1	RXN-15924
|PWY-7574|	propanoyl-CoA degradation II	TRUE	100	0	1	1	RXN-15977 RXN-6383 RXN-6384 3-HYDROXYPROPIONATE-DEHYDROGENASE-RXN RXN-2902
|PWY-7639|	bis(guanylyl molybdenum cofactor) biosynthesis	TRUE	100	0	0	0	RXN-16456 RXN-16457
|PWY-7663|	gondoate biosynthesis (anaerobic)	TRUE	100	0	1	0	RXN-16629 RXN-16630 RXN-16631 RXN-16632
|PWY-7681|	1-chloro-2-nitrobenzene degradation	TRUE	100	0	0	0	RXN-16792
|PWY-7685|	L-malate degradation I	TRUE	100	0	0	0	RXN-16819
|PWY-7686|	L-malate degradation II	TRUE	100	0	0	0	1.1.1.39-RXN
|PWY-7691|	10,13-epoxy-11-methyl-octadecadienoate biosynthesis	TRUE	100	0	0	0	RXN-16881 RXN-16880
|PWY-7801|	N-end rule pathway I (prokaryotic)	TRUE	100	0	0	0	RXN-17846 LEUCYLTRANSFERASE-RXN
|PWY-7802|	N-end rule pathway II (prokaryotic)	TRUE	100	0	0	0	RXN-17899 RXN-17898
|PWY-7806|	glyphosate degradation II	TRUE	100	0	0	0	RXN-17951
|PWY-7851|	coenzyme A biosynthesis II (eukaryotic)	TRUE	100	1	0	0	PANTEPADENYLYLTRAN-RXN DEPHOSPHOCOAKIN-RXN P-PANTOCYSDECARB-RXN
|PWY-7870|	L-cysteine biosynthesis VII (from S-sulfo-L-cysteine)	TRUE	66	0	1	1	SULFOCYS-RXN SERINE-O-ACETTRAN-RXN
|PWY-7895|	ethionamide activation	TRUE	100	0	0	0	RXN-18711 RXN-18712 RXN-18713
|PWY-7896|	isoniazid activation	TRUE	100	0	0	0	RXN-18721
|PWY-7909|	formaldehyde oxidation VII (THF pathway)	TRUE	100	0	0	0	METHENYLTHFCYCLOHYDRO-RXN METHYLENETHFDEHYDROG-NADP-RXN FORMYLTHFDEFORMYL-RXN
|PWY-7919|	protein N-glycosylation processing phase (plants and animals)	TRUE	90	4	0	0	RXN-18917 RXN-18918 RXN-18919 RXN-18920 RXN-18921 RXN-18922 RXN-18923 RXN-18924 RXN-18926 RXN-18927 RXN-18928 RXN-18929 RXN-18930 RXN-18931
|PWY-7980|	ATP biosynthesis	TRUE	100	0	0	0	ATPSYN-RXN
|PWY-7996|	menaquinol-4 biosynthesis I	TRUE	100	0	0	0	RXN-19667
|PWY-8002|	4-coumarate degradation (aerobic)	TRUE	100	0	1	1	4-COUMARATE--COA-LIGASE-RXN RXN-11244 RXN-13392 RXN-13394 4-HYDROXYBENZOATE-3-MONOOXYGENASE-RXN
|PWY-8072|	alanine racemization	TRUE	100	0	0	0	ALARACECAT-RXN
|PWY-8073|	lipid IVA biosynthesis (P. putida)	TRUE	83	0	0	0	RXN-20784 RXN-20785 RXN-20787 RXN-20788 RXN-20789
|PWY-8074|	Kdo transfer to lipid IVA (P. putida)	TRUE	100	0	0	0	RXN-20790 RXN-20791
|PWY-8097|	5-hydroxybenzimidazole biosynthesis (anaerobic)	TRUE	100	0	0	0	RXN-17122
|PWY-8105|	queuosine biosynthesis II (queuine salvage)	TRUE	100	0	0	0	QUEUOSINE-TRNA-RIBOSYLTRANSFERASE-RXN
|PWY-8136|	NADPH repair (prokaryotes)	TRUE	100	0	1	1	RXN-13141 RXN-13142
|PWY-8138|	polyphosphate metabolism	TRUE	100	0	0	0	EXOPOLYPHOSPHATASE-RXN POLYPHOSPHATE-KINASE-RXN
|PWY-8148|	NADP biosynthesis	TRUE	100	0	0	0	NAD-KIN-RXN
|PWY-8159|	dipyrromethane cofactor biosynthesis	TRUE	100	1	0	0	RXN-21523 RXN-21524 RXN-21525
|PWY-8168|	bis(guanylyl tungstenpterin) cofactor biosynthesis	TRUE	100	0	0	0	RXN-21295
|PWY-8173|	anteiso-branched-chain fatty acid biosynthesis	TRUE	79	0	1	1	RXN-21614 RXN-21615 2KETO-3METHYLVALERATE-RXN BRANCHED-CHAINAMINOTRANSFERILEU-RXN RXN-21616 RXN-21617 RXN-21618 RXN-21619 RXN-21620 RXN-21621 RXN-21622 RXN-21623 RXN-21624 RXN-21625 RXN-21626 RXN-21627 RXN-21628 RXN-21629 RXN-21631 RXN-21632 RXN-21633 RXN-21634 RXN-21635 RXN-21636 RXN-21637 RXN-21639 RXN-21643
|PWY-8174|	odd iso-branched-chain fatty acid biosynthesis	TRUE	76	0	1	1	2KETO-4METHYL-PENTANOATE-DEHYDROG-RXN BRANCHED-CHAINAMINOTRANSFERLEU-RXN RXN-21645 RXN-21646 RXN-21647 RXN-21649 RXN-21650 RXN-21651 RXN-21652 RXN-21654 RXN-21655 RXN-21656 RXN-21657 RXN-21659 RXN-21660 RXN-21661 RXN-21662 RXN-21664 RXN-21665 RXN-21666 RXN-21667 RXN-21668 RXN-21669 RXN-21670 RXN-21671 RXN-21672
|PWY-8181|	2-methyl-branched fatty acid &beta;-oxidation	TRUE	100	0	0	0	RXN-21776 RXN-21775 RXN-21774 RXN-21773 RXN-21777 RXN-21779 RXN-21780 RXN-21781 RXN-21782 RXN-21783 RXN-21784 RXN-21785 RXN-21786 RXN-21787
|PWY-8182|	valproate &beta;-oxidation	TRUE	100	1	0	0	RXN-21768 RXN-21767 RXN-21766 RXN-21765 RXN-21763 RXN-21769 RXN-21771 RXN-12561
|PWY-8203|	8-amino-7-oxononanoate biosynthesis IV	TRUE	80	0	0	0	RXN-22026 RXN-22025 RXN-22024 RXN-11484
|PWY-8245|	lipid IVA biosynthesis (P. gingivalis)	TRUE	88	0	0	0	RXN-22237 RXN-22238 RXN-22241 RXN-22242 RXN-22244 RXN-22245 RXN-22246 RXN-22247
|PWY-8246|	Kdo transfer to lipid IVA (P. gingivalis)	TRUE	100	0	2	0	RXN-22248 RXN-22249
|PWY-8276|	4-aminobenzoate biosynthesis II	TRUE	100	0	0	0	ADCLY-RXN RXN-22440
|PWY-8277|	NAD de novo biosynthesis IV (anaerobic)	TRUE	83	0	0	0	NICONUCADENYLYLTRAN-RXN NAD-SYNTH-GLN-RXN QUINOPRIBOTRANS-RXN QUINOLINATE-SYNTHA-RXN RXN-9772
|PWY-8279|	palmitate biosynthesis III	TRUE	96	0	1	1	RXN-9520 RXN-9518 RXN-9516 RXN-9514 4.2.1.58-RXN RXN-9523 RXN-9524 4.2.1.59-RXN RXN-9527 RXN-9528 RXN-9531 RXN-9532 RXN-9533 RXN-9535 RXN-9536 RXN-9537 RXN-9539 RXN-9540 4.2.1.61-RXN RXN-9655 RXN-9623 RXN-9515 RXN-9521 RXN-9526 RXN-9530 RXN-9534 RXN-9538 RXN-9542
|PWY-8283|	lipid IVA biosynthesis (generic)	TRUE	83	0	0	0	RXN-22480 RXN-22481 RXN-22482 RXN-22484 RXN-22485
|PWY-8284|	Kdo transfer to lipid IVA (generic)	TRUE	100	0	0	0	RXN-22486 RXN-22487
|PWY-8289|	dZTP biosynthesis	TRUE	100	1	0	0	RXN-22497 RXN-22498 RXN-22499 RXN0-385
|PWY-8325|	glycine betaine degradation III	TRUE	80	0	0	0	RXN-15125 GLYOHMETRANS-RXN RXN-22744 RXN-22743
|PWY-8328|	acetate and ATP formation from acetyl-CoA III	TRUE	100	0	0	0	ACETATE--COA-LIGASE-RXN
|PWY-8347|	adipate biosynthesis	TRUE	100	0	0	0	RXN-3641 RXN0-2044 RXN-2425 RXN-22975 RXN-22974
|PWY-8354|	adipate degradation	TRUE	100	0	0	0	RXN-22974 RXN-22997 RXN-2425 RXN0-2044 RXN-3641
|PWY-8375|	benzene degradation IV (anaerobic)	TRUE	100	0	0	0	RXN-23213
|PWYI-14|	lipid IVA biosynthesis (H. pylori)	TRUE	83	0	0	0	RXN-22246 RXN-22247 RXNI-27 RXN2DNV-2 RXN2DNV-3
|PYRIDNUCSYN-PWY|	NAD de novo biosynthesis I	TRUE	83	0	1	1	NICONUCADENYLYLTRAN-RXN NAD-SYNTH-GLN-RXN QUINOPRIBOTRANS-RXN QUINOLINATE-SYNTHA-RXN L-ASPARTATE-OXID-RXN
|PYRIDOXSYN-PWY|	pyridoxal 5'-phosphate biosynthesis I	TRUE	100	0	0	0	PNPOXI-RXN ERYTH4PDEHYDROG-RXN DXS-RXN PDXJ-RXN ERYTHRON4PDEHYDROG-RXN PSERTRANSAMPYR-RXN RXN-13179
|PYRUVDEHYD-PWY|	pyruvate decarboxylation to acetyl CoA I	TRUE	100	0	1	1	RXN0-1133 RXN0-1132 RXN0-1134
|QUINATEDEG-PWY|	quinate degradation I	TRUE	100	0	0	0	1.1.99.25-RXN DHSHIKIMATE-DEHYDRO-RXN 3-DEHYDROQUINATE-DEHYDRATASE-RXN
|REDCITCYC|	TCA cycle VI (Helicobacter)	TRUE	88	0	1	1	FUMHYDR-RXN ACONITATEHYDR-RXN CITSYN-RXN ACONITATEDEHYDR-RXN RXNI-2 R601-RXN RXNI-3 ISOCITDEH-RXN
|RIBOSYN2-PWY|	flavin biosynthesis I (bacteria and plants)	TRUE	100	0	1	1	RIBOFLAVINKIN-RXN FADSYN-RXN RIBOFLAVIN-SYN-RXN LUMAZINESYN-RXN RIBOPHOSPHAT-RXN DIOHBUTANONEPSYN-RXN RIBOFLAVINSYNREDUC-RXN RIBOFLAVINSYNDEAM-RXN GTP-CYCLOHYDRO-II-RXN
|SALVPURINE2-PWY|	xanthine and xanthosine salvage	TRUE	100	0	0	0	XANPRIBOSYLTRAN-RXN XANTHOSINEPHOSPHORY-RXN
|SAM-PWY|	S-adenosyl-L-methionine biosynthesis	TRUE	100	0	0	0	S-ADENMETSYN-RXN
|SERDEG-PWY|	L-serine degradation	TRUE	100	0	0	0	RXN-15125
|SERSYN-PWY|	L-serine biosynthesis I	TRUE	100	0	0	0	PSERTRANSAM-RXN PGLYCDEHYDROG-RXN RXN0-5114
|SHIKIMATEDEG-PWY|	shikimate degradation I	TRUE	100	0	1	1	SHIKIMATE-PQQ-RXN DHSHIKIMATE-DEHYDRO-RXN
|SULFMETII-PWY|	assimilatory sulfate reduction II	TRUE	100	0	1	1	SULFATE-ADENYLYLTRANS-RXN SULFITE-REDUCTASE-FERREDOXIN-RXN 1.8.4.9-RXN
|SULFUROX-PWY|	sulfur oxidation I (aerobic)	TRUE	100	0	0	0	FESGSHTHIO-RXN
|TCA-1|	TCA cycle VIII (Chlamydia)	TRUE	100	0	0	0	FUMHYDR-RXN SUCCCOASYN-RXN MALATE-DEH-RXN RXN-14971 2OXOGLUTARATEDEH-RXN ASPAMINOTRANS-RXN
|TCA|	TCA cycle I (prokaryotic)	TRUE	100	0	1	1	FUMHYDR-RXN SUCCCOASYN-RXN 2OXOGLUTARATEDEH-RXN ACONITATEHYDR-RXN CITSYN-RXN ACONITATEDEHYDR-RXN MALATE-DEHYDROGENASE-ACCEPTOR-RXN ISOCITDEH-RXN MALATE-DEH-RXN RXN-14971
|THRDLCTCAT-PWY|	L-threonine degradation III (to methylglyoxal)	TRUE	100	0	0	0	THREODEHYD-RXN AMACETOXID-RXN
|TRNA-CHARGING-PWY|	tRNA charging	TRUE	95	0	0	0	ARGININE--TRNA-LIGASE-RXN CYSTEINE--TRNA-LIGASE-RXN GLUTAMINE--TRNA-LIGASE-RXN GLURS-RXN ISOLEUCINE--TRNA-LIGASE-RXN LEUCINE--TRNA-LIGASE-RXN VALINE--TRNA-LIGASE-RXN ALANINE--TRNA-LIGASE-RXN ASPARTATE--TRNA-LIGASE-RXN TYROSINE--TRNA-LIGASE-RXN TRYPTOPHAN--TRNA-LIGASE-RXN THREONINE--TRNA-LIGASE-RXN SERINE--TRNA-LIGASE-RXN PROLINE--TRNA-LIGASE-RXN PHENYLALANINE--TRNA-LIGASE-RXN METHIONINE--TRNA-LIG…
|TRPIAACAT-PWY|	indole-3-acetate biosynthesis VI (bacteria)	TRUE	66	1	1	1	TRYPTOPHAN-AMINOTRANSFERASE-RXN 4.1.1.74-RXN
|TRPSYN-PWY|	L-tryptophan biosynthesis	TRUE	83	0	0	0	IGPSYN-RXN PRAISOM-RXN PRTRANS-RXN ANTHRANSYN-RXN RXN0-2382
|TRYPANOSYN-PWY|	trypanothione biosynthesis	TRUE	100	0	0	0	6.3.1.9-RXN
|TYRFUMCAT-PWY|	L-tyrosine degradation I	TRUE	80	0	0	0	4-HYDROXYPHENYLPYRUVATE-DIOXYGENASE-RXN MALEYLACETOACETATE-ISOMERASE-RXN FUMARYLACETOACETASE-RXN TYROSINE-AMINOTRANSFERASE-RXN
|TYRSYN|	L-tyrosine biosynthesis I	TRUE	100	0	1	1	PREPHENATEDEHYDROG-RXN CHORISMATEMUT-RXN TYROSINE-AMINOTRANSFERASE-RXN
|UDPNACETYLGALSYN-PWY|	UDP-N-acetyl-D-glucosamine biosynthesis II	TRUE	83	0	0	0	L-GLN-FRUCT-6-P-AMINOTRANS-RXN GLUCOSAMINEPNACETYLTRANS-RXN PHOSACETYLGLUCOSAMINEMUT-RXN NAG1P-URIDYLTRANS-RXN PGLUCISOM-RXN
|UDPNAGSYN-PWY|	UDP-N-acetyl-D-glucosamine biosynthesis I	TRUE	100	0	0	0	NAG1P-URIDYLTRANS-RXN 2.3.1.157-RXN L-GLN-FRUCT-6-P-AMINOTRANS-RXN 5.4.2.10-RXN PGLUCISOM-RXN
|VALDEG-PWY|	L-valine degradation I	TRUE	100	0	0	0	BRANCHED-CHAINAMINOTRANSFERVAL-RXN MEPROPCOA-FAD-RXN METHYLACYLYLCOA-HYDROXY-RXN 3-HYDROXYISOBUTYRYL-COA-HYDROLASE-RXN 3-HYDROXYISOBUTYRATE-DEHYDROGENASE-RXN 1.2.1.25-RXN 2.6.1.22-RXN RXN-11213
|VALSYN-PWY|	L-valine biosynthesis	TRUE	100	0	0	0	DIHYDROXYISOVALDEHYDRAT-RXN BRANCHED-CHAINAMINOTRANSFERVAL-RXN ACETOLACTREDUCTOISOM-RXN ACETOLACTSYN-RXN
PWY2	Catalase test	TRUE	100	0	1	1	rxn1
PWY3	leucyl aminopeptidase test	TRUE	100	0	1	1	rxn1
AGMA-TRANSP	Agmatine Transport	TRUE	100	0	0	0	rxn1
FD-NADH-OXIDO	Ferredoxin:NAD+ oxidoreductase	TRUE	100	0	0	0	FERREDOXIN-NAD+-REDUCTASE-RXN
MQL6-NADH-OXIDO	NADH:menaquinone6 oxidoreductase	TRUE	100	0	0	0	NQOR-RXN
TRPSYN-PWY2	L-tryptophan biosynthesis (complex)	TRUE	100	0	1	1	IGPSYN-RXN PRAISOM-RXN PRTRANS-RXN ANTHRANSYN-RXN TRYPSYN-RXN
BACTERIOFERRITIN-PWY	ferroxidase	TRUE	100	0	0	0	RXN0-1483
PEPTIDOGLYCANSYN-PWY2	peptidoglycan biosynthesis I (meso-diaminopimelate containing)	TRUE	100	0	2	2	NACGLCTRANS-RXN PHOSNACMURPENTATRANS-RXN UDPNACETYLGLUCOSAMENOLPYRTRANS-RXN UDPNACETYLMURAMATEDEHYDROG-RXN UDP-NACMURALGLDAPAALIG-RXN UDP-NACMUR-ALA-LIG-RXN UDP-NACMURALA-GLU-LIG-RXN GLUTRACE-RXN UDP-NACMURALGLDAPLIG-RXN DALADALALIG-RXN
PWY-6559-2	spermidine biosynthesis II (only one key enzyme)	TRUE	75	0	1	1	ASPARTATEKIN-RXN ASPARTATE-SEMIALDEHYDE-DEHYDROGENASE-RXN RXN-11564
PI-ABC-TRANS	Phosphate ABC transporter	TRUE	100	0	0	0	ABC-27-RXN
PYR-TO-BUT-NADPH	3-hydroxybutyryl-CoA dehydrogenase	TRUE	100	0	0	0	3-HYDROXYBUTYRYL-COA-DEHYDROGENASE-RXN
FOLATE-SYN-GS1	Folate biosynthesis from GTP and 4-aminobenzoate via dihydropterin-3-triphosphate	TRUE	66	0	1	1	GTP-CYCLOHYDRO-I-RXN H2PTEROATESYNTH-RXN DIHYDROFOLATESYNTH-RXN DHFR
NA-F0F1ATPSYN	Na(+)-translocating ATPase	TRUE	100	0	0	0	NA-F0F1ATPSYNTHASE
THRBIOSYN-GS	Threonine biosynthis from aspartate via homoserine (gapseq)	TRUE	80	0	0	0	THRESYN-RXN ASPARTATEKIN-RXN ASPARTATE-SEMIALDEHYDE-DEHYDROGENASE-RXN HOMOSERDEHYDROG-RXN
|NADPHOS-DEPHOS-PWY|	NAD phosphorylation and dephosphorylation	TRUE	100	0	2	1	NAD-KIN-RXN TRANS-RXN0-277 RXN-5822

## Sheet: 24AR27701
# gapseq version: 1.4.0
# Sequence DB md5sum: 954ab58 (2024-11-06, Bacteria)
# Genome format: nucl
ID	Name	Prediction	Completeness	VagueReactions	KeyReactions	KeyReactionsFound	ReactionsFound
|1CMET2-PWY|	folate transformations III (E. coli)	TRUE	88	0	0	0	DIHYDROFOLATEREDUCT-RXN RXN-22438 HOMOCYSMETB12-RXN GCVMULTI-RXN METHENYLTHFCYCLOHYDRO-RXN METHYLENETHFDEHYDROG-NADP-RXN GLYOHMETRANS-RXN THYMIDYLATESYN-RXN
|ALADEG-PWY|	L-alanine degradation I	TRUE	100	0	1	1	ALARACECAT-RXN DALADEHYDROG-RXN
|ALANINE-DEG3-PWY|	L-alanine degradation III	TRUE	100	0	0	0	ALANINE-AMINOTRANSFERASE-RXN
|ALANINE-SYN2-PWY|	L-alanine biosynthesis II	TRUE	100	0	0	0	ALANINE-AMINOTRANSFERASE-RXN
|AMMASSIM-PWY|	ammonia assimilation cycle III	TRUE	100	0	0	0	RXN-20084 GLUTAMINESYN-RXN GLUTAMIN-RXN
|ARGININE-SYN4-PWY|	L-ornithine biosynthesis II	TRUE	100	0	0	0	ORNITHINE-GLU-AMINOTRANSFERASE-RXN GLUTKIN-RXN GLUTSEMIALDEHYDROG-RXN
|ARGSYNBSUB-PWY|	L-arginine biosynthesis II (acetyl cycle)	TRUE	100	0	2	2	ARGSUCCINSYN-RXN ARGSUCCINLYA-RXN ORNCARBAMTRANSFER-RXN ACETYLORNTRANSAM-RXN N-ACETYLGLUTPREDUCT-RXN ACETYLGLUTKIN-RXN GLUTAMATE-N-ACETYLTRANSFERASE-RXN CARBPSYN-RXN N-ACETYLTRANSFER-RXN
|ASPARAGINE-DEG1-PWY|	L-asparagine degradation I	TRUE	100	0	0	0	ASPARAGHYD-RXN
|ASPARTATE-DEG1-PWY|	L-aspartate degradation I	TRUE	100	0	0	0	ASPAMINOTRANS-RXN
|ASPARTATESYN-PWY|	L-aspartate biosynthesis	TRUE	100	0	0	0	ASPAMINOTRANS-RXN
|AST-PWY|	L-arginine degradation II (AST pathway)	TRUE	100	0	0	0	ARGININE-N-SUCCINYLTRANSFERASE-RXN SUCCARGDIHYDRO-RXN SUCCORNTRANSAM-RXN SUCCGLUALDDEHYD-RXN SUCCGLUDESUCC-RXN
|BETSYN-PWY|	glycine betaine biosynthesis I (Gram-negative bacteria)	TRUE	100	0	0	0	CHD-RXN BADH-RXN
|CATECHOL-ORTHO-CLEAVAGE-PWY|	catechol degradation to &beta;-ketoadipate	TRUE	75	0	1	1	CATECHOL-12-DIOXYGENASE-RXN MUCONATE-CYCLOISOMERASE-RXN 3-OXOADIPATE-ENOL-LACTONASE-RXN
|CHOLINE-BETAINE-ANA-PWY|	choline degradation I	TRUE	100	0	0	0	BADH-RXN CHD-RXN
|CITRULBIO-PWY|	L-citrulline biosynthesis	TRUE	85	0	0	0	ORNITHINE-GLU-AMINOTRANSFERASE-RXN ORNCARBAMTRANSFER-RXN GLUTKIN-RXN GLUTSEMIALDEHYDROG-RXN RXN-14903 GLUTAMIN-RXN
|COA-PWY|	coenzyme A biosynthesis I (bacteria)	TRUE	100	0	1	1	PANTEPADENYLYLTRAN-RXN DEPHOSPHOCOAKIN-RXN P-PANTOCYSDECARB-RXN P-PANTOCYSLIG-RXN
|CYSTSYN-PWY|	L-cysteine biosynthesis I	TRUE	100	0	0	0	SERINE-O-ACETTRAN-RXN ACSERLY-RXN
|DAPLYSINESYN-PWY|	L-lysine biosynthesis I	TRUE	100	0	1	1	DIAMINOPIMEPIM-RXN DIAMINOPIMDECARB-RXN SUCCDIAMINOPIMDESUCC-RXN SUCCINYLDIAMINOPIMTRANS-RXN TETHYDPICSUCC-RXN DIHYDRODIPICSYN-RXN ASPARTATE-SEMIALDEHYDE-DEHYDROGENASE-RXN ASPARTATEKIN-RXN RXN-14014
|DETOX1-PWY|	superoxide radicals degradation	TRUE	100	0	0	0	SUPEROX-DISMUT-RXN CATAL-RXN
|FAO-PWY|	fatty acid &beta;-oxidation I (generic)	TRUE	100	0	0	0	OHACYL-COA-DEHYDROG-RXN KETOACYLCOATHIOL-RXN OHBUTYRYL-COA-EPIM-RXN ACYLCOASYN-RXN ACYLCOADEHYDROG-RXN ENOYL-COA-DELTA-ISOM-RXN ENOYL-COA-HYDRAT-RXN
|FASYN-ELONG-PWY|	fatty acid elongation -- saturated	TRUE	100	0	0	0	3-HYDROXYDECANOYL-ACP-DEHYDR-RXN ENOYL-ACP-REDUCT-NADPH-RXN ENOYL-ACP-REDUCT-NADH-RXN 3-OXOACYL-ACP-REDUCT-RXN 3-OXOACYL-ACP-SYNTH-RXN
|FORMASS-PWY|	formaldehyde oxidation IV (thiol-independent)	TRUE	100	0	0	0	FORMALDEHYDE-DEHYDROGENASE-RXN
|GLNSYN-PWY|	L-glutamine biosynthesis I	TRUE	100	0	0	0	GLUTAMINESYN-RXN
|GLUCONEO-PWY|	gluconeogenesis I	TRUE	92	0	0	0	F16BDEPHOS-RXN F16ALDOLASE-RXN GAPOXNPHOSPHN-RXN PHOSGLYPHOS-RXN 3PGAREARR-RXN 2PGADEHYDRAT-RXN PEPSYNTH-RXN MALIC-NADP-RXN TRIOSEPISOMERIZATION-RXN 1.1.1.39-RXN MALATE-DEH-RXN PGLUCISOM-RXN
|GLUGLNSYN-PWY|	L-glutamate biosynthesis IV	TRUE	100	0	0	0	GLUTAMATE-SYNTHASE-NADH-RXN
|GLUTAMATE-DEG1-PWY|	L-glutamate degradation I	TRUE	100	0	0	0	GLUTAMATE-DEHYDROGENASE-RXN
|GLUTAMATE-SYN2-PWY|	L-glutamate biosynthesis II	TRUE	100	0	0	0	GLUTAMATE-DEHYDROGENASE-NADP+-RXN
|GLUTAMINDEG-PWY|	L-glutamine degradation I	TRUE	100	0	0	0	GLUTAMIN-RXN
|GLUTAMINEFUM-PWY|	L-glutamine degradation II	TRUE	100	0	0	0	GLUTAMATESYN-RXN
|GLUTATHIONESYN-PWY|	glutathione biosynthesis	TRUE	100	0	0	0	GLUTCYSLIG-RXN GLUTATHIONE-SYN-RXN
|GLUTDEG-PWY|	L-glutamate degradation II	TRUE	100	0	0	0	ASPAMINOTRANS-RXN ASPARTASE-RXN
|GLUTSYNIII-PWY|	L-glutamate biosynthesis III	TRUE	100	0	0	0	GLUTDEHYD-RXN
|GLUTSYN-PWY|	L-glutamate biosynthesis I	TRUE	100	0	0	0	RXN-20084 GLUTAMIN-RXN
|GLYOXYLATE-BYPASS|	glyoxylate cycle	TRUE	100	0	2	2	MALSYN-RXN ISOCIT-CLEAV-RXN ACONITATEHYDR-RXN CITSYN-RXN ACONITATEDEHYDR-RXN MALATE-DEH-RXN
|GLYSYN-ALA-PWY|	glycine biosynthesis III	TRUE	100	0	0	0	ALANINE--GLYOXYLATE-AMINOTRANSFERASE-RXN
|GLYSYN-PWY|	glycine biosynthesis I	TRUE	100	0	0	0	GLYOHMETRANS-RXN
|GLYSYN-THR-PWY|	glycine biosynthesis IV	TRUE	100	0	0	0	THREONINE-ALDOLASE-RXN
|HEME-BIOSYNTHESIS-II-1|	heme b biosynthesis V (aerobic)	TRUE	100	0	1	1	UROGENDECARBOX-RXN PROTOHEMEFERROCHELAT-RXN RXN0-1461 RXN-21483
|HEME-BIOSYNTHESIS-II|	heme b biosynthesis I (aerobic)	TRUE	75	0	1	1	UROGENDECARBOX-RXN PROTOHEMEFERROCHELAT-RXN RXN0-1461
|HISDEG-PWY|	L-histidine degradation I	TRUE	100	0	0	0	HISTIDINE-AMMONIA-LYASE-RXN UROCANATE-HYDRATASE-RXN IMIDAZOLONEPROPIONASE-RXN FORMIMINOGLUTAMASE-RXN
|HISHP-PWY|	L-histidine degradation VI	TRUE	100	1	0	0	HISTIDINE-AMMONIA-LYASE-RXN UROCANATE-HYDRATASE-RXN IMIDAZOLONEPROPIONASE-RXN
|HOMOSER-METSYN-PWY|	L-methionine biosynthesis I	TRUE	80	0	2	2	HOMSUCTRAN-RXN O-SUCCHOMOSERLYASE-RXN HOMOCYSMETB12-RXN CYSTATHIONINE-BETA-LYASE-RXN
|HOMOSERSYN-PWY|	L-homoserine biosynthesis	TRUE	100	0	0	0	ASPARTATEKIN-RXN ASPARTATE-SEMIALDEHYDE-DEHYDROGENASE-RXN HOMOSERDEHYDROG-RXN
|ILEUDEG-PWY|	L-isoleucine degradation I	TRUE	100	0	0	0	BRANCHED-CHAINAMINOTRANSFERILEU-RXN 1.1.1.178-RXN TIGLYLCOA-HYDROXY-RXN METHYLACETOACETYLCOATHIOL-RXN 2KETO-3METHYLVALERATE-RXN 2-METHYLACYL-COA-DEHYDROGENASE-RXN
|ILEUSYN-PWY|	L-isoleucine biosynthesis I (from threonine)	TRUE	100	0	1	1	DIHYDROXYMETVALDEHYDRAT-RXN BRANCHED-CHAINAMINOTRANSFERILEU-RXN ACETOOHBUTREDUCTOISOM-RXN ACETOOHBUTSYN-RXN RXN-15122
|KDOSYN-PWY|	Kdo transfer to lipid IVA (E. coli)	TRUE	100	0	0	0	KDOTRANS-RXN KDOTRANS2-RXN
|LCYSDEG-PWY|	L-cysteine degradation II	TRUE	100	0	1	1	RXN-15129
|LEU-DEG2-PWY|	L-leucine degradation I	TRUE	100	0	1	1	BRANCHED-CHAINAMINOTRANSFERLEU-RXN 2KETO-4METHYL-PENTANOATE-DEHYDROG-RXN METHYLCROTONYL-COA-CARBOXYLASE-RXN METHYLGLUTACONYL-COA-HYDRATASE-RXN HYDROXYMETHYLGLUTARYL-COA-LYASE-RXN RXN0-2301
|LEUSYN-PWY|	L-leucine biosynthesis	TRUE	100	0	0	0	3-ISOPROPYLMALDEHYDROG-RXN BRANCHED-CHAINAMINOTRANSFERLEU-RXN 3-ISOPROPYLMALISOM-RXN 2-ISOPROPYLMALATESYN-RXN RXN-8991
|MALATE-ASPARTATE-SHUTTLE-PWY|	malate/L-aspartate shuttle pathway	TRUE	100	0	0	0	ASPAMINOTRANS-RXN MALATE-DEH-RXN
|MENAQUINONESYN-PWY|	menaquinol-8 biosynthesis	TRUE	100	0	0	0	ADOMET-DMK-METHYLTRANSFER-RXN
|NAD-BIOSYNTHESIS-III|	NAD biosynthesis from nicotinamide	TRUE	100	0	1	1	2.4.2.12-RXN 2.7.7.1-RXN
|NADPHOS-DEPHOS-PWY-1|	NAD phosphorylation and transhydrogenation	TRUE	100	0	0	0	NAD-KIN-RXN TRANS-RXN0-277
|NAGLIPASYN-PWY|	lipid IVA biosynthesis (E. coli)	TRUE	83	0	0	0	LIPIDADISACCHARIDESYNTH-RXN TETRAACYLDISACC4KIN-RXN UDPHYDROXYMYRGLUCOSAMNACETYLTRANS-RXN UDPACYLGLCNACDEACETYL-RXN UDPNACETYLGLUCOSAMACYLTRANS-RXN
|NONMEVIPP-PWY|	methylerythritol phosphate pathway I	TRUE	88	0	1	1	DXS-RXN DXPREDISOM-RXN RXN0-302 RXN0-884 ISPH2-RXN 2.7.1.148-RXN 2.7.7.60-RXN RXN-15878
|NONOXIPENT-PWY|	pentose phosphate pathway (non-oxidative branch) I	TRUE	100	0	1	1	TRANSALDOL-RXN 2TRANSKETO-RXN 1TRANSKETO-RXN RIBULP3EPIM-RXN RIB5PISOM-RXN
|P105-PWY|	TCA cycle IV (2-oxoglutarate decarboxylase)	TRUE	100	0	2	2	CITSYN-RXN ACONITATEDEHYDR-RXN ACONITATEHYDR-RXN FUMHYDR-RXN SUCCSEMIALDDEHYDROG-RXN RXN-7774 ISOCITDEH-RXN MALATE-DEH-RXN RXN-14971
|P108-PWY|	pyruvate fermentation to propanoate I	TRUE	71	0	1	1	FUMHYDR-RXN R601-RXN RXN0-268 2.1.3.1-RXN MALATE-DEH-RXN
|P185-PWY|	formaldehyde assimilation III (dihydroxyacetone cycle)	TRUE	91	0	1	1	FORMALDEHYDE-TRANSKETOLASE-RXN F16ALDOLASE-RXN F16BDEPHOS-RXN 2TRANSKETO-RXN TRIOSEPISOMERIZATION-RXN GAPOXNPHOSPHN-RXN PHOSGLYPHOS-RXN TRANSALDOL-RXN 1TRANSKETO-RXN RIB5PISOM-RXN RIBULP3EPIM-RXN
|P21-PWY|	pentose phosphate pathway (partial)	TRUE	100	0	0	0	RIBULP3EPIM-RXN 1TRANSKETO-RXN 2TRANSKETO-RXN
|P221-PWY|	octane oxidation	TRUE	100	0	1	1	R221-RXN R222-RXN R223-RXN RUBREDOXIN--NAD+-REDUCTASE-RXN ALKANE-1-MONOOXYGENASE-RXN
|P222-PWY|	sulfide oxidation I (to sulfur globules)	TRUE	100	0	0	0	R17-RXN
|P401-PWY|	cyanide degradation	TRUE	100	0	0	0	L-3-CYANOALANINE-SYNTHASE-RXN
|PHESYN|	L-phenylalanine biosynthesis I	TRUE	100	0	1	1	PREPHENATEDEHYDRAT-RXN CHORISMATEMUT-RXN RXN-10814
|PPGPPMET-PWY|	ppGpp metabolism	TRUE	100	0	0	0	PPPGPPHYDRO-RXN PPGPPSYN-RXN GTPPYPHOSKIN-RXN GDPPYPHOSKIN-RXN RXN0-6427 GDPKIN-RXN
|PROSYN-PWY|	L-proline biosynthesis I (from L-glutamate)	TRUE	100	0	0	0	PYRROLINECARBREDUCT-RXN GLUTSEMIALDEHYDROG-RXN GLUTKIN-RXN
|PROUT-PWY|	L-proline degradation I	TRUE	100	0	1	1	RXN-14116 RXN-14903
|PUTDEG-PWY|	putrescine degradation I	TRUE	100	0	0	0	AMINOBUTDEHYDROG-RXN PUTTRANSAM-RXN
|PWY0-1021|	L-alanine biosynthesis III	TRUE	100	0	0	0	RXN-12588
|PWY0-1280|	ethylene glycol degradation	TRUE	100	0	0	0	GLYCOLALD-DEHYDROG-RXN GLYCOLALDREDUCT-RXN
|PWY0-1312|	acetate and ATP formation from acetyl-CoA I	TRUE	100	0	0	0	ACETATEKIN-RXN PHOSACETYLTRANS-RXN
|PWY0-1313|	acetate conversion to acetyl-CoA	TRUE	100	0	0	0	ACETATE--COA-LIGASE-RXN
|PWY0-1315|	L-lactaldehyde degradation (anaerobic)	TRUE	100	0	0	0	LACTALDREDUCT-RXN
|PWY0-1317|	L-lactaldehyde degradation (aerobic)	TRUE	100	0	0	0	L-LACTDEHYDROGFMN-RXN LACTALDDEHYDROG-RXN
|PWY0-1329|	succinate to cytochrome bo oxidase electron transfer	TRUE	100	0	2	2	RXN0-5268 SUCCINATE-DEHYDROGENASE-UBIQUINONE-RXN
|PWY0-1334|	NADH to cytochrome bd oxidase electron transfer I	TRUE	100	0	2	2	NADH-DEHYDROG-A-RXN RXN0-5266
|PWY0-1335|	NADH to cytochrome bo oxidase electron transfer I	TRUE	100	0	2	2	NADH-DEHYDROG-A-RXN RXN0-5268
|PWY0-1337|	oleate &beta;-oxidation	TRUE	100	0	0	0	RXN0-5391 RXN0-5390 RXN0-5393 RXN-17783 RXN-17782 RXN-17781 RXN-17780 RXN-17779 RXN-17778 RXN-17777 RXN-17776 RXN-17775 RXN-14393 RXN-14394 RXN-7931 RXN-9644 RXN-20675 RXN-20676 RXN-14274 RXN-13615 RXN-13616 RXN-12490 RXN-13617 RXN-14229 RXN-20678 RXN-20679 RXN-14277 RXN-14278 RXN-12570 RXN-12565 BUTYRYL-COA-DEHYDROGENASE-RXN RXN-11667 RXN-11662 ACETYL-COA-ACETYLTRANSFER-RXN RXN-12567
|PWY0-1353|	succinate to cytochrome bd oxidase electron transfer	TRUE	100	0	2	2	SUCCINATE-DEHYDROGENASE-UBIQUINONE-RXN RXN0-5266
|PWY0-1477|	ethanolamine utilization	TRUE	80	0	1	1	ETHAMLY-RXN PHOSACETYLTRANS-RXN ACETATEKIN-RXN ALCOHOL-DEHYDROG-RXN
|PWY0-1479|	tRNA processing	TRUE	80	0	0	0	RXN0-6478 RXN0-6479 RXN0-4222 RXN0-6480 RXN0-6482 3.1.26.5-RXN RXN0-6481 RXN0-6485
|PWY0-1507|	biotin biosynthesis from 8-amino-7-oxononanoate I	TRUE	100	0	1	1	DETHIOBIOTIN-SYN-RXN DAPASYN-RXN RXN-17472 RXN-17473
|PWY0-1527|	curcumin degradation	TRUE	100	0	0	0	RXN0-6676 RXN0-6677
|PWY0-1535|	D-serine degradation	TRUE	100	0	0	0	RXN-15581
|PWY0-1544|	proline to cytochrome bo oxidase electron transfer	TRUE	100	0	0	0	RXN0-5268 RXN0-7008
|PWY0-1561|	glycerol-3-phosphate to cytochrome bo oxidase electron transfer	TRUE	100	0	0	0	RXN0-5260 RXN0-5268
|PWY0-1565|	D-lactate to cytochrome bo oxidase electron transfer	TRUE	100	0	0	0	DLACTDEHYDROGFAD-RXN RXN0-5268
|PWY0-1567|	NADH to cytochrome bo oxidase electron transfer II	TRUE	100	0	0	0	RXN0-5330 RXN0-5268
|PWY0-1568|	NADH to cytochrome bd oxidase electron transfer II	TRUE	100	0	0	0	RXN0-5330 RXN0-5266
|PWY0-1587|	N6-L-threonylcarbamoyladenosine37-modified tRNA biosynthesis	TRUE	100	0	0	0	RXN-14570 RXN-14569
|PWY0-1600|	periplasmic disulfide bond reduction	TRUE	100	0	0	0	RXN-20161 RXN-20057
|PWY0-1601|	cadaverine biosynthesis	TRUE	100	0	0	0	LYSDECARBOX-RXN
|PWY0-501|	lipoate biosynthesis and incorporation I	TRUE	100	0	0	0	RXN0-949 RXN0-947
|PWY0-662|	PRPP biosynthesis	TRUE	100	0	0	0	PRPPSYN-RXN
|PWY0-981|	taurine degradation IV	TRUE	100	0	0	0	RXN0-299
|PWY-1269|	CMP-3-deoxy-D-manno-octulosonate biosynthesis	TRUE	75	0	1	1	CPM-KDOSYNTH-RXN KDO-8PSYNTH-RXN DARAB5PISOM-RXN
|PWY-1281|	sulfoacetaldehyde degradation I	TRUE	100	0	1	1	RXN-2364 PHOSACETYLTRANS-RXN
|PWY-1801|	formaldehyde oxidation II (glutathione-dependent)	TRUE	100	0	1	1	S-FORMYLGLUTATHIONE-HYDROLASE-RXN RXN-2962
|PWY18C3-23|	guaiacol biosynthesis	TRUE	100	0	0	0	RXN18C3-60
|PWY1A0-6120|	streptorubin B biosynthesis	TRUE	82	9	0	0	RXN-9661 RXN-9533 RXN-9532 RXN-9531 RXN-9660 RXN-9655 RXN-9528 RXN-9527 RXN-9659 4.2.1.59-RXN RXN-9524 RXN-9523 RXN-9658 RXN-9520 RXN-9518 RXN-9516 RXN-9657 4.2.1.58-RXN RXN-9514
|PWY1YI0-8|	succinate to plastoquinol oxidase	TRUE	100	0	0	0	RXN1YI0-14 RXN1YI0-23
|PWY1ZNC-1|	assimilatory sulfate reduction IV	TRUE	75	0	1	1	SULFATE-ADENYLYLTRANS-RXN SULFITE-REDUCTASE-FERREDOXIN-RXN ADENYLYLSULFKIN-RXN
|PWY-2161|	folate polyglutamylation	TRUE	80	0	0	0	RXN0-2921 FORMYLTHFGLUSYNTH-RXN GLYOHMETRANS-RXN FOLYLPOLYGLUTAMATESYNTH-RXN
|PWY-2361|	3-oxoadipate degradation	TRUE	100	0	0	0	3-OXOADIPATE-COA-TRANSFERASE-RXN RXN-3641
|PWY-2503|	benzoate degradation I (aerobic)	TRUE	100	0	1	1	1.3.1.25-RXN BENZOATE-12-DIOXYGENASE-RXN
|PWY-2601|	isethionate degradation	TRUE	100	0	0	0	RXN-4261
|PWY-283|	benzoate degradation II (aerobic and anaerobic)	TRUE	100	0	0	0	BENZOATE--COA-LIGASE-RXN
|PWY2B4Q-6|	Kdo transfer to lipid IVA (Brucella)	TRUE	100	0	0	0	RXN2B4Q-54 RXN2B4Q-55
|PWY2DNV-1|	Kdo transfer to lipid IVA (H. pylori)	TRUE	100	0	0	0	RXN2DNV-4 RXN2DNV-5
|PWY2G6Z-2|	lipid IVA biosynthesis (Vibrio cholerae serogroup O1 El Tor)	TRUE	83	0	0	0	RXN2G6Z-1 RXN-23219 RXN-23221 RXN-23222 RXN-23223
|PWY-301|	cyclohexane-1-carboxylate degradation (anaerobic)	TRUE	100	0	0	0	R281-RXN R282-RXN
|PWY-3341|	L-proline biosynthesis III (from L-ornithine)	TRUE	100	0	0	0	ORNITHINE-GLU-AMINOTRANSFERASE-RXN PYRROLINECARBREDUCT-RXN
|PWY-3721|	choline degradation II	TRUE	100	0	0	0	CHOLINE-OXIDASE-RXN RXN-23577
|PWY-3722|	glycine betaine biosynthesis II (Gram-positive bacteria)	TRUE	100	0	0	0	RXN-6021 BADH-RXN
|PWY-3841|	folate transformations II (plants)	TRUE	81	0	0	0	DIHYDROFOLATEREDUCT-RXN RXN-6321 RXN-22438 HOMOCYSMETB12-RXN GCVMULTI-RXN METHENYLTHFCYCLOHYDRO-RXN METHYLENETHFDEHYDROG-NADP-RXN GLYOHMETRANS-RXN THYMIDYLATESYN-RXN
|PWY3O-1801|	palmitoleate biosynthesis IV (fungi and animals)	TRUE	100	0	0	0	RXN-10662 RXN-10664
|PWY3O-355|	stearate biosynthesis III (fungi)	TRUE	83	0	0	0	RXN3O-5304 RXN3O-1803 RXN3O-5293 RXN-20769 RXN-20770
|PWY3O-4107|	NAD salvage pathway V (PNC V cycle)	TRUE	80	0	0	0	NICONUCADENYLYLTRAN-RXN NICOTINATEPRIBOSYLTRANS-RXN NICOTINAMID-RXN NAD-SYNTH-GLN-RXN
|PWY-4341|	L-glutamate biosynthesis V	TRUE	100	0	0	0	GLUTAMATE-SYNTHASE-FERREDOXIN-RXN
|PWY490-4|	L-asparagine biosynthesis III (tRNA-dependent)	TRUE	100	0	2	2	RXN490-3616 RXN-20080 RXN-20081 GLUTAMIN-RXN
|PWY-4983|	nitric oxide biosynthesis II (mammals)	TRUE	100	0	0	0	NITRIC-OXIDE-SYNTHASE-RXN ARGSUCCINSYN-RXN ARGSUCCINLYA-RXN
|PWY-5041|	S-adenosyl-L-methionine salvage II	TRUE	66	0	1	1	S-ADENMETSYN-RXN ADENOSYLHOMOCYSTEINASE-RXN
|PWY-5083|	NAD(P)/NADPH interconversion	TRUE	83	1	0	0	PYRNUTRANSHYDROGEN-RXN NAD-KIN-RXN NADH-DEHYDROG-A-RXN NADH-KINASE-RXN
|PWY-5084|	2-oxoglutarate decarboxylation to succinyl-CoA	TRUE	100	0	1	1	2OXOGLUTDECARB-RXN RXN0-1147 RXN-7716
|PWY-5109|	propanoate fermentation to 2-methylbutanoate	TRUE	83	1	0	0	METHYLACETOACETYLCOATHIOL-RXN 1.1.1.178-RXN TIGLYLCOA-HYDROXY-RXN 2-METHYLACYL-COA-DEHYDROGENASE-RXN
|PWY-5120|	geranylgeranyl diphosphate biosynthesis	TRUE	100	0	0	0	FARNESYLTRANSTRANSFERASE-RXN
|PWY-5122|	geranyl diphosphate biosynthesis	TRUE	100	0	0	0	GPPSYN-RXN
|PWY-5123|	trans, trans-farnesyl diphosphate biosynthesis	TRUE	100	0	1	1	GPPSYN-RXN FPPSYN-RXN
|PWY-5137|	fatty acid &beta;-oxidation III (unsaturated, odd number)	TRUE	100	0	0	0	ENOYL-COA-DELTA-ISOM-RXN
|PWY-5143|	long-chain fatty acid activation	TRUE	100	0	0	0	RXN-7904
|PWY-5148|	acyl-CoA hydrolysis	TRUE	100	0	0	0	THIOESTER-RXN
|PWY-5155|	&beta;-alanine biosynthesis III	TRUE	100	0	0	0	ASPDECARBOX-RXN
|PWY-5177|	glutaryl-CoA degradation	TRUE	100	0	0	0	GLUTARYL-COA-DEHYDROG-RXN GLUTACONYL-COA-DECARBOXYLASE-RXN ACETYL-COA-ACETYLTRANSFER-RXN RXN-11662 RXN-11667
|PWY-5188|	tetrapyrrole biosynthesis I (from glutamate)	TRUE	83	0	0	0	OHMETHYLBILANESYN-RXN PORPHOBILSYNTH-RXN GSAAMINOTRANS-RXN GLUTRNAREDUCT-RXN GLURS-RXN
|PWY-5194|	siroheme biosynthesis	TRUE	100	0	0	0	DIMETHUROPORDEHYDROG-RXN SIROHEME-FERROCHELAT-RXN UROPORIIIMETHYLTRANSA-RXN RXN-8675
|PWY-5285|	sulfide oxidation III (to sulfite)	TRUE	100	0	0	0	FESGSHTHIO-RXN R17-RXN
|PWY-5340|	sulfate activation for sulfonation	TRUE	100	0	0	0	SULFATE-ADENYLYLTRANS-RXN ADENYLYLSULFKIN-RXN
|PWY-5381|	NAD salvage (plants)	TRUE	81	2	0	0	NMNNUCLEOSID-RXN RXN-5841 RXN-8441 NICOTINATEPRIBOSYLTRANS-RXN NICONUCADENYLYLTRAN-RXN NAD-SYNTH-GLN-RXN NICOTINAMID-RXN
|PWY-5386-1|	methylglyoxal degradation VIII	TRUE	100	0	1	1	GLYOXI-RXN GLYOXII-RXN D-LACTATE-DEHYDROGENASE-CYTOCHROME-RXN
|PWY-5386|	methylglyoxal degradation I	TRUE	100	0	2	2	GLYOXI-RXN GLYOXII-RXN RXN-20917
|PWY-5461|	betanidin degradation	TRUE	100	0	0	0	RXN-8635
|PWY-5482|	pyruvate fermentation to acetate II	TRUE	100	0	1	1	PYRUVDEH-RXN PHOSACETYLTRANS-RXN ACETATEKIN-RXN
|PWY-5489|	methyl parathion degradation	TRUE	100	0	0	0	RXN-8743
|PWY-5509|	adenosylcobalamin biosynthesis from adenosylcobinamide-GDP I	TRUE	66	0	1	1	COBALAMIN5PSYN-RXN DMBPPRIBOSYLTRANS-RXN
|PWY-5512|	UDP-N-acetyl-D-galactosamine biosynthesis I	TRUE	100	0	0	0	UDP-N-ACETYLGLUCOSAMINE-4-EPIMERASE-RXN
|PWY-5536|	acetate formation from acetyl-CoA (succinate)	TRUE	100	0	0	0	RXN-8807
|PWY-5653|	NAD biosynthesis from 2-amino-3-carboxymuconate semialdehyde	TRUE	100	0	0	0	NICONUCADENYLYLTRAN-RXN NAD-SYNTH-GLN-RXN QUINOPRIBOTRANS-RXN
|PWY-5686|	UMP biosynthesis I	TRUE	100	0	1	1	CARBPSYN-RXN ASPCARBTRANS-RXN DIHYDROOROT-RXN OROPRIBTRANS-RXN OROTPDECARB-RXN DIHYDROOROTATE-DEHYDROGENASE-RXN
|PWY-5703|	urea degradation I	TRUE	100	0	0	0	UREA-CARBOXYLASE-RXN RXN-20065
|PWY-5747|	2-methylcitrate cycle II	TRUE	100	0	1	1	PROPIONATE--COA-LIGASE-RXN 2-METHYLCITRATE-SYNTHASE-RXN METHYLISOCITRATE-LYASE-RXN 4.2.1.99-RXN RXN-8979 RXN-8977
|PWY-5755|	4-hydroxybenzoate biosynthesis II (bacteria)	TRUE	100	0	0	0	CHORPYRLY-RXN
|PWY-5766|	L-glutamate degradation X	TRUE	100	0	0	0	GLUTAMATE-DEHYDROGENASE-NADP+-RXN
|PWY-5783|	octaprenyl diphosphate biosynthesis	TRUE	100	0	0	0	RXN-8992
|PWY-5785|	di-trans,poly-cis-undecaprenyl phosphate biosynthesis	TRUE	100	0	0	0	RXN-8999 UNDECAPRENYL-DIPHOSPHATASE-RXN
|PWY-5805|	nonaprenyl diphosphate biosynthesis I	TRUE	100	0	0	0	TRANS-OCTAPRENYLTRANSTRANSFERASE-RXN
|PWY-5806|	all-trans-decaprenyl diphosphate biosynthesis	TRUE	100	0	0	0	RXN-9106
|PWY-5844|	menaquinol-9 biosynthesis	TRUE	100	0	0	0	RXN-9205
|PWY-5849|	menaquinol-6 biosynthesis	TRUE	100	0	0	0	RXN-9220
|PWY-5855|	ubiquinol-7 biosynthesis (early decarboxylation)	TRUE	75	1	2	2	RXN-9225 RXN-9227 RXN-9228 RXN-9222 RXN-9229
|PWY-5886|	3-(4-hydroxyphenyl)pyruvate biosynthesis	TRUE	100	0	0	0	TYROSINE-AMINOTRANSFERASE-RXN
|PWY-5913|	partial TCA cycle (obligate autotrophs)	TRUE	100	0	1	1	FUMHYDR-RXN ACONITATEHYDR-RXN CITSYN-RXN ACONITATEDEHYDR-RXN PEPCARBOX-RXN ISOCITDEH-RXN MALATE-DEHYDROGENASE-ACCEPTOR-RXN RXN-14971
|PWY-5921|	glutaminyl-tRNAgln biosynthesis via transamidation	TRUE	100	0	0	0	RXN-9386 RXN-20082 RXN-20083 GLUTAMIN-RXN
|PWY-5938|	pyruvate fermentation to (R)-acetoin I	TRUE	100	0	1	1	ACETOLACTSYN-RXN RXN-11036
|PWY-5964|	guanylyl molybdenum cofactor biosynthesis	TRUE	100	0	0	0	RXN0-262
|PWY-5966-1|	fatty acid biosynthesis initiation (type I)	TRUE	100	0	0	0	ACETYL-COA-CARBOXYLTRANSFER-RXN RXN66-610 RXN66-613
|PWY-5971|	palmitate biosynthesis II (type II fatty acid synthase)	TRUE	96	0	1	1	RXN-9657 RXN-9658 RXN-9520 RXN-9518 RXN-9516 RXN-9514 4.2.1.58-RXN RXN-9523 RXN-9524 RXN-9659 4.2.1.59-RXN RXN-9527 RXN-9528 RXN-9660 RXN-9531 RXN-9532 RXN-9533 RXN-9661 RXN-9535 RXN-9536 RXN-9537 RXN-9662 RXN-9539 RXN-9540 4.2.1.61-RXN RXN-9663 3.1.2.21-RXN RXN-9655 RXN-9623 RXN-16393
|PWY-5982|	sulfoacetaldehyde degradation II	TRUE	100	0	1	1	RXN-9592
|PWY-5989|	stearate biosynthesis II (bacteria and plants)	TRUE	83	0	0	0	RXN-9632 RXN-9633 RXN-9634 RXN-9635 RXN-16380
|PWY-5994|	palmitate biosynthesis I (type I fatty acid synthase)	TRUE	96	2	0	0	RXN66-614 RXN66-616 RXN66-617 RXN66-618 RXN66-619 RXN66-620 RXN66-621 RXN66-622 RXN66-623 RXN66-624 RXN66-625 RXN66-626 RXN66-627 RXN66-628 RXN66-629 RXN66-630 RXN66-631 RXN66-632 RXN66-633 RXN66-634 RXN66-635 RXN66-636 RXN66-637 RXN66-638 RXN66-639 RXN66-640 RXN66-641 RXN66-642
|PWY-6000|	&gamma;-linolenate biosynthesis II (animals)	TRUE	100	0	1	1	1.14.19.3-RXN RXN-9673
|PWY-6001|	linoleate biosynthesis II (animals)	TRUE	100	0	1	1	RXN-9644 RXN-9601
|PWY-6028|	acetoin degradation	TRUE	100	0	0	0	RXN-22435 RXN-22436 RXN-22437
|PWY-6035|	2,3-cis-flavanols biosynthesis	TRUE	100	0	0	0	RXN-9725 RXN-9724 RXN-9723
|PWY-6048|	methylthiopropanoate degradation I (cleavage)	TRUE	100	0	0	0	RXN-12572 RXN-12571 RXN-16010 RXN-16011 RXN-16012 RXN-16013
|PWY-6077|	anthranilate degradation II (aerobic)	TRUE	100	0	0	0	AMINOBENZCOALIG-RXN ANTHRANILOYL-COA-MONOOXYGENASE-RXN
|PWY-6079|	anthranilate degradation I (aerobic)	TRUE	100	0	0	0	1.14.12.1-RXN
|PWY-6087|	4-chlorocatechol degradation	TRUE	75	0	1	1	RXN-9870 MALEYLACETATE-REDUCTASE-RXN RXN-9892
|PWY-6118|	glycerol-3-phosphate shuttle	TRUE	100	0	0	0	1.1.1.8-RXN RXN-15745
|PWY-6122|	5-aminoimidazole ribonucleotide biosynthesis II	TRUE	80	0	0	0	PRPPAMIDOTRANS-RXN GLYRIBONUCSYN-RXN AIRS-RXN GARTRANSFORMYL2-RXN
|PWY-6123|	inosine-5'-phosphate biosynthesis I	TRUE	100	0	3	3	SAICARSYN-RXN AICARSYN-RXN AICARTRANSFORM-RXN IMPCYCLOHYDROLASE-RXN RXN0-743 RXN0-742
|PWY-6163|	chorismate biosynthesis from 3-dehydroquinate	TRUE	100	0	0	0	CHORISMATE-SYNTHASE-RXN 2.5.1.19-RXN SHIKIMATE-KINASE-RXN SHIKIMATE-5-DEHYDROGENASE-RXN 3-DEHYDROQUINATE-DEHYDRATASE-RXN
|PWY-6164|	3-dehydroquinate biosynthesis I	TRUE	100	0	0	0	3-DEHYDROQUINATE-SYNTHASE-RXN DAHPSYN-RXN
|PWY-6185|	4-methylcatechol degradation (ortho cleavage)	TRUE	71	0	1	1	RXN-10080 RXN-10081 RXN-10083 RXN-10085 RXN-10086
|PWY-6221|	2-chlorobenzoate degradation	TRUE	100	0	0	0	2-CHLOROBENZOATE-12-DIOXYGENASE-RXN
|PWY-6321|	homotaurine degradation	TRUE	100	0	0	0	RXN-10822 RXN-10823
|PWY-6328|	L-lysine degradation X	TRUE	83	0	0	0	LYSDECARBOX-RXN VAGL-RXN RXN-8182 RXN0-7317 RXN0-7318
|PWY-6333|	acetaldehyde biosynthesis I	TRUE	100	0	0	0	ALCOHOL-DEHYDROG-RXN
|PWY-6342|	noradrenaline and adrenaline degradation	TRUE	100	1	4	4	RXN-10907 RXN-10911 RXN-10914 RXN-10915 RXN-10917 RXN-10908 RXN-10912 RXN-10916 RXN-10910 RXN-10909 RXN-10913 RXN-10906
|PWY-6348|	phosphate acquisition	TRUE	100	0	0	0	ACID-PHOSPHATASE-RXN
|PWY-6373|	acrylate degradation I	TRUE	80	0	0	0	RXN-9958 3-HYDROXYPROPIONATE-DEHYDROGENASE-RXN RXN-6383 RXN-6384
|PWY-6375|	desferrioxamine E biosynthesis	TRUE	80	0	0	0	RXN-10998 RXN-10997 RXN-10995 LYSDECARBOX-RXN
|PWY-6386|	UDP-N-acetylmuramoyl-pentapeptide biosynthesis II (lysine-containing)	TRUE	100	0	2	2	UDPNACETYLGLUCOSAMENOLPYRTRANS-RXN UDPNACETYLMURAMATEDEHYDROG-RXN UDP-NACMUR-ALA-LIG-RXN UDP-NACMURALA-GLU-LIG-RXN GLUTRACE-RXN DALADALALIG-RXN 6.3.2.7-RXN 6.3.2.10-RXN
|PWY-6387|	UDP-N-acetylmuramoyl-pentapeptide biosynthesis I (meso-diaminopimelate containing)	TRUE	100	0	2	2	UDPNACETYLGLUCOSAMENOLPYRTRANS-RXN UDPNACETYLMURAMATEDEHYDROG-RXN UDP-NACMURALGLDAPAALIG-RXN UDP-NACMUR-ALA-LIG-RXN UDP-NACMURALA-GLU-LIG-RXN GLUTRACE-RXN UDP-NACMURALGLDAPLIG-RXN DALADALALIG-RXN
|PWY-63|	UDP-&beta;-L-arabinose biosynthesis I (from UDP-&alpha;-D-xylose)	TRUE	100	0	0	0	UDP-ARABINOSE-4-EPIMERASE-RXN
|PWY-6458|	benzoyl-CoA biosynthesis	TRUE	100	0	0	0	RXN-2006 RXN-2002 RXN-2003
|PWY-6509|	methanol oxidation to formaldehyde III	TRUE	100	0	0	0	RXN-11451
|PWY-6543|	4-aminobenzoate biosynthesis I	TRUE	100	0	0	0	PABASYN-RXN ADCLY-RXN
|PWY-6610|	adenine salvage	TRUE	66	0	1	1	HYPOXANPRIBOSYLTRAN-RXN ADENINE-DEAMINASE-RXN
|PWY-6614|	tetrahydrofolate biosynthesis I	TRUE	100	0	1	1	H2PTEROATESYNTH-RXN DIHYDROFOLATESYNTH-RXN DIHYDROFOLATEREDUCT-RXN
|PWY66-162|	ethanol degradation IV	TRUE	100	0	1	1	RXN66-3 RXN66-1 ACETATE--COA-LIGASE-RXN
|PWY-6617|	adenosine nucleotides degradation III	TRUE	100	0	0	0	AMP-NUCLEOSID-RXN
|PWY-6620|	guanine and guanosine salvage I	TRUE	100	0	0	0	GUANPRIBOSYLTRAN-RXN RXN0-5199
|PWY66-21|	ethanol degradation II	TRUE	100	0	1	1	ALCOHOL-DEHYDROG-RXN RXN66-3 ACETATE--COA-LIGASE-RXN
|PWY66-366|	flavin salvage	TRUE	100	0	0	0	FADSYN-RXN RIBOFLAVINKIN-RXN
|PWY66-385|	dTMP de novo biosynthesis (mitochondrial)	TRUE	100	0	0	0	DIHYDROFOLATEREDUCT-RXN GLYOHMETRANS-RXN THYMIDYLATESYN-RXN
|PWY66-389|	phytol degradation	TRUE	100	0	1	1	RXN66-478 RXN66-479 RXN66-480 RXN66-482
|PWY66-428|	L-threonine degradation V	TRUE	100	0	0	0	THREDEHYD-RXN RXN-7790
|PWY66-430|	tetradecanoate biosynthesis (mitochondria)	TRUE	96	0	0	0	RXN-9515 RXN-9521 RXN-9520 4.2.1.58-RXN RXN-9526 4.2.1.59-RXN RXN-9530 RXN-9533 RXN-9534 RXN-9537 RXN-9538 3.1.2.21-RXN RXN-9648 RXN-9650 RXN-9651 RXN-9652 RXN-9653 RXN-9655 RXN-9514 RXN-9528 RXN-9524 RXN-9518 RXN-9536 RXN-9532
|PWY6666-2|	dopamine degradation	TRUE	80	0	0	0	RXN6666-4 RXN6666-5 RXN6666-6 RXN6666-7
|PWY-6670|	citronellol degradation	TRUE	100	1	1	1	RXN-11912 RXN-11913 RXN-11915
|PWY-6683|	assimilatory sulfate reduction III	TRUE	66	0	1	1	SULFATE-ADENYLYLTRANS-RXN RXN-12019
|PWY-6689|	tRNA splicing I	TRUE	71	2	3	3	RXN-17939 RXN-17940 RXN-17941
|PWY-6697|	oxalate degradation IV	TRUE	100	0	0	0	OXALATE-OXIDASE-RXN
|PWY-6700|	queuosine biosynthesis I (de novo)	TRUE	100	0	0	0	RXN0-4022 RXN0-1321 RXN0-1342 RXN-12104
|PWY-6708|	ubiquinol-8 biosynthesis (early decarboxylation)	TRUE	75	0	1	1	OCTAPRENYL-METHYL-METHOXY-BENZOQ-OH-RXN DHHB-METHYLTRANSFER-RXN 2-OCTAPRENYL-METHOXY-BENZOQ-METH-RXN 2-OCTAPRENYL-6-METHOXYPHENOL-HYDROX-RXN 2-OCTAPRENYL-6-OHPHENOL-METHY-RXN 4OHBENZOATE-OCTAPRENYLTRANSFER-RXN
|PWY-6845|	nitric oxide biosynthesis I (plants)	TRUE	100	0	0	0	RXN-13564 RXN-13565
|PWY-6854|	ethene biosynthesis III (microbes)	TRUE	66	0	1	1	R15-RXN SUPEROX-DISMUT-RXN
|PWY-6871|	3-methylbutanol biosynthesis (engineered)	TRUE	83	0	0	0	3-ISOPROPYLMALISOM-RXN 2-ISOPROPYLMALATESYN-RXN RXN-8991 3-ISOPROPYLMALDEHYDROG-RXN RXN-7693
|PWY-6922|	L-N&delta;-acetylornithine biosynthesis	TRUE	83	1	0	0	ORNITHINE-GLU-AMINOTRANSFERASE-RXN RXN-14903 GLUTKIN-RXN GLUTSEMIALDEHYDROG-RXN
|PWY-6936|	seleno-amino acid biosynthesis (plants)	TRUE	80	1	0	0	RXN-12726 RXN-12729 SERINE-O-ACETTRAN-RXN
|PWY-6964|	ammonia assimilation cycle II	TRUE	100	0	0	0	GLUTAMINESYN-RXN GLUTAMATE-SYNTHASE-FERREDOXIN-RXN
|PWY-701|	L-methionine degradation II	TRUE	100	0	0	0	RXN-14301
|PWY-7094|	fatty acid salvage	TRUE	100	0	1	1	RXN-13614 RXN-13616 RXN-13617 RXN-12490 RXN-13613 RXN-13615
|PWY-7096|	triclosan resistance	TRUE	100	0	0	0	RXN-17126
|PWY-7111|	pyruvate fermentation to isobutanol (engineered)	TRUE	80	0	0	0	ACETOLACTSYN-RXN ACETOLACTREDUCTOISOM-RXN DIHYDROXYISOVALDEHYDRAT-RXN RXN-7657
|PWY-7115|	C4 photosynthetic carbon assimilation cycle, NAD-ME type	TRUE	81	2	0	0	PEPCARBOX-RXN ASPAMINOTRANS-RXN ALANINE-AMINOTRANSFERASE-RXN RXN-13697 RXN-13698 1.1.1.39-RXN MALATE-DEH-RXN
|PWY-7118|	chitin deacetylation	TRUE	100	0	0	0	CHITIN-DEACETYLASE-RXN MALSYN-RXN 1.1.1.39-RXN ACETATE--COA-LIGASE-RXN
|PWY-7176|	UTP and CTP de novo biosynthesis	TRUE	100	0	0	0	RXN-12002 UDPKIN-RXN CTPSYN-RXN
|PWY-7183|	pyrimidine nucleobases salvage I	TRUE	100	0	0	0	URACIL-PRIBOSYLTRANS-RXN
|PWY-7184|	pyrimidine deoxyribonucleotides de novo biosynthesis I	TRUE	88	0	1	1	DCDPKIN-RXN DUDPKIN-RXN DUTP-PYROP-RXN DTMPKI-RXN DTDPKIN-RXN UDPREDUCT-RXN CDPREDUCT-RXN THYMIDYLATESYN-RXN
|PWY-7197|	pyrimidine deoxyribonucleotide phosphorylation	TRUE	100	0	0	0	DTMPKI-RXN RXN-7913 DTDPKIN-RXN DCDPKIN-RXN
|PWY-7198|	pyrimidine deoxyribonucleotides de novo biosynthesis IV	TRUE	71	0	1	1	DCDPKIN-RXN DTMPKI-RXN DTDPKIN-RXN CDPREDUCT-RXN THYMIDYLATESYN-RXN
|PWY-7205|	CMP phosphorylation	TRUE	100	0	0	0	RXN-11832 CDPKIN-RXN
|PWY-7210|	pyrimidine deoxyribonucleotides biosynthesis from CTP	TRUE	75	0	1	1	DCDPKIN-RXN DTMPKI-RXN DTDPKIN-RXN CDPREDUCT-RXN DCMP-DEAMINASE-RXN THYMIDYLATESYN-RXN
|PWY-7216|	(R)- and (S)-3-hydroxybutanoate biosynthesis (engineered)	TRUE	100	0	0	0	RXN-5901 ACETYL-COA-ACETYLTRANSFER-RXN RXN-11662 RXN-14255 RXN-14251
|PWY-7219|	adenosine ribonucleotides de novo biosynthesis	TRUE	100	0	0	0	ADENYLOSUCCINATE-SYNTHASE-RXN AMPSYN-RXN ADENYL-KIN-RXN
|PWY-7221|	guanosine ribonucleotides de novo biosynthesis	TRUE	100	0	0	0	IMP-DEHYDROG-RXN GMP-SYN-GLUT-RXN GUANYL-KIN-RXN GDPKIN-RXN
|PWY-7226|	guanosine deoxyribonucleotides de novo biosynthesis I	TRUE	100	0	0	0	GDPREDUCT-RXN DGDPKIN-RXN
|PWY-7227|	adenosine deoxyribonucleotides de novo biosynthesis I	TRUE	100	0	0	0	ADPREDUCT-RXN DADPKIN-RXN
|PWY-723|	alkylnitronates degradation	TRUE	100	0	1	1	2-NITROPROPANE-DIOXYGENASE-RXN RXN0-6377
|PWY-7254|	TCA cycle VII (acetate-producers)	TRUE	88	0	1	1	FUMHYDR-RXN ACONITATEHYDR-RXN CITSYN-RXN ACONITATEDEHYDR-RXN MALATE-DEHYDROGENASE-ACCEPTOR-RXN ISOCITDEH-RXN RXN-8807 RXN-14971
|PWY-7268|	cytosolic NADPH production (yeast)	TRUE	80	0	0	0	NAD-KIN-RXN RXN0-3962 ISOCITDEH-RXN NADH-KINASE-RXN
|PWY-7269|	mitochondrial NADPH production (yeast)	TRUE	100	0	0	0	NAD-KIN-RXN ALDHDEHYDROG-RXN NADH-KINASE-RXN RXN0-5330 ALDEHYDE-DEHYDROGENASE-NADP+-RXN
|PWY-7292|	oleate &beta;-oxidation (thioesterase-dependent, yeast)	TRUE	100	0	0	0	RXN0-5391 RXN0-5390
|PWY-7343|	UDP-&alpha;-D-glucose biosynthesis	TRUE	100	0	0	0	GLUC1PURIDYLTRANS-RXN PHOSPHOGLUCMUT-RXN
|PWY-7344|	UDP-&alpha;-D-galactose biosynthesis	TRUE	100	0	0	0	UDPGLUCEPIM-RXN
|PWY-7346|	UDP-&alpha;-D-glucuronate biosynthesis (from UDP-glucose)	TRUE	100	0	0	0	UGD-RXN
|PWY-7380|	biotin biosynthesis from 8-amino-7-oxononanoate II	TRUE	100	0	1	1	DETHIOBIOTIN-SYN-RXN RXN-14930 RXN-17472 RXN-17473
|PWY-7383|	anaerobic energy metabolism (invertebrates, cytosol)	TRUE	85	0	2	2	ALANINE-AMINOTRANSFERASE-RXN ALARACECAT-RXN ASPAMINOTRANS-RXN MALATE-DEH-RXN 4.1.1.32-RXN RXN-12481
|PWY-7388|	octanoyl-[acyl-carrier protein] biosynthesis (mitochondria, yeast)	TRUE	100	0	0	0	RXN-9514 4.2.1.58-RXN RXN-9515 RXN-9516 RXN-9518 RXN-9520 RXN-9523 RXN-9524 4.2.1.59-RXN RXN-9521 RXN-9526 3-OXOACYL-ACP-SYNTH-BASE-RXN
|PWY-7432|	L-phenylalanine biosynthesis III (cytosolic, plants)	TRUE	100	0	0	0	RXN-15200 PREPHENATEDEHYDRAT-RXN
|PWY-7496|	linuron degradation	TRUE	100	0	1	1	RXN-15526 RXN-15527
|PWY-7560|	methylerythritol phosphate pathway II	TRUE	88	0	1	1	DXS-RXN DXPREDISOM-RXN RXN0-302 RXN0-882 RXN0-884 ISPH2-RXN 2.7.1.148-RXN 2.7.7.60-RXN
|PWY-7568|	L-galactose degradation	TRUE	100	0	1	1	RXN-15924
|PWY-7574|	propanoyl-CoA degradation II	TRUE	80	0	1	1	RXN-6383 RXN-6384 3-HYDROXYPROPIONATE-DEHYDROGENASE-RXN RXN-2902
|PWY-761|	rhizobactin 1021 biosynthesis	TRUE	85	1	0	0	R101-RXN RXN-682 RXN-684 4.1.1.86-RXN RXN-19518
|PWY-7639|	bis(guanylyl molybdenum cofactor) biosynthesis	TRUE	100	0	0	0	RXN-16456 RXN-16457
|PWY-7663|	gondoate biosynthesis (anaerobic)	TRUE	100	0	1	0	RXN-16629 RXN-16630 RXN-16631 RXN-16632
|PWY-7685|	L-malate degradation I	TRUE	100	0	0	0	RXN-16819
|PWY-7686|	L-malate degradation II	TRUE	100	0	0	0	1.1.1.39-RXN
|PWY-7691|	10,13-epoxy-11-methyl-octadecadienoate biosynthesis	TRUE	100	0	0	0	RXN-16881 RXN-16880
|PWY-7801|	N-end rule pathway I (prokaryotic)	TRUE	100	0	0	0	RXN-17846 LEUCYLTRANSFERASE-RXN
|PWY-7802|	N-end rule pathway II (prokaryotic)	TRUE	100	0	0	0	RXN-17899 RXN-17898
|PWY-7806|	glyphosate degradation II	TRUE	100	0	0	0	RXN-17951
|PWY-7851|	coenzyme A biosynthesis II (eukaryotic)	TRUE	100	1	0	0	PANTEPADENYLYLTRAN-RXN DEPHOSPHOCOAKIN-RXN P-PANTOCYSDECARB-RXN
|PWY-7870|	L-cysteine biosynthesis VII (from S-sulfo-L-cysteine)	TRUE	66	0	1	1	SULFOCYS-RXN SERINE-O-ACETTRAN-RXN
|PWY-7895|	ethionamide activation	TRUE	100	0	0	0	RXN-18711 RXN-18712 RXN-18713
|PWY-7909|	formaldehyde oxidation VII (THF pathway)	TRUE	100	0	0	0	METHENYLTHFCYCLOHYDRO-RXN METHYLENETHFDEHYDROG-NADP-RXN FORMYLTHFDEFORMYL-RXN
|PWY-7919|	protein N-glycosylation processing phase (plants and animals)	TRUE	90	4	0	0	RXN-18917 RXN-18918 RXN-18919 RXN-18920 RXN-18921 RXN-18922 RXN-18923 RXN-18924 RXN-18926 RXN-18927 RXN-18928 RXN-18929 RXN-18930 RXN-18931
|PWY-7980|	ATP biosynthesis	TRUE	100	0	0	0	ATPSYN-RXN
|PWY-7989|	acinetoferrin biosynthesis	TRUE	100	0	0	0	RXN-682 RXN-19515 RXN-19516 RXN-19517
|PWY-7996|	menaquinol-4 biosynthesis I	TRUE	100	0	0	0	RXN-19667
|PWY-8072|	alanine racemization	TRUE	100	0	0	0	ALARACECAT-RXN
|PWY-8073|	lipid IVA biosynthesis (P. putida)	TRUE	83	0	0	0	RXN-20784 RXN-20785 RXN-20787 RXN-20788 RXN-20789
|PWY-8074|	Kdo transfer to lipid IVA (P. putida)	TRUE	100	0	0	0	RXN-20790 RXN-20791
|PWY-8097|	5-hydroxybenzimidazole biosynthesis (anaerobic)	TRUE	100	0	0	0	RXN-17122
|PWY-8099|	tetrahydropteridine recycling	TRUE	100	0	0	0	1.5.1.34-RXN
|PWY-8105|	queuosine biosynthesis II (queuine salvage)	TRUE	100	0	0	0	QUEUOSINE-TRNA-RIBOSYLTRANSFERASE-RXN
|PWY-8138|	polyphosphate metabolism	TRUE	100	0	0	0	EXOPOLYPHOSPHATASE-RXN POLYPHOSPHATE-KINASE-RXN
|PWY-8148|	NADP biosynthesis	TRUE	100	0	0	0	NAD-KIN-RXN
|PWY-8159|	dipyrromethane cofactor biosynthesis	TRUE	100	1	0	0	RXN-21523 RXN-21524 RXN-21525
|PWY-8168|	bis(guanylyl tungstenpterin) cofactor biosynthesis	TRUE	100	0	0	0	RXN-21295
|PWY-8173|	anteiso-branched-chain fatty acid biosynthesis	TRUE	79	0	1	1	RXN-21614 RXN-21615 2KETO-3METHYLVALERATE-RXN BRANCHED-CHAINAMINOTRANSFERILEU-RXN RXN-21616 RXN-21617 RXN-21618 RXN-21619 RXN-21620 RXN-21621 RXN-21622 RXN-21623 RXN-21624 RXN-21625 RXN-21626 RXN-21627 RXN-21628 RXN-21629 RXN-21631 RXN-21632 RXN-21633 RXN-21634 RXN-21635 RXN-21636 RXN-21637 RXN-21639 RXN-21643
|PWY-8174|	odd iso-branched-chain fatty acid biosynthesis	TRUE	76	0	1	1	2KETO-4METHYL-PENTANOATE-DEHYDROG-RXN BRANCHED-CHAINAMINOTRANSFERLEU-RXN RXN-21645 RXN-21646 RXN-21647 RXN-21649 RXN-21650 RXN-21651 RXN-21652 RXN-21654 RXN-21655 RXN-21656 RXN-21657 RXN-21659 RXN-21660 RXN-21661 RXN-21662 RXN-21664 RXN-21665 RXN-21666 RXN-21667 RXN-21668 RXN-21669 RXN-21670 RXN-21671 RXN-21672
|PWY-8181|	2-methyl-branched fatty acid &beta;-oxidation	TRUE	100	0	0	0	RXN-21776 RXN-21775 RXN-21774 RXN-21773 RXN-21777 RXN-21779 RXN-21780 RXN-21781 RXN-21782 RXN-21783 RXN-21784 RXN-21785 RXN-21786 RXN-21787
|PWY-8182|	valproate &beta;-oxidation	TRUE	100	1	0	0	RXN-21768 RXN-21767 RXN-21766 RXN-21765 RXN-21763 RXN-21769 RXN-21771 RXN-12561
|PWY-8203|	8-amino-7-oxononanoate biosynthesis IV	TRUE	80	0	0	0	RXN-22026 RXN-22025 RXN-22024 RXN-11484
|PWY-8245|	lipid IVA biosynthesis (P. gingivalis)	TRUE	88	0	0	0	RXN-22237 RXN-22238 RXN-22241 RXN-22242 RXN-22244 RXN-22245 RXN-22246 RXN-22247
|PWY-8246|	Kdo transfer to lipid IVA (P. gingivalis)	TRUE	100	0	2	0	RXN-22248 RXN-22249
|PWY-8261|	roxarsone degradation II	TRUE	100	0	0	0	RXN1G01-63
|PWY-8268|	methylarsonous acid detoxification II	TRUE	100	0	0	0	RXN-21018
|PWY-8276|	4-aminobenzoate biosynthesis II	TRUE	100	0	0	0	ADCLY-RXN RXN-22440
|PWY-8277|	NAD de novo biosynthesis IV (anaerobic)	TRUE	83	0	0	0	NICONUCADENYLYLTRAN-RXN NAD-SYNTH-GLN-RXN QUINOPRIBOTRANS-RXN QUINOLINATE-SYNTHA-RXN RXN-9772
|PWY-8279|	palmitate biosynthesis III	TRUE	96	0	1	1	RXN-9520 RXN-9518 RXN-9516 RXN-9514 4.2.1.58-RXN RXN-9523 RXN-9524 4.2.1.59-RXN RXN-9527 RXN-9528 RXN-9531 RXN-9532 RXN-9533 RXN-9535 RXN-9536 RXN-9537 RXN-9539 RXN-9540 4.2.1.61-RXN RXN-9655 RXN-9623 RXN-9515 RXN-9521 RXN-9526 RXN-9530 RXN-9534 RXN-9538 RXN-9542
|PWY-8283|	lipid IVA biosynthesis (generic)	TRUE	83	0	0	0	RXN-22480 RXN-22481 RXN-22482 RXN-22484 RXN-22485
|PWY-8284|	Kdo transfer to lipid IVA (generic)	TRUE	100	0	0	0	RXN-22486 RXN-22487
|PWY-8289|	dZTP biosynthesis	TRUE	100	1	0	0	RXN-22497 RXN-22498 RXN-22499 RXN0-385
|PWY-8325|	glycine betaine degradation III	TRUE	80	0	0	0	RXN-15125 GLYOHMETRANS-RXN RXN-22744 RXN-22743
|PWY-8328|	acetate and ATP formation from acetyl-CoA III	TRUE	100	0	0	0	ACETATE--COA-LIGASE-RXN
|PWY-8347|	adipate biosynthesis	TRUE	100	0	0	0	RXN-3641 RXN0-2044 RXN-2425 RXN-22975 RXN-22974
|PWY-8354|	adipate degradation	TRUE	100	0	0	0	RXN-22974 RXN-22997 RXN-2425 RXN0-2044 RXN-3641
|PWYI-14|	lipid IVA biosynthesis (H. pylori)	TRUE	83	0	0	0	RXN-22246 RXN-22247 RXNI-27 RXN2DNV-2 RXN2DNV-3
|PYRIDNUCSYN-PWY|	NAD de novo biosynthesis I	TRUE	83	0	1	1	NICONUCADENYLYLTRAN-RXN NAD-SYNTH-GLN-RXN QUINOPRIBOTRANS-RXN QUINOLINATE-SYNTHA-RXN L-ASPARTATE-OXID-RXN
|PYRIDOXSYN-PWY|	pyridoxal 5'-phosphate biosynthesis I	TRUE	100	0	0	0	PNPOXI-RXN ERYTH4PDEHYDROG-RXN DXS-RXN PDXJ-RXN ERYTHRON4PDEHYDROG-RXN PSERTRANSAMPYR-RXN RXN-13179
|PYRUVDEHYD-PWY|	pyruvate decarboxylation to acetyl CoA I	TRUE	100	0	1	1	RXN0-1133 RXN0-1132 RXN0-1134
[truncated: 32 more rows]

## Sheet: 24AR27704
# gapseq version: 1.4.0
[truncated: 403 more rows]

[truncated: 9 more sheets: 24AR27706, 24AR27770, 24AR27771, 24AR27772, 24AR27773, 24AR27774, 24AR27776, 24AR27791, 24AR27892]
